# Supplementary material for: Rapid Evolution of Glycan Recognition Receptors Reveals an Axis of Host–Microbe Arms Races beyond Canonical Protein–Protein Interfaces
Source: Genome Biol Evol. 2023 Jun 30;15(7):evad119. doi: 10.1093/gbe/evad119 (PMC10329266; doi:10.1093/gbe/evad119)
Supplement: evad119_Supplementary_Data [file evad119_supplementary_data.zip]

Archive with 3 entries (3 files):
- SupplementalDataFile2.txt
- SupplementalFigures_Revised.pdf
- SupplementalDataFile1.xlsx
