# Supplementary material for: Rapid Evolution of Glycan Recognition Receptors Reveals an Axis of Host–Microbe Arms Races beyond Canonical Protein–Protein Interfaces
Source: Genome Biol Evol. 2023 Jun 30;15(7):evad119. doi: 10.1093/gbe/evad119 (PMC10329266; doi:10.1093/gbe/evad119)
Supplement: evad119_Supplementary_Data [file evad119_supplementary_data.zip › SupplementalDataFile2.txt]

Species Trees
Primates

((((Gibbon, SilveryGibbon),(Orangutan,(Gorilla,(Human,(Chimp,Bonobo))))),((AGM,(((Baboon,Gelada),(Mangabey,Drill)),(PigMac,(Rhesus,CrabMac)))),(((GoldSnub,BlackSnub),FrancoisLeafMonkey),(Colobus,RedColobus)))),(Marmoset,(NightMonkey,((Capuchin, TuftedCapuchin),SquirrelMonkey))));

Rodents

((((Rrattus,Rnorvegicus),((Aniloticus,Gsurdaster),(((Mmusculus,Mcaroli),Mpahari),Mcoucha))),Munguiculatus),(((Mauratus,Cgriseus),((Mochrogaster, Moregoni),Aamphibius)),((Pmaniculatus,Pleucopus),Otorridus)),Ngalili);


Bats

((((Rferrumequinum, Rsinicus), Harmiger),(((Pvampyrus, Pgiganteus), Palecto),Raegyptiacus)),((((Shondurensis,Ajamaicensis),(Pdiscolor, Phastatus)),Drotundus),(((((Ppipistrellus,Pkuhlii),Efuscus),((Mmyotis,(Mbrandtii,Mlucifugus)),Mdavidii)),Mnatalensis),Mmolossus)));

CD11B
 22 3447
SquirrelMonkey   ATGGCTCGCAGAGTCCTTCTATTAACAGCCTTGGCCTTATGTCATGGGTTCAACCTGGACACTGAAAACGCAATGACCTTCCAAGAGAATGCAGCAGGCTTCGGGCAGAGCGTGGTCCAGCTTTCGGGATCCAGGGTGGTGGTCGGAGCCCCCCAGGAGGCAGTGGCCACAAACCAAACGGGCAGCCTCTACCAGTGCGACTATGGCATCGGCTCCTGCGAGCCCATCCGCCTGCAGGTCCCCCTGGAGGCCGTGAACATGTCCCTGGGTCTGTCCCTGGCAGCAACCGCCGGCACCCCCCAGCTGCTGGCCTGCGGCCCCACCGTGCACCAGATTTGCAGGGAGAACACATATGTGAAAGGGTTCTGCTTCCTGTTTGGATCCAACCTACGGCAGCAGCCCCAGAGGTTCCCAGAGGCCCTCCAAGGGTGCCCTCAACAGGACATTGCCTTCTTAATTGATGGCTCTGGTAGCATCAACCCAAATGACTTTCGGCAGATGAAGGAGTTTGTCTCAACCGTGATGGAACAATTTAAAAAGTCTAAAACCTTGTTCTCTTTGATGCAGTACTCCGAAAAATTCCGAATTCACTTCACCTTCAAAGAGTTCCAGGACAACCCTAACCCAAGATCGCTGGTGAGGCCAATAAGGCAGCTGACTGGGTGGACACACACGGCCACGGGCATCCGCAAAGTGGTACGAGAACTGTTTAACGCCCACCAGGGAGCCCGAGAGAATGCCCTTAAGATCCTAGTTGTCATCACAGATGGAGAAAAGTTTGGTGATCCCTTGAAATATGAGGACGTCATCCCCGAGGCAGACAGAGAGGGAGTCATTCGCTACGTCATTGGGGTGGGAGATGCCTTCAACAGTGAGAAATCCCGCCAAGAGCTTAATACCATTGCATCCAAGCCGCCTCGTGATCATGTGTTCCAGGTGAATAACTTCGAGGCTCTGAAGACCATTCAGAACCAGCTCCAGGAGAAGATCTTTGCGATTGAGGGTACTCAGTCAGGAAGTACCAGCTCCTTTGAGCATGAGATGTCTCAGGAAGGGTTCAGTGCTGCCATCACCCCCAATGGCCCCTTGCTGAGCACTGTGGGGAGCTATGACTGGGCTGGTGGAGCCTTTCTGTATACATCAAAGGAGAAAAGCACCTTCATCAACATGACCAGAGTGGATTCAGACATGAATGATGCTTACTTGGGTTATGCTGCCGCTGTCATCTTGCGGAACCGGGTTCAAACCCTGGTTCTGGGGGCGCCTCGGTATCAGCATGTCGGCCTGGTGGCGATGTTCAGGCAGAACGCTGGCATGTGGGAGTCCAACGCTAATGTCAAGGGCACCCAGATCGGCGCCTACTTCGGGGGTTCCCTCTGCTCTGTGGACGTGGACAGCAATGGCAGCACTGACCTGGTCCTTGTCGGGGCCCCCCATTACTACGAGCAGACCCGAGGGGGCCAAGTGTCCGTGTGCCCCTTGCCCAAGGGGAGGGCTCGGTGGCAGTGTGACGCTGTTCTCCACGGGGAGCAAGGCCACCCCTGGGGCCGCTTTGGGGCAGCCCTGACAGTGCTGGGGGATGTGAATGGGGACAAGCTGACGGACGTGGCCATTGGGGCCCCAGGAGAGGAGGACAACCGGGGTGCTGTTTACCTGTTTCATGGAACCTCAGAATTTGGCATCAGCCCCTCGCATAGCCAGCGGATCGCAGGCTCCAAGCTCTCTCCTAGGCTCCAGTATTTTGGTCAGTCACTGAGTGGGGGCCAGGACCTCACAATGGATGGACTCGTGGACCTGACTGTGGGAGCCCAGGGGCACGTGCTGCTACTCAGGTCCCAGCCAGTACTGAGAGTTGAGACGACCATGGAGTTCAATCCCAGGGAAGTGCCAAGGAATGCATTTGAGTGTAATGATCCGGTGGCAAAAGGCAAGGAAGCTGGGGAGGTCAGAGTCTGCCTCCGTGTCCACAAGAACACACGGGATCGGCTAACAGAAGGGCAGATCCGGAGCGTTGTGACTTACGATCTGGCTCTGGACTCCGGCCGCAAAAATTCCCGAGCCATCTTCGATGAGACGAAGAACAGTACACGCAGACAGACACAGACCTTGGGGCTGACGCAGACTTGTGAGACTCTGAAGCTACAGTTGCTGAATTGCATCGAGGACACAGTGAACCCCGTCGTGCTGCGCCTGAACTTCTCTCTGGTGGGGATGCCCTTGTCTGCTTTTGGGAACCTTCAGCCAGTGCTGGCTGCGGAGGCTCAGAGAGTCTTCACAGCCTTTTTTCCCTTTGAGAAGAATTGTGGCAATGACAGCATCTGCCAGGACGACCTCAGCATCACCTTCAGTTTCATGGGCCTGGACTACCTCGTGGTGGGTGGTCCCCGGGAGTTCAACGTGACAGTGACTGTGAGAAACGATGGTGAGGACTCCTACAGGACACAGGCCACCTTCTTCTCCCCGCCTGGCCTGTCCTACCGGGTATCCAGACTCCAGATCCAGCCCTCACAGCGACCCTGGCGTGTGGGCTGTGGGTTCGCCTCCTCCACCGAAGTGTCTGGACCCTTGAAGGGCACCAGCTGCAGCATAAACCACCCCATCTTCCCGGAAAACTCAGAGGTCACCTTCAATATCACATTTGATGTGGACACTAAGGCTTCCCTTGGAAACAAACTGCTCCTCAAGGCCAATGTGACCAGTGAGAACAGCATGTCCAGAACCAACAAAACTGAATTCCAGCTGGAGCTGCCGGTGAAATACGCTGTCTACATGGTGGTCACCAGCCATGAGGTCTCCACCAAATATCTCAACTTCACAGCCTCAGAGAATACCAGTCGAGTCATGCAGCATCAATATCAGGTCAGCAACCTGGGGCAAAGGACCCTCCCCATCAGCCTGGTGTTCCTGGTGCCCGTCCGGCTGAACCAGGCAATCATATGGGACCGCCCCCAGGTCATCTTCTCCGAGAACCTCTCGAGTACGTGCCACACCAAGGAGAGCTTGCCTCCTCACTCCGACTTTCTGGCTGAGCTTCGGAAGGCCCCTGTTGTGAACTGCTCCATCGCTGTCTGCCAGAGAATCCAGTGTGACATCCCGTTCTTTGGCATCCAGGAAGAGTTCAACGTCACCCTCAAAGGCAACCTCTCGTTTGATTGGTACATCAAGACCTCGCATAACCACCTCCTGGTCGTGAGCACAGCTGAGATCTTGTTTAACAATTCCGTGTTCACCCTGCTGCCGGGACAGGAGGCGTTTGTGAGGGCCCAGACGGAGACCAAAGTGGAACCGTTCGAGGTCCCCAACCCGGTGCCGCTCATCGTGGGCAGCTCTGTGGGGGGGCTGGTGCTCCTGGCCCTCATCACCGCTGCGCTGTACAAGCTCGGCTTCTTCAAGCGGCAGTACAAGGACATGATGAGTGAAGGGGGTCCCCCGGGGGCCGCACCCCAG
Marmoset   ATGGCTCGCAGAGTCCTTCTGTTAACAGCCTTGGCCTTATGTCATGGGTTCAACCTGGACACTGAAAACGCAATGACCTTCCAAGAGAATGCAGCGGGCTTTGGGCAGACCGTGGTCCAGCTTCCGGGATCCAGGGTGGTGGTCGGAGCCCCCCAGCAGGCAGTGGCTGCAAACCAGACGGGCAGCCTCTACCAGTGCGACTACGGCATTGGCTCCTGCGAGCCCATCCGCCTGCAGGTCCCCCCAGATGCCGTGAATATGTCCTTGGGTCTGTCCCTGGCAGCCACCGCCAGCGCCCCCCAGCTGCTGGCCTGCGGTCCCACCGTGCACCAGACTTGCAGGGAGAACACGTATGTGAAAGGGTTCTGCTTCCTGTTTGGATCCAACCTACGGCAGCAGCCCCAGAGGTTCCCAGAGGCCCTCCGAGAGTGCCCTCAACAGGACATTGCCTTCTTAATTGATGGCTCTGGTAGCATCAACCCAAATGACTTTCGGCGGATGAAGGAGTTTGTCTCAACCGTGATGGAGCAATTAAAAAAGTCTAAAACCTTGTTCTCTTTGATGCAGTACTCCAATGAATTCTGGACTCACTTCACCTTCAAAGAGTTCCAGGACAACCCTAACCCAAGATCGCTGGTGAGGCCAATAACGCAGCTGTCTGGGTGGACATACACGGCCACCGGCATCCGCAAAGTGGTACGAGAACTGTTTAACGTCCGCCAAGGAGCCCGAGAGAATGCCCTTAAGATCCTAGTTGTCATCACAGATGGAGAAAAGTTTCGTGATCCCTTGACATATGAGGATGTCATCCCCGAGGCAGACAGAGAGGGAGTCATTCGCTACGTCATTGGGGTGGGAGATGCCTTCAGCAGTGAGAAATCCCGCCAAGAGCTTAATACCATTGCATCCAAGCCGCCTCGCGATCATGTGTTCCGGGTGAATAACTTCGAGGCTCTGAAGACCATTCAGAATCAGCTCCAGGAGAAGATCTTTGCGATCGAGGGTACTCAGTCAGGAAGTACCAGCTCCTTTGAGCACGAGATGTCTCAGGAAGGGTTCAGTGCTGCCATCACCTCTAACGGCCCCTTGCTGAGCACTGTGGGGAGCTATGACTGGGCTGGTGGAGCCTTTCTGTATACATCAAAAGAGAAAAGCACCTTCATCAACATGACCAGAGTGGATTCAGACATGAATGATGCTTACTTGGGTTATGCTGCCGCTGTCATCTTTCGGAACCGGGTTCAAACCCTGGTTCTGGGGGCACCTCGGTATCAGCATGTCGGCCTGGTGGCGATGTTCAGGCAGAACGCTGGCATGTGGGAGTCCAACGCTAATGTCAAGGGCACCCAGATTGGCGCCTACTTCGGGGGTTCCCTCTGCTCTGTGGACGTGGACAGCAACGGCAGCACTGACCTGGTCCTTGTCGGGGCCCCCCATTACTACGAGCAGACCCGAGGGGGCCAAGTGTCCGTGTGCCCCTTGCCCAAGGGGAGGGCTCGGTGGCAGTGTGACGCTGTTCTCCACGGGGAGCAGGGCCACCCCTGGGGCCGCTTTGGGGCAGCCCTGACAGTGCTGGGGGATGTGAATGGGGACAAGCTGACGGATGTGGCCATTGGGGCCCCAGGAGAGGAGGACAACCGGGGTGCTGTTTACCTGTTTCATGGAACCTCAGGATTTGGCATCAACCCCTCACATAGCCAGCGGATTGCAGGCTCCAAGCTCTCTCCGAGGCTCCAGTATTTTGGTCAGTCACTGAGTGGGGGCCAGGACCTCACAATGGATGGACTCGTGGACCTGACTGTGGGAGCGCAGGGGCACGTGCTGCTACTCAGGTCCCAGCCAGTACTGAGAGTTGAGGCGACCATGGAGTTCAATCCCAGGGAAGTGGCAAGGAATGCATTTGAGTGTAATGATCCAGCAGCAGAAGGCAAGGAAGCTGGGGAGGTCAGAGTCTGCCTCCATGTCCACAAGAGCACACGGGATCGGCTAAGAGAAGGGCAGATCCAGAGTGTTGTGACTTATGATCTGGCTCTGGACTCCAGCCGAAAAAATTCCCGAGCCATCTTCGATGAGACAAAGAACAGCACACGCAGACAGACACAGACCTTAGGGCTGACCCAGACTTGTAAGACTCTGAAGCTACAGTTGCTGAATTGCATCGAGGACATAGTGAGCCCCGTCATGCTGCGCTTGAACTTCTCTCTGGTGGGGACGCCCTTGTCTGCCTTTGGGAACCTTCGGCCAGTGCTAGCTGCGGAGGCTCGGAGAGTCTTCACAGCCTCGTTTCCCTTTGAGAAGAATTGTGGCAATGACAGCATCTGCCAGGACGACCTCAGCATCACCTTCAGTTTCATGGGCCTGGACTACCTCGTGGTGGGTGGCCCCCGGGAGTTCAACGTGACAGTGACTGTGAGAAACGACGGCGAGGACTCCTACAGGACGCAGGCCACCTTCTTCTTCCCGCCTGGCCTGTCCTACCGGGTGTCCAGATCCCAGAACCAGCGCTCACAGCGACCCTGGCGCCTGGACTGTGAGTTGCCTTCCTCCACCGAAGTGTCTGGACCCTTGAAGAGCACCAGCTGCAGCATAAACCACCCCATCTTCCCGGAAAACTCAGAGGTCACCTTCAATATCACGTTTGATGTGGACACTAAGGCTTCCCTTGGAAACAAGCTGCTCCTCAAGGCCAACGTGACCAGTGAGAACAACATGTCCAGAACCAACAAAACTGAATTCCAGCTGGAGCTGCCAGTGAAATATGCTGTCTACATGGTGGTCACCAGCCATGAGGTCTCCACCAAATATCTCAACTTCACAGCCTCAGAGAATACCAGTCGAGTCATGCAGCATCAATATCAGGTCAGCAACCTGGGGCAAAGGACCCTCCCCATCAGCCTGGTGTTCTTGGTGCCCGTCCGGCTGAACCAGGCGATCATATGGGACCACCCCCAGGTCACCTTCTCCGAGAACCTCTCGAGTACGTGCCACACCAAGGAGAGCTTGCCCCCTCACTCCGACTTTGTGGCTGAGCTTCGGAAGGCCCCCGTGGTGAACTGCTCCATCGCTGTCTGCCAGAGAATCCAGTGTGACATCCCGTTCTTTGGCATCCAGGAAGAATTCAACGCCACCCTCAAAGGCAACCTCTCATTTGATTGGTACATCAAGACCTCGCATAACCACCTCCTGGTTGTGAGCACAGCTGAGATCTTGTTTAACAATTCCGTGTTCACCCTGCTGCCGGGACAGGAGGCGTTTGTGAGGGCCCAGACGGAGACCAAAGTGGAACCTTTCGAGGTCCCCAACCCGGTGCCGCTCATCGTGGGCAGCTCTGTGGGGGGGCTGGTGCTCCTGGCCCTCATCACTGCTGCGCTGTACAAGCTCGGCTTCTTCAAGCGGCAGTACAAGGACATGATGAGTGAAGGGGGTCCCCCGGGGGCCGCACCCCAG
Capuchin   ATGGCTCAAAGAGTCCTTCTATTAACAGCCTTGGCCTTATGTCATGGGTTCAACCTGGACACTGAAAACGCAATGACCTTCCAAGAGAATGCCATGGGCTTCGGGCAGAGTGTGGTCCAGCTTCCGGGATCCAGGGTGGTGGTCGGAGCCCCCCAGGAGGCAGTGGCTGCAAACCAAACGGGCAGCCTCTACCAGTGCGACTATGGCATCGGCTCCTGCGAGCCCATCCGCCTGCAGGTCCCCCCAGAAGCCGTGAACATGTCCCTAGGTCTGTCCCTGGCAGCAACAACCAGCGTCCCCCAGCTGCTGGCCTGCGGCCCCACCGTGCACCAGACTTGCAGGGAGAACACGTATGTGAAAGGGTTCTGCTTCCTGTTTGGATCCAACCTACGGCAGCAGCCCCAGAGGTTCCCAGAGGCCCTCCGAGGGTGTCCTCAACAGGACATTGCCTTCTTAATTGATGGCTCTGGTAGCATCAACCCACATGACTTTCAGCGGATGAAGGAGTTTGTCTCAACTGTGATGGAGCAATTAAAAACGTCTAAAACCTTGTTCTCTTTGATGCAGTACTCCGAAGAATTCAGGACTCACTTCACCTTCAAAGAGTTCCAGGACAACCCTAACCCAAGATCGCTGATGAGGCCAATAAAGCAGCTGTTGGGGCGGACACACACGGCCACGGGCATCCGCAAAGTGGTACAAGAACAGTTTAACGTCCGCCAGGGAGCCCGAGAGAATGCCCTTAAGATCCTAGTTGTCATCACAGATGGAGAAAAGTTTGGTGATCCCTTGAAATATGAGGACGTCATCCCTGAGGCAGACAGAGAGGGAGTCATTCGCTATGTCATTGGGGTGGGAGATGCCTTCAGCAGTGAGAAATCCCGCCAAGAGCTTAATACCATTGCATCCAAGCCGCCTCGTGAGCATGTGTTCCGGGTGAATAACTTCGAGGCTCTGAAGACCATTCAGAACCAGCTCCAGGAGAAGATCTTTGCGATCGAGGGTACTCAGTCAGGAAGTACCAGCTCCTTTGAGCATGAGATGTCTCAGGAAGGGTTCAGTGCTGCCATCACCTCTAACGGCCCCTTGCTGAGCACTGTGGGGAGCTATGACTGGGCTGGTGGAGCCTTTCTGTATACATCAAAGGAGAAAAGCACCTTCATCAACATGACCAGAGTGGATTCAGACATGAATGATGCTTACTTGGGTTATGCTGCCGCTGTCATCTTGCGGAACCGGGTTCAAACCCTGGTTCTGGGGGCGCCTCGGTATCAGCATGTCGGCCTGGTGGCGATGTTCAGGCAGAACGCTGGCATATGGGAGTCCAATGCTAATGTCAAGGGCACCCAGATTGGCGCCTACTTCGGGGGTTCCCTCTGCTCTGTGGATGTGGACAGCAACGGCAGCACTGACCTGGTCCTTGTCGGGGCCCCCCATTACTACGAGCAGACCCGAGGGGGCCAAGTGTCCGTGTGCCCCTTGCCCAAGGGGAGGGCTCGGTGGCAGTGTGACGCTGTTCTCCACGGGGAGCAGGGCCACCCCTGGGGCCGCTTTGGGGCAGCCCTGACAGTGCTGGGGGATGTGAATGGGGACAAGCTGACGGACGTGGCCATTGGGGCCCCAGGAGAGGAGGACAACCGGGGTGCTGTTTACCTGTTTCATGGAACCTCAGGATTTGGCATCAGCCCCTCGCATAGCCAGCGGATTGCAGGCTCCAAGCTCTCTCCCAGGCTCCAGTATTTTGGTCAGTCACTGAGTGGGGGCCAGGACCTCACGATGGATGGACTCGTGGACCTGACTGTGGGAGCCCAGGGGCATGTGCTGCTACTCAGGTCCCAGCCAGTACTGAGAGTTGAAGCGACCATGGAGTTCAATCCCAGGGAAGTTCCAAGGAATGCATTTGAGTGTAATGATCCTGTGGCAAAAGGCAAGGAAGCTGGGGAGGTCAGAGTCTGCCTCCGTGTCCACAAGAGCACACGGGATCGGCTAAGAGAAGGGCAGATCCAGAGCGTTGTGACTTATGATCTGGCTCTGGACTCTGGCCGCAAAAGTTCCCGGGCCATCTTCGATGAGACAAAGAACAGCACACGCAGACAGACACAGACCTTGGGGCTGACCCAGACTTGTGAGACTCTGAAGCTACAGTTGCTGAATTGCATTGAGGACACAGTGAGCCCCGTCATGCTGCGCCTGAACTTCTCTCTGTTGGGGACGCCCTTGTCTGCCTTTGGGAACCTTCGGCCGGTGCTGGCTGCGGAGGCTCAGAGAGTCTTCACAGTTTTCTTTCCCTTTGAGAAGAATTGTGGCAATGACAACATCTGCCAGGACGACCTCAGCATCACCTTCAGTTTCATGGGCCTGGACTACCTCGTGGTGGGTGGCCCCCGGGAGTTCAACGTGACAGTGACTGTGAGAAACGACGGTGAAGACTCCTACAGGACAGAGGCCACCTTCTTCTCCCCCCCTGGCCTGTCCTACCGGGTGTCCAGACCCCAGAACCAGCACTCACAGCGACCCTGGCGCGTGGGCTGTGAGTCCACCTCCTCCACCCAAGTGTCTGGACCCTGGACCAGAACCAGCTGCGGCATAAACCACCCCATCTTCCCGGAAAACTCAGAGGTCACCTTCAATATCACGTTTGATGTGGACGCTAAGGCTTCCCTTGGAAACAAGCTGCTCCTCAAGGCCAATGTGACCAGTGAGAACAATATGTCCAGAACCAACAAAACCGAATTCCAGCTGGAGCTGCCGGTGAAATACGCTGTCTACATGGTGGTCACCAGCCATGAGGTCTCCACCAAATATCTCAACTTCACAGCCTCAGAGAATACCAGTCGAGTCATGCAGCATCAATATCAGGTCAGCAACCTGGGGCAAAGGACCCTCCCCATCAGCCTGGTGTTCCTGGTGCCCGTCCGGCTGAACCAGGCAATCATATGGGACCGCCCCCAGGTCACCTTCTCCGAGAACCTCTCGAGTACGTGCCACATCAAGGAGAGCTTGCCCCCTCACTCTGACTTTCTGGCTGAACTTCGGAAGGCCCCCGTGGTGAACTGCTCCATCGCTGTCTGCCAGAGAATCCAGTGTGACATCCCCTTCTTTGGCATCCAGGAAAAATTCAATGCCACCCTCAAAGGCAACCTCTCCTTTGATTGGTACATCAAGACCTCGCATAACCACCTCCTGGTCGTGAGCACAGCTGAGATCTTGTTTAACAATTCCGTGTTCACCCTGCTTCCGGGACAGGAGGCGTTTGTGAGGGCCCAGACGGAGACCAAAGTGGAACCATTCGAGGTCCCCAACCCGGTGCCGCTCATCGTGGGCAGCTCTGTGGGGGGGCTGGTGCTCCTGGCCCTCATCACCGCTGTGCTGTACAAGCTCGGCTTCTTCAAGCGGCAGTACAAGGACATGATGAGTGAAGGGGGTACCCCGGGGGCCGCACCCCAG
TuftedCapuchin   ATGGCTCAAAGAGTCCTTCTATTAACAGCCTTGGCCTTATGTCATGGGTTCAACCTGGACACTGAAAACGCAATGACCTTCCAAGAGAATGCCATGGGCTTCGGGCAGAGTGTGGTCCAGCTTCCGGGATCCAGGGTGGTGGTCGGAGCCCCCCAGGAGGCAGTGGCTGCAAACCAAACAGGCAGCCTCTACCAGTGCGACTATGGCATCGGCTCCTGCGAGCCCATCCGCCTGCAGGTCCCCCCAGAAGCCGTGAACATGTCCCTAGGTCTGTCCCTGGCAGCAACCGCCAGCGTCCCCCAGCTGCTGGCCTGCGGCCCCACCGTGCACCAGACTTGCAGGGAGAACACGTATGTGAAAGGGTTCTGCTTCCTGTTTGGATCCAACCTACGGCAGCAGCCCCAGAGGTTCCCAGAGGCCCTCCGAGGGTGTCCTCAACAGGACATTGCCTTCTTAATTGATGGCTCTGGTAGCATCAACCCACATGACTTTCAGCGGATGAAGGAGTTTGTCTCAACTGTGATGGAGCAATTAAAAACGTCTAAAACCTTGTTCTCTTTGATGCAGTACTCCGAAGAATTCAGGACTCACTTCACCTTCAAAGAGTTCCAGGACAACCCTAACCCAAGATCGCTGATGAGGCCAATAAAGCAGCTGTTGGGGCGGACACACACGGCCACGGGCATCCGCAAAGTGGTACAAGAACAGTTTAACGTCCGCCAGGGAGCCCGAGAGAATGCCCTTAAGATCCTAGTTGTCATCACAGATGGAGAAAAGTTTGGTGATCCCTTGAAATATGAGGACGTCATCCCCGAGGCAGACAGAGAGGGAGTCATTCGCTATGTCATTGGGGTGGGAGATGCCTTCAGCAGTGAGAAATCCCGCCAAGAGCTTAATACCATTGCATCCAAGCCGCCTCGTGAGCATGTGTTCCGGGTGAATAACTTCGAGGCTCTGAAGACCATTCAGAACCAGCTCCAGGAGAAGATCTTTGCGATCGAGGGTACTCAGTCAGGAAGTACCAGCTCCTTTGAGCATGAGATGTCTCAGGAAGGGTTCAGTGCTGCCATCACCTCTAACGGCCCCTTGCTGAGCACTGTGGGGAGCTATGACTGGGCTGGTGGAGCCTTTCTGTATACATCAAAGGAGAAAAGCACCTTCATCAACATGACCAGAGTGGATTCAGACATGAATGATGCTTACTTGGGTTATGCTGCCGCTGTCATCTTGCGGAACCGGGTTCAAACCCTGGTTCTGGGGGCGCCTCGGTATCAGCATGTCGGCCTGGTGGCGATGTTCAGGCAGAACGCTGGCATGTGGGAGTCCAATGCTAATGTCAAGGGCACCCAGATTGGCGCCTACTTCGGGGGTTCCCTCTGCTCTGTGGATGTGGATAGCAACGGCAGCACTGACCTGGTCCTTGTCGGGGCCCCCCATTACTACGAGCAGACCCGAGGGGGCCAAGTGTCCGTGTGCCCGTTGCCCAAGGGGAGGGCTCGTTGGCAGTGTGACGCTGTTCTCCACGGGGAGCAGGGCCACCCCTGGGGCCGCTTTGGGGCAGCCCTGACAGTGCTGGGGGATGTGAATGGGGACAAGCTGACGGACGTGGCCATTGGGGCCCCAGGAGAGGAGGACAACCGGGGTGCTGTTTACCTGTTTCATGGAACCTCAGGATTTGGCATCAGCCCCTCGCATAGCCAGCGGATTGCAGGCTCCAAGCTCTCTCCCAGGCTCCAGTATTTTGGTCAGTCACTGAGTGGGGGCCAGGACCTCACGATGGATGGACTCGTGGACCTGACTGTGGGAGCCCAGGGGCACGTGCTGCTACTCAGGTCCCAGCCAGTACTGAGAGTTGAGGCGACCATGGAGTTCAATCCCAGGGAAGTGCCAAGGAATGCATTTGAGTGTAATGATCCTGTGGCAAAAGGCAAGGAAGCTGGGGAGGTCAGAGTCTGCCTCCGTGTCCACAAGAGCACACGGGATCGGCTAAGAGAAGGGCAGATCCAGAGCGTTGTGACTTATGATCTGGCTCTGGACTCCGGCCGCAAAAGTTCCCGGGCCATCTTCGATGAGACAAAGAACAGCACACGCAGACAGACACAGACCTTGGGGCTGACCCAGACTTGTGAGACTCTGAAGCTACAGTTGCTGAATTGCATCGAGGACACAGTGATCCCCGTCATGCTGCGCCTGAACTTCTCTCTGTTGGGGACGCCCTTGTCTGCCTTTGGGAACCTTCGGCCGGTGCTGGCTGCGGAGGCTCAGAGAGTCTTCACAGCTTTCTTTCCTTTTGAGAAGAATTGTGGCAATGACAACATCTGCCAGGACGACCTCAGCATCACCTTCAGTTTCATGGGCCTGGACTACCTCGTGGTGGGTGGCCCCCGGGAGTTCAACGTGACAGTGACTGTGAGAAACGACGGTGAGGACTCCTACAGGACAGAGGCCACCTTCTTTTCCCCCCCTGGCCTGTCCTACCGGGTGTCCAGACCCCAGAACCAACGCTCACAGCGACCCTGGCGCGTGGGCTGTGAGTCCACCTCCTCCACCCAAGTGTCTGGACCCTGGACCAGCACCAGCTGCGGCATAAACCACCCCATCTTCCCGGAAAACTCAGAGGTCACCTTCAATATCACGTTTGATGTGGACGCTAAGGCTTCCCTTGGAAACAAGCTGCTCCTCAAGGCCAATGTGACCAGTGAGAACAACATGTCCAGAACCAACAAAACCGAATTCCAGCTGGAGCTGCCGGTGAAATACGCTGTCTACATGGTGGTCACCAGCCATGAGGTCTCCACCAAATATCTCAACTTCACAGCCTCAGAGAATACCAGTCGAGTCATGCAGCATCAATATCAGGTCAGCAACCTGGGGCAAAGGACCCTCCCCATCAGCCTGGTGTTCCTGGTGCCCGTCCGGCTGAACCAGGCAATCATATGGGACCGCCCCCAGGTCACCTTCTCCGAGAACCTCTCGAGTACGTGCCACACCAAGGAGAGCTTGCCCCCTCACTCCGACTTTCTGGCTGAACTTCGGAAGGCCCCCGTGGTGAACTGCTCCATCGCTGTCTGCCAGAGAATCCAGTGTGACATCCCCTTCTTTGGCATCCAGGAAAAATTCAATGCCACCCTCAAAGGCAACCTCTCCTTTGATTGGTACATCAAGACCTCGCATAACCACCTCCTGGTCGTGAGCACAGCTGAGATCTTGTTTAACAATTCCGTGTTCACCCTGCTTCCGGGACAGGAGGCGTTTGTGAGGGCCCAGACGGAGACCAAAGTGGAACCATTCGAGGTCCCCAACCCGGTGCCGCTCATCGTGGGCAGCTCTGTGGGGGGGCTGGTGCTCCTGGCCCTCATCACCGCTGTGCTGTACAAGCTCGGCTTCTTCAAGCGGCAGTACAAGGACATGATGAGTGAAGGGGGTACCCCGGGGGCCGCACCCCAG
RedColobus   ATGGCTCTCAGAGTCCTTCTGTTAACAGCCTTGACCTTATGTCATGGGTTCAACTTGGACACTGAAAACGCAATGACCTTCCAAGAGAACGCAAAGGGCTTCGGGCAGAGCGTGGTCCAACTTCAGGGATCCAGGGTGGTGGTTGGAGCCCCCCAGGAGATAGTGGCTGCCAACCAAACGGGCAGCCTCTACCAGTGTGATTACAGCATAGGCTCATGCGAGCCCATCCGCCTGCAGATCCCCGTGGAGGCCGTGAACATGTCCCTGGGCCTGTCCCTGGCAGCCACCGCCAGCCCCCCCCAGCTGCTGGCCTGTGGCCCCACCATGCACCAGATTTGCAGTGAGAACACGTACGTGAAAGGGCTCTGCTTCCTGTTTGGATCCAACCTATGGCAGCAGCCCCAGAAGTTCCCAGGGACCCTCCGAGGGTGTCCTGAACAGGACATCGCCTTCTTGATTGACGGCTCTGGTAGCATCAACCCACGTGAATTTCAGCAGATGAAGGAGTTTGTCTCGATCATGATGGAGCAATTAAAAAAGTCCAAAACCTTGTTCTCTTTGATGCAGTACTCCGAAGAATTCTGGACTCACTTTACCTTCAAAGAGTTCCAGGGCAACCCTAACCCGAGATCACTGGTGAAGTCAATAACGCAGCTGTTTGGGCGGACACACACGGCCACGGCCATCCGCAAAGTGGTACGAGAACTGTTTAACGTCAACCAGGGAGCCCGAAAGAATGCCCTTAAGATCCTGGTTGTCATCACAGATGGAGAAAAGTTTGGCGATCCCTTGGGATATGAGGACGTCATCCCTGAGGCAGACAGAGAGGGAGTCATTCGCTACGTCATTGGGGTGGGAGATGCCTTCCGCAGTTTGAAATCCCGCCAAGAGCTTAATACCATTGCATCCAAGCCACCTCGTGATCACGTGTTCCAGGTGAATAACTTTGAGGCTCTGAAGACCATTCAGAACCAGCTTCAGGAGAAGATCTTTGCGATCGAGGGTACTCAGACAGGAAGTACCAGCTCCTTTGAGCATGAGATGTCTCAGGAAGGCTTCAGTGCTGCCATCACCTCTAACGGCCCCTTGCTGAGCACTGTGGGGAGCTATGACTGGGCTGGTGGAGCCTTTCTATATACATCAAAGGAGAAAAGCACCTTCATCAACATGACCAGAGTGGATTCAGACATGAATGATGCTTACCTGGGTTATGCTGCTGCTGTCATCTTGCGGAACCGGGTGGAAAACCTGGTTCTGGGGGCACCTCGATATCAGCACGTCGGCCTGGTGGCAATGTTCAGGCAGAACGCTGGCATATGGGAGTCCAACGCCAATGTCAAGGGCACCCAGATCGGCGCCTACTTCGGGGCCTCCCTCTGCTCCGTGGATGTGGACAGCAACGGCAGCACCGACCTGGTCCTCATCGGGGCCCCCCATTACTACGAGCAGACCCGAGGGGGCCAGGTGTCTGTGTGCCCCTTGCCCCGGGGGAGGGGTCGGTGGCAGTGTGATGCTGTTCTCTACGGGGAGCAGGGCCAACCCTGGGGCCGCTTTGGAGCAGCCCTAACAGTGCTGGGGGACGTGAATGGGGACAAGCTGACGGATGTGGCCATTGGGGCCCCAGGAGAGGAGGACAACCAGGGTGCTGTTTACCTGTTTCATGGAACCTCAGGATTTGGCATCAGCCCCTCCCATAGCCAGCGGATAGCAGGCTCCAAGCTCTCTCCCAGGCTCCAGTATTTTGGTCAGTCACTGAGTGGGGGGCAGGACCTCACAATGGATGGACTGGTGGACCTGACTGTAGGAGCCCAGGGGCACGTGCTGTTGTTCAGGTCCCAGCCAGTACTGACAGTCGAGGCAACTATGGAGTTCAATCCCAGGGAAGTGGCAAGGAATGTATTTGAGTGTAATGATCAGATGGTGAAAGGCAAGGAAGCTGGGGAGGTCAGAGTCTGCCTTCGTGTCCAGAAGAGCACACGGGATCGGCTAAGAGAAGGGCAGATCCAGAGTGTTGTGACTTACGACCTGGCTCTGGACTCCGGCCGCCCACGTTCCCGCGCTGTCTTCGGTGAGACAAAGAACAGCACGCGCAGGCAGACGAAGACCTTGGGGCTGATCCAGACTTGTGAGACCCTGAAGCTACAGTTGCCGGATTGCGTTGAGGACCCAGTGAGCCCCATTGTGCTGCGCCTGAACTTGTCTCTGGTGGGAACTCCCTTGTCTGCTTTCGGGAACCTCCGGCCAGTGCTGGCTGAGGATGCTCAGAGACTCTTCATAGCCTCATTTCCCTTTGAGAAGAATTGTGGCAATGACAACATTTGCCAGGATGACCTCAGCATCACCTTCAGTTTCATGAGCCTGGACTGCCTCGTGGTGGGTGGGCCCCGGGAGTTCAACGTGACAGTGACTGTGAGAAATGACGGCGAGGACTCCTACAGGACACAGGTCACCTTCTTCTTCCCGCTTGGCCTGTCCTACCGGGTGTCCAGGCTCCAGAACCAGCACTCACAGCGATCCTGGCGCCTGGCCTGTGAGTCTGCCTCCTCCACCGAAGTGCCTGGGTCCTTGAAGAGCACCAGCTGCAGCATAAACCACCCCATCTTCCCAGAAAACTCAGAGGTCACCTTTAATATCACATTTGATGTGGACTCTAAGGCTTCCCTTGGAAACAAACTGCTCCTCAAGGCCAATGTGACCAGTGAGAACAACATGTCCAGAACCAACAAAACCGAATTCCAACGGGAGCTGCCGGTGAAATATGCTGTCTACATGGTGGTCACCAGCCATGAGGTCTCCACTAAATATCTCAACTTCACGGCCTCAGAGAATACCAGTCGCCTCATGCAGCATCAATATCAGGTCAGCAACCTGGGGCAGAGGAGCCTCCCCATCAGCCTGGAGTTCTCGGTGCCCGTCCGGCTGAACCAGAAGATCATATGGGACCGCCCCCAGGTCACCTTATCGGAGAGCCTCTCGAGTACGTGCCAAACCAAGGAAAGATTTCCCCCTCACACCGACTTTCTGGCTAAGCTTCAGAAGGACCCAGTGGTGAACTGCTCCATCGCTGTCTGCCAGATAATCCAGTGTGACATCCCGTTCTTTGGCATCCAGGAAGAATTCAATGCCACCCTCAAAGGCAACCTCTCGTTTGACTGGTACATCAAGACCTCGCATAACCACCTCCTGGTCGTGAGCACAGCTGAGATCTTGTTTAACAAATCCACGTTCACCCTGCTTCCGGGACAGGGGGCGTTTGTGAAGGCCCAGACGGAGACCAAAGTGGAGCCGTTCGAGGTCCCCAACCCCTTGCCGCTCATCGTGGGCAGCTCTGTGGGGGGGCTGCTGCTCTTGGCCCTCATCACCGCCGTGCTGTACAAGCTCGGCTTCTTCAAGCGGCAGTACAAGGACATGATGAGTGAAGGGGGTCCCCCAGGGGCCGAACCCCAG
Colobus   ATGGCTCTCAGAGTCCTTCTGTTAACAGCCTTGACCTTATGTCATGGGTTCAACCTGGACACTGAAAACGCAATGACCTTCCAAGAGAACGCAAAGGGCTTCGGGCAGAGCGTGGTCCAGCTTCAGGGATCCAGGGTCGTGGTTGGAGCCCCCCAGGAGATAGTGGCTGCCAACCAAACGGGCAGCCTCTACCAGTGTGATTACAGCATAGGCTCATGCGAGCCCATCCACCTGCAGATCCCCGTGGAGGCCGTGAACATGTCCCTGGGCCTGTCCCTGGCAGCCACCACCAGCCCCCCCCAGCTGCTGGCCTGTGGCCCCACCATGCACCAGATTTGCAGTGAGAACACGTATGTGAAAGGGCTCTGCTTCCTGTTTGGATCCAACCTACGGCAGCAGCCCCAGAAGTTCCCAGGGACCCTCCGAGGGTGTCCTGAACAGGACATCGCCTTCTTGATTGACGGCTCTGGTAGCATCAACCCACGTGAATTTCAGCAGATGAAGGAGTTTGTCTCGATCATGATGGAGCAATTAAAAAAGTCCAAAACCTTGTTCTCTTTGATGCAGTACTCTGAAGAATTCTGGACTCACTTTACCTTCAAAGAGTTCCAGGGCAACCCTAACCCGAGATCACTGGTGAAGTCAATAACGCAGCTGTTTGGGCGGACACACACGGCCACGGCCATCCGCAAAGTGGTACGAGAACTGTTTAACGTCAACCAGGGAGCCCGAAAGAATGCCCTTAAGATCCTGGTTGTCATCACAGATGGAGAAAAGTTTGGCGATCCCTTGGGATATGAGGACGTCATCCCTGAGGCAGACAGAGAGGGAGTCATTCGCTACGTCATTGGGGTGGGAGATGCCTTCCGCAGTTTGAAATCCCGGCAAGAGCTTAATACCATTGCATCCAAGCCACCTCGTGATCACGTGTTCCAGGTGAATAACTTTGAGGCTCTGAAGACCATTCAGAACCAGCTTCAGGAGAAGATCTTTGCAATCGAGGGTACTCAGACAGGAAGTACCAGCTCCTTTGAGCATGAGATGTCTCAGGAAGGCTTCAGTGCTGCCATCACCTCTAACGGCCCCTTGCTGAGCACTGTGGGGAGCTATGACTGGGCTGGTGGAGCCTTTCTATATACATCAAAGGAGAAAAGCACCTTCATCAACATGACCAGAGTGGATTCAGACATGAATGATGCTTACTTGGGTTATGCTGCCACCGTCATCTTGCGGAACCGGGTGCAAAACCTGGTTCTGGGGGCACCTCGATATCAGCACGTCGGCCTGGTGGCAATGTTCAGGCAGAACAATGGCATGTGGGAGTCCAACGCCAATGTCAAGGGCACCCAGATCGGTGCCTACTTCGGGGCCTCCCTCTGCTCCGTGGATGTGGACAGCAATGGCAACACCGACCTGGTCCTCATCGGGGCCCCCCATTACTACGAGCAGACCCGAGGGGGCCAGGTGTCTGTGTGCCCCTTGCCCCGGGGGAGGGGTCGGTGGCAGTGTGATGCTGTTCTCTACGGGGAGCAGGGCCAACCCTGGGGCCGCTTTGGAGCAGCCCTAACAGTGCTGGGGGACGTGAATGGGGACAAGCTGACGGATGTGGCCATTGGGGCCCCAGGAGAGGAGGACAACCAGGGTGCTGTTTATCTGTTTCATGGAACCTCAGGATTTGGCATCAGCCCCTCCCATAGCCAGCGGATAGCAGGCTCCAAGCTCTCTCCCAGGCTCCAGTATTTTGGTCAGTCACTGAGTGGGGGGCAGGACCTCACAATGGATGGACTGGTGGACCTGACTGTAGGAGCCCAGGGGCACGTGCTGTTGTTCAGGTCCCAGCCTGTACTGAGAGTCGAGGCAACTATGGAGTTCAATCCCAGGGAAGTGGCAAGGAATGTATTTGAGTGTAATGGTCAGATGGTGAAAGGCAAGGAAGCTGGGGAGGTCAGAGTCTGCCTCCGTGTCCAGAAGAGCACACGGGATCGGCTAAGAGAAGGGCAGATCCAGAGTGTTGTGACTTACGACCTGGCTCTGGACTCCGGCCGCCCACATTCCCGCGCTGTCTTCGGTGAGACAAAGAACAGCACGCGCAGGCAGACGAAGACCTTGGGGCTGACCCAGACTTGTGAGACCCTGAAGCTACAGTTGCCGGATTGCATCGAGGACCCAGTGAGCCCCATTGTGCTGCGCCTGAACTTCTCTCTGGTGGGAACTCCCTTGTCTGCTTTCGGGAACCTCCGGCCAGTGCTGGCTGAGGATGCTCAGAGACTCTTCATAGCCTCATTTCCCTTTGAGAAGAATTGTGGCAATGACAACATTTGCCAGGATGACCTCAGCATCACCTTCAGTTTCATGAGCCTGGACTGCCTCGTGGTGGGTGGGCCCCGGGAGTTCAACGTGACAGTGACTGTGAGAAATGACGGCGAGGACTCCTACAGGACACAGGTCACCTTCTTCTTCCCGCTTGGCCTGTCCTACCGGGTGTCCAGGCTCCAGAACCAGCGCTCACAGCGATCCTGGCGCCTGGCCTGTGAGTCTGCCTCCTCCACCGAAGTGCCTGGGTCCTTGAAGAGCACCAGCTGCAGCATAAACCACCCCATCTTCCCAGAAAACTCAGAGGTCACCTTTAATATCACATTTGATGTGGACTCTAAGGCTTCCCTTGGAAAAAAACTGCTCCTCAAGGCCAATGTGACCAGTGAGAACAACATGTCCAGAACCAACAAAACCGAATTCCAACGGGAGCTGCCGGTGAAATATGCTGTCTACATGGTGGTCACCAGCCATGAGGTCTCCACTAAATATCTCAACTTCACGGCCTCAGAGAATACCAGTCGCGTCATGCAGCATCAATATCAGGTCAGCAACCTGGGGCAGAGGAGCCTCCCCATCAGCCTGGAGTTCTCGGTGCCCGTCCGGCTGAACCAGATGATCATATGGGACCGCCCCCAGGTCACCTTCTCCGAGAGCCTCTCGAGTACGTGCCACACCAAGGAAAGATTTCCCCCTCACACCGACTTTCTGGCTAAGCTTCAGAAGGACCCAGTGGTGAACTGCTCCATCGCTGTCTGCCAGATAATCCGGTGTGACATCCCGTTCTTTGGCATCCAGGAAGAATTCAATGCCACCCTCAAAGGCAACCTCTCGTTTGACTGGTACATCAAGACCTCGCATAACCACCTCCTGGTCGTGAGCACAGCTGAGATCTTGTTTAACAATTCCACGTTCACCCTGCTTCCGGGACAGGGGGCGTTTGTGAAGGCCCAGACGGAGACCAAAGTGGAGCCGTTCGAGGTCCCCAACCCCTTGCCGCTCATCGTGGGCAGCTCTGTGGGGGGGCTGCTGCTCTTGGCCCTCATCACCGCCACGCTGTACAAGCTCGGCTTCTTCAAGCGGCAGTACAAGGACATGATGAGTGAAGGGGGTCCCCTAGGGGCCGAACCCCAG
FrancoisLeafMonkey   ATGGCTCTCAGAGTCCTTCTGTTAACAGCCTTGACCTTATGTCATGGGTTCAACCTGGACACTGAAAACACAATGACCTTCCAAGAGAACGCAAAGGGCTTCGGGCAGAGCGTGGTCCAGCTTCAGGGATCCAGGGTGGTGGTTGGAGCCCCCCAGGAGATAGTGGCTGCCAACCAAACGGGCAGCCTCTACCAGTGTGATTACAGCATAGGCTCATGCGAGCCCATCCGCCTGCAGATCCCCGTGGAGGCCGTGAACATGTCCCTGGGCCTGTCCCTGGCAGCCACGACCAGCCCCCCCCAGCTGCTGGCCTGTGGCCCCACCATGCACCAGATTTGCAGTGAGAACACGTATGTGAAAGGGCTCTGCTTCCTGTTTGGATCCAATCTACGGCAGCAGCCCCAGAAGTTCCCAGGGACCCTCCGAGGGTGTCCTGAACAGGACATCGCCTTCTTGATTGACGGCTCTGGTAGCATCAACCCACGTGAATTTCAGCAGATGAAGGAGTTTGTCTCGATCATGATGGAGCAATTAAAAAAGTCCAAAACCTTGTTCTCTTTGATGCAGTACTCCGAAGAATTCTGGACTCACTTTACCTTCAAAGAGTTCCAGGGCAACCCTAACCCGAGATCACTGGTGAAGTCAATAACGCAGCTGTTTGGGCGGACACACACGGCCACGGCCATCCGCAAAGTGGTACGAGAACTGTTTAACGTCAACCAGGGAGCCCGAAAGAATGCCCTTAAGATCCTGGTTGTCATCACAGATGGAGAAAAGTTTGGCGATCCCTTGGGATATGAGGACGTCATCCCTGAGGCAGACAGAGAGGGAGTCATTCGCTACGTCATTGGGGTGGGAGATGCCTTCCGCAGTTTGAAATCCCGCCAAGAGCTTAATACCATTGCATCCAAGCCACCTCGTGATCACGTGTTCCAAGTGAATAACTTTGAGGCTCTGAAGACCATTCAGAACCAGCTTCAGGAGAAGATCTTTGCAATCGAGGGTACTCAGACAGGAAGTACCAGCTCCTTTGAGCATGAGATGTCTCAGGAAGGCTTCAGTGCTGCCATCACCTCTAACGGCCCCTTGCTGAGCACTGTGGGGAGCTATGACTGGGCTGGTGGAGCCTTTCTATATACATCAAAGGAGAAAAGCACCTTCATCAACATGACCAGAGTGGATTCAGACATGAATGATGCTTACTTGGGTTATGCTGCCACCGTCATCTTGCGGAACCGGGTGCAAAACCTGGTTCTGGGGGCACCTCGATATCAGCACGTCGGCCTGGTGGCAATGTTCAGGCAGAACACTGGCATGTGGGAGTCCAACGCCAATGTCAAGGGCACCCAGATCGGCGCCTACTTCGGGGCCTCCCTCTGCTCCGTGGATGTGGACAGCAACGGCAGCACCGACCTGGTCCTCATCGGGGCCCCCCATTACTACGAGCAGACCCGAGGGGGCCAGGTGTCTGTGTGCCCCTTGCCCCAGGGGAGGGGCCGGTGGCAGTGTGATGCTGTTCTCTACGGGGAGCAGGGCCAACCCTGGGGCCGCTTTGGAGCAGCCCTAACAGTGCTGGGGGACGTGAATGGGGACAAGCTGACGGATGTGGCCATTGGGGCCCCAGGAGAGGAGGACAACCAGGGTGCTGTTTATCTGTTTCATGGAACCTCAGGATTTGGCATCAGCCCCTCCCATAGCCAGCGGATAGCAGGCTCCAAGCTCGCTCCCAGGCTCCAGTATTTTGGTCAGTCACTGAGTGGGGGGCAGGACCTCACAATGGATGGACTGGTGGACCTGACTGTAGGAGCCCAGGGGCACGTGCTGTTGTTCAGGTCCCAGCCAGTACTGAGAGTCGAGGCAACTATGGAGTTCAATCCCAGGGAAGTGGCAAGGAATGTATTTGAGTGTAATGATCAGATGGTGAAAGGCAAGGAAGCTGGGGAGGTCAGAGTCTGCCTCCGTGTCCAGAAGAGCACACGGGATCGGCTAAGAGAAGGGCAGATCCAGAGTGTTGTGACTTACGACCTGGCTCTGGACTCCGGCCGCCCACATTCCCGCGCTGTCTTCGGTGAGACAAAGAACAGCACGCGCAGGCAGACGAAGACCTTGGGGCTGACCCAGACTTGTGAGACCCTGAAGCTACAGTTGCCGGATTGCATCGAGGACCCAGTGAGCCCCATTGTGCTGCGCCTGAACTTCTCTCTGGTGGGAACTCCCTTGTCTGCTTTCGGGAACCTCCGGCCAGTGCTGGCTGAGGATGCTCAGAGACTCTTCATAGCCTCATTTCCCTTTGAGAAGAATTGTGGCAATGACAGCATTTGCCAGGATGACCTCAGCATCACCTTCAGTTTCATGAGCCTGGACTGCCTCGTGGTGGGTGGGCCCCGGGAGTTCAACGTGACAGTGACTGTGAGAAATGACGGCGAGGACTCCTATAGGACACAGGTCACCTTCTTCTTCCCGCTTGGCCTGTCCTACCGGGTGTCCAGGCTCCAGAACCAGCGCTCACAGAGATCCTGGCGCCTGGCCTGTGAGTCTGCCTCCTCCACCGAAGTGCCTGGGTCCTTGAAGAGCACCAGCTGCAGCATAAACCACCCCATCTTCCCAGAAAACTCAGAGGTCACCTTTAATATCACATTTGATGTGGACTCTAAGGCTTCCCTTGGACACAAACTGCTCCTCAAGGCCAATGTGACCAGTGAGAACAACATGTCCAGAACCAACAAAACCAAATTCCAACGGGAGCTGCCAGTGAAATATGCTGTCTACATGGTGGTCACCAGCCATGAGGTCTCCACTAAATATCTCAACTTCACGGCCTCAGAGAATACCAGTCGCGTCATGCAGCATCAATATCAGGTCAGCAACCTGGGGCAGAGGAGCCTCCCCATCAGCCTGGAGTTCTCGGTGCCCGTCCGGCTGAACCAGACGATCATATGGGACCGCCCCCAGGTCACCTTCTCCGAGAGCCTCTCGAGTACGTGCCACACCAAGGAAAGATTTCCCCCTCACACCGACTTTCTGGCTAAGCTTCGGAAGGACCCAGTGGTGAACTGCTCCATCGCTGTCTGCCAGATAATCCAGTGTGACATCCCGTTCTTTGGCATCCAGGAAGAATTCAATGCCACCCTCAAAGGCAACCTCTCGTTTGACTGGTACATCAAGACCTCGCATAACCACCTCCTGGTCGTGAGCACAGCTGAGATCTTGTTTAACAATTCCACGTTCACCCTGCTTCCGGGACAGGGGGCGTTTGTGAAGGCCCAGACGGAGACCAAAGTGGAGCCGTTCGAGGTCCCCAACCCCTTGCCGCTCATCGTGGGCAGCTCTGTGGGGGGGCTGCTGCTCTTGGCCCTCATCACCGCCGCGCTGTACAAGCTCGGCTTCTTCAAGCGGCAGTACAAGGACATGATGAGTGAAGGGGGTCCCCCGGGGGCCGAACCCCAG
BlackSnub   ATGGCTCTCAGAGTCCTTCTGTTAACAGCCTTGACCTTATGTCATGGGTTCAACCTGGACACTGAAAACGCAATGACCTTCCAAGAGAACGCAAAGGGCTTCGGGCAGAGCGTGGTCCAGCTTCAGGGATCCAGGGTGGTGGTTGGAGCCCCCCAGGAGATAGTGGCTGCCAACCAAACGGGCAGCCTCTACCAGTGTGATTACAGCATAGGCTTATGCGAGCCCATCCGCCTGCAGATCCCCGTGGAGGCCGTGAACATGTCCCTGGGCCTGTCTCTGGCAGCCACCACCAGCCCCCCCCAGCTGCTGGCCTGTGGCCCCACCATGCACCAGATTTGCAGTGAGAACACGTATGTGAAAGGGCTCTGCTTCCTGTTCGGATCCAACCTACGGCAGCAGCCCCAGAAGTTCCCAGGGACCCTCCGAGGGTGTCCTGAACAGGACATCGCCTTCTTGATTGACGGCTCTGGTAGCATCAACCCACATGAATTTCAGCAGATGAAGGAGTTTGTCTCGATCATGATGGAGCAATTAAAAAAGTCCACAACCTTGTTCTCTTTGATGCAGTACTCCGAAGAATTCTGGACTCATTTTACCTTCAAAGAGTTCCAGGGCAACCCTAACCCGAGATCACTGGTGAAGTCAATAACGCAGCTGTTTGGGCGGACACACACGGCCACGGCCATCCGCAAAGTGGTACGAGAACTGTTTAACGTCAATCAGGGAGCCCGAAAGAATGCCCTTAAGATCCTGGTTGTCATCACAGATGGAGAAAAGTTTGGCGATCCCTTGGGATATGAGGACGTCATCCCTGAGGCAGACAGAGAGGGAGTCATTCGCTACGTCATTGGGGTGGGAGACGCCTTCCGCAGTTTGAAATCCCGCCAAGAGCTTAATACCATTGCATCCAAGCCACCTCGTGATCACGTGTTCCAAGTGAATAACTTTGAGGCTCTGAAGACCATTCAGAACCAGCTTCAGGAGAAGATCTTTGCAATTGAGGGTACTCAGACAGGAAGTACCAGCTCCTTTGAGCATGAGATGTCTCAGGAAGGCTTCAGTGCTGCCATCACCTCTAACGGCCCCTTGCTGAGCACTGTAGGGAGCTATGACTGGGCTGGTGGAGCCTTTCTATATACATCAAAGGAGAAAAGCACCTTCATCAACATGACCAGAGTGGATTCAGACATGAATGATGCTTACTTGGGTTATGCTGCCACCGTCATCTTGCGGAACCGGGTGCAAAACCTGGTTCTGGGGGCACCTCGATATCAGCACGTCGGCCTGGTGGCAATGTTCAGGCAGAACACTGGCATGTGGGAGTCCAACGCCAATGTCAAGGGCACCCAGATCGGCGCCTACTTCGGGGCCTCCCTCTGCTCCGTGGATGTGGACAGCAACGGCAACACCGACCTGGTCCTCATCGGGGCCCCCCATTACTACGAGCAGACCCGAGGGGGCCAGGTGTCTGTGTGCCCCTTGCCCCGGGGGAGGGGTCGGTGGCAGTGTGATGCTGTTCTCTACGGGGAGCAGGGCCAACTCTGGGGCCGCTTTGGAGCAGCCCTAACAGTGCTGGGGGACGTGAATGGGGACAAGCTGACGGATGTGGCCATTGGGGCCCCAGGAGAGGAGGACAACCAGGGTGCTGTTTATCTGTTTCATGGAACCTCAGGATTTGGCATCAGCCCCTCCCATAGCCAGCGGATAGCAGGCTCCAAGCTCTCTCCCAGGCTCCAGTATTTTGGTCAGTCACTGAGTGGGGGGCAGGACCTCACAATGGATGGACTGGTGGACCTGACTGTAGGAGCCCAGGGGCACGTGCTGTTGTTCAGGTCCCAGCCAGTACTGAGAGTCGAGGCAACTATGGAGTTCAATCCCAGGGAAGTGGCAAGGAATGTATTTGAGTGTAATGATCAGATGGTGAAAGGCAAGGAAGCTGGGGAGGTCAGAGTCTGCCTCCGTGTCCAGAAGAGCACACGGGATCGACTAAGAGAAGGGCAGATCCAGAGTGTTGTGACTTACGACCTGGCTCTGGACTCCGGCCGCCCACATTCCCGCGCTGTCTTTGGTGAGACAAAGAACAGCACGCGCAGGCAGACGAAGACCTTGGGGCTGACCCAGACTTGTGAGACCCTGAAGCTACAGTTGCCGGATTGCATCGAGGACCCAGTGAGCCCCATTGTGCTGCGCCTGAACTTCTCTCTGGTGGGAACTCCCTTGTCTGCTTTCGGGAACCTCCGGCCAGTGCTGGCTGAGGATGCTCAGAGACTCTTCATAGCCTCATTTCCCTTTGAGAAGAATTGTGGCAATGACAGCATTTGCCAGGATGACCTCAGCATCACCTTCAGTTTCATGAGCCTGGACTGCCTCGTGGTGGGTGGGCCCCGGGAGTTCAACGTGACAGTGACTGTGAGAAATGACGGCGAGGACTCCTATAGGACACAGGTCACCTTCTTCTTCCCGCTTGGCCTGTCCTACCGGGTGTCCAGGCTCCAGAACCAGCGCTCACAGAGATCCTGGCGCCTGGCCTGTGAGTCTGCCTCCTCCACCGAAGTGCCTGGGACCTTGAAGAGCACCAGCTGCAGCATAAACCACCCCATCTTCCCAGAAAACTCAGAGGTCACCTTTAATATCACATTTGATGTGGACTCTAAGGCTTCCCTTGGAAACAAACTGCTCCTCAAGGCCAATGTGACCAGTGAGAACAACATGTCCAGAACCAACAAAACCGAATTCCAACGGGAGCTGCCGGTGAAATATGCTGTCTACATGGTGGTCACCAGCCATGAGGTCTCCACTAAATATCTCAACTTCACGGCCTCAGAGAATACCAGTCGCGTCATGCAGCATCAATATCAGGTCAGCAACCTGGGGCAGAGGAGCCTCCCCATCAGCCTGGAGTTCTCGGTGCCCGTCCGGCTGAACCAGACGATCATATGGGACCGCCCCCAGGTCACCTTCTCCGAGAGCCTCTCGAGTACGTGCCACACCAAGGAAAGATTTCCCCCTCACACCGACTTTCTGGCTAAGCTTCGGAAGGACCCAGTGGTGAACTGCTCCATCGCTGTCTGCCAGATAATCCGGTGTGACATCCCGTTCTTTGGCATCCAGGAAGAATTCAATGCCACCCTCAAAGGCAACCTCTCGTTTGACTGGTACATCAAGACCTCGCATAACCACCTCCTGGTCGTGAGCACAGCTGAGATCTTGTTTAACAATTCCACGTTCACCCTGCTTCCGGGACAGGGGGCTTTTGTGAAGGCCCAGACGGAGACCAAAGTGGAGCCGTTCGAGGTCCCCAACCCCTTGCCGCTCATCGTGGGCAGCTCTGTGGGGGGGTTGCTGCTCTTGGCCCTCATCACCGCTGCGCTGTACAAGCTCGGCTTCTTCAAGCGGCAGTACAAGGACATGATGAGTGAAGGGGGTCCCCCGGGGGCCGAACCCCAG
GoldSnub   ATGGCTCTCAGAGTCCTTCTGTTAACAGCCTTGACCTTATGTCATGGGTTCAACCTGGACACTGAAAACGCAATGACCTTCCAAGAGAACGCAAAGGGCTTCGGGCAGAGCGTGGTCCAGCTTCAGGGATCCAGGGTGGTGGTTGGAGCCCCCCAGGAGATAGTGGCTGCCAACCAAACGGGCAGCCTCTACCAGTGTGATTACAGCATAGGCTTATGCGAGCCCATCCGCCTGCAGATCCCCGTGGAGGCCGTGAACATGTCCCTGGGCCTGTCTCTGGCAGCCACCACCAGCCCCCCCCAGCTGCTGGCCTGTGGCCCCACCATGCACCAGATTTGCAGTGAGAACACGTATGTGAAAGGGCTCTGCTTCCTGTTCGGATCCAACCTACGGCAGCAGCCCCAGAAGTTCCCAGGGACCCTCCGAGGGTGTCCTGAACAGGACATCGCCTTCTTGATTGACGGCTCTGGTAGCATCAACCCACATGAATTTCAGCAGATGAAGGAGTTTGTCTCGATCATGATGGAGCAATTAAAAAAGTCCAAAACCTTGTTCTCTTTGATGCAGTACTCCGAAGAATTCTGGACTCATTTTACCTTCAAAGAGTTCCAGGGCAACCCTAACCCGAGATCACTGGTGAAGTCAATAACGCAGCTGTTTGGGCGGACACACACGGCCACGGCCATCCGCAAAGTGGTACGAGAACTGTTTAACGTCAATCAGGGAGCCCGAAAGAATGCCCTTAAGATCCTGGTTGTCATCACAGATGGAGAAAAGTTTGGCGATCCCTTGGGATATGAGGACGTCATCCCTGAGGCAGACAGAGAGGGAGTCATTCGCTACGTCATTGGGGTGGGAGACGCCTTCCGCAGTTTGAAATCCCGCCAAGAGCTTAATACCATTGCATCCAAGCCACCTCGTGATCACGTGTTCCAAGTGAATAACTTTGAGGCTCTGAAGACCATTCAGAACCAGCTTCAGGAGAAGATCTTTGCAATTGAGGGTACTCAGACAGGAAGTACCAGCTCCTTTGAGCATGAGATGTCTCAGGAAGGCTTCAGTGCTGCCATCACCTCTAACGGCCCCTTGCTGAGCACTGTAGGGAGCTATGACTGGGCTGGTGGAGCCTTTCTATATACATCAAAGGAGAAAAGCACCTTCATCAACATGACCAGAGTGGATTCAGACATGAATGATGCTTACTTGGGTTATGCTGCCACCGTCATCTTGCGGAACCGGGTGCAAAACCTGGTTCTGGGGGCACCTCGATATCAGCACGTCGGCCTGGTGGCAATGTTCAGGCAGAACACTGGCATGTGGGAGTCCAACGCCAATGTCAAGGGCACCCAGATCGGCGCCTACTTCGGGGCCTCCCTCTGCTCCGTGGATGTGGACAGCAACGGCAACACCGACCTGGTCCTCATCGGGGCCCCCCATTACTACGAGCAGACCCGAGGGGGCCAGGTGTCTGTGTGCCCCTTGCCCCGGGGGAGGGGTCGGTGGCAGTGTGATGCTGTTCTCTACGGGGAGCAGGGCCAACTCTGGGGCCGCTTTGGAGCAGCCCTAACAGTGCTGGGGGACGTGAATGGGGACAAGCTGACGGATGTGGCCATTGGGGCCCCAGGAGAGGAGGACAACCAGGGTGCTGTTTATCTGTTTCATGGAACCTCAGGATTTGGCATCAGCCCCTCCCATAGCCAGCGGATAGCAGGCTCCAAGCTCTCTCCCAGGCTCCAGTATTTTGGTCAGTCACTGAGTGGGGGGCAGGACCTCACAATGGATGGACTGGTGGACCTGACTGTAGGAGCCCAGGGGCACGTGCTGTTGTTCAGGTCCCAGCCAGTACTGAGAGTCGAGGCAACTATGGAGTTCAATCCCAGGGAAGTGGCAAGGAATGTATTTGAGTGTAATGATCAGATGGTGAAAGGCAAGGAAGCTGGGGAGGTCAGAGTCTGCCTCCGTGTCCAGAAGAGCACACGGGATCGACTAAGAGAAGGGCAGATCCAGAGTGTTGTGACTTACGACCTGGCTCTGGACTCCGGCCGCCCACATTCCCGCGCTGTCTTCGGTGAGACAAAGAACAGCACGCGCAGGCAGACGAAGACCTTGGGGCTGACCCAGACTTGTGAGACCCTGAAGCTACAGTTGCCGGATTGCATCGAGGACCCAGTGAGCCCCATTGTGCTGCGCCTGAACTTCTCTCTGGTGGGAACTCCCTTGTCTGCTTTCGGGAACCTCCGGCCAGTGCTGGCTGAGGATGCTCAGAGACTCTTCATAGCCTCATTTCCCTTTGAGAAGAATTGTGGCAATGACAGCATTTGCCAGGATGACCTCAGCATCACCTTCAGTTTCATGAGCCTGGACTGCCTCGTGGTGGGTGGGCCCCGGGAGTTCAACGTGACAGTGACTGTGAGAAATGACGGCGAGGACTCCTATAGGACACAGGTCACCTTCTTCTTCCCGCTTGGCCTGTCCTACCGGGTGTCCAGGCTCCAGAACCAGCGCTCACAGAGATCCTGGCGCCTGGCCTGTGAGTCTGCCTCCTCCACCGAAGTGCCTGGGACCTTGAAGAGCACCAGCTGCAGCATAAACCACCCCATCTTCCCAGAAAACTCAGAGGTCACCTTTAATATCACATTTGATGTGGACTCTAAGGCTTCCCTTGGAAACAAACTGCTCCTCAAGGCCAATGTGACCAGTGAGAACAACATGTCCAGAACCAACAAAACCGAATTCCAACGGGAGCTGCCGGTGAAATATGCTGTCTACATGGTGGTCACCAGCCATGAGGTCTCCACTAAATATCTCAACTTCACGGCCTCAGAGAATACCAGTCGCGTCATGCAGCATCAATATCAGGTCAGCAACCTGGGGCAGAGGAGCCTCCCCATCAGCCTGGAGTTCTCGGTGCCCGTCCGGCTGAACCAGACGATCATATGGGACCGCCCCCAGGTCACCTTCTCCGAGAGCCTCTCGAGTACGTGCCACACCAAGGAAAGATTTCCCCCTCACACCGACTTTCTGGCTAAGCTTCGGAAGGACCCAGTGGTGAACTGCTCCATCGCTGTCTGCCAGATAATCCGGTGTGACATCCCGTTCTTTGGCATCCAGGAAGAATTCAATGCCACCCTCAAAGGCAACCTCTCGTTTGACTGGTACATCAAGACCTCGCATAACCACCTCCTGGTCGTGAGCACAGCTGAGATCTTGTTTAACAATTCCACGTTCACCCTGCTTCCGGGACAGGGGGCTTTTGTGAAGGCCCAGACGGAGACCAAAGTGGAGCCGTTCGAGGTCCCCAACCCCTTGCCGCTCATCGTGGGCAGCTCTGTGGGGGGGTTGCTGCTCTTGGCCCTCATCACCGCTGCGCTGTACAAGCTCGGCTTCTTCAAGCGGCAGTACAAGGACATGATGAGTGAAGGGGGTCCCCCGGGGGCCGAACCCCAG
AGM   ATGGCTCTCAGAGTCCTTCTGTTAACAGCCTTGACCTTATGTCATGGGTTCAACCTGGACACTGAAAACGTAATGACCTTCCAAGAGAACGCAAAGGGCTTCGGGCAGAGCGTGGTCCAGCTTCAGGGATCCAGGGTGGTGGTTGGAGCCCCCCAGGAGATAGTGGCTGCCAACCAAACGGGCAGCCTCTACCAGTGTGATTACAGCATAGGCTCATGCGAGCCCATCCGCCTGCAGATCCCCGAGGAGGCTGTGAACATGTCCCTGGGCCTGTCCCTGGCAGCCACCACCAGCCCCTCCCAGCTGCTGGCCTGTGGCCCCACCATGCACCAGATTTGCAGTGAGAACACGTATGTGAAAGGGCTCTGCTTCCTGTTTGGATCCAACCTACGGCAGCAGCCCCAGAACTTCCCAGGGACCCTCCGAGGGTGTCCTGAACAGGACATCGTCTTCTTGATCGATGGCTCTGGTAGCATCAACCCACGTGAATTTCAGCAGATGAAGGATTTTGTCTCGATCATGATGGAGCAATTAAAAAAGTCCAAAACCTTGTTCTCTTTGATGCAGTACTCCGAAGAATTCTGGACTCACTTTACCTTCAAAGAGTTCCAGGGCAACCCTAACCCGAGATCACTGGTGAACTCAATAACGCAGCTGTATGGGCGGACACACACGGCCACGGCCATCCGCAAAGTGGTACGAGAACTGTTTAACGTCAACCAGGGAGCCCGACAGAATGCCCGTAAGATCCTAGTTGTCATCACAGATGGAGAAAAGTTTGGCGATCCATTGGGATATGAGGACGTCATCCCTGAGGCAGACAGAGAGGGAGTCATTCGCTACGTCATTGGGGTGGGAGATGCCTTCCGCAGTTTGAAATCCCGCCAAGAGCTTAATACCATTGCATCCAAGCCACCTCGTGATCACGTGTTCCAGGTGAATAACTTTGAGGCTCTGAAGACCATTCAGAACCAGCTTCAGGAGAAGATCTTTGCGATCGAGGGTACTCAGACAGGAAGTACCAGCTCCTTTGAGCATGAGATGTCTCAGGAAGGCTTCAGTGCTGCCATCACATCTAACGGCCCCTTGCTGAGCACTGTGGGGAGCTATGACTGGGCTGGTGGAGCCTTTCTATATACATCAAACGAGAAAAGCACCTTCATCAACATGACCAGAGTGGATTCAGACATGAATGATGCTTACTTGGGTTATGCTGCCACTGTCATCTTGCGGAACCGGGTGCAAAACCTGGTTCTGGGGGCACCTCGATATCAGCACATCGGCCTGGTGGCGATGTTCAGGCAGAACGCTGGCATGTGGGAGTCCAACGCCAATGTCAAGGGCACCCAGATCGGTGCCTACTTCGGGGCCTCCCTCTGCTCCGTGGATGTGGACAGCAACGGCAGCACTGACCTTGTCCTCATCGGGGCCCCCTATTACTATGAGCAGACCCGAGGGGGCCAGGTGTCTGTGTGCCCCTTGCCCAGGGCGAGGGGTCGGTGGCAGTGTGATGCTGTTCTCTACGGGGAGCAGGGCCAACCCTGGGGCCGCTTTGGGGCAGCCCTAACAGTGCTGGGGGATGTGAATGGAGACAAGCTGACGGATGTGGCCATTGGGGCCCCAGGAGAGGAGGACAACCAGGGTGCTGTTTACCTGTTTCATGGAACCTCAGGATTTGGCATCAGCCCCTCCCATAGCCAGCGGATAGCAGGCTCCAAGCTCCCTCCCAGGCTCCAGTATTTTGGTCAGTCACTGAGTGGGGGGCAGGACCTCACAATGGATGGACTGGTGGACCTGACTGTAGGAGCCCAGGGGCACGTGCTGTTGTTCAGGTCCCAGCCAGTACTGAGAGTCGAGGCAACTATGGAGTTCAATCCCAGGGAAGTGGCAAGGAATGTATTTGAGTGTAATGATCAGACGGTGAAAGGCAAGGAAGCTGGGGAGGTCAGAGTCTGCCTCCATGTCCAGAAGAGCACACGGGATCGGCTAAGAGAAGGGCAAATCCAGAGTGTTGTGACTTACGACCTGGCTCTGGACTCCGGCCGCCCACATTCCCGCGCTGTCTTCGGTGAGACAAAGAACAGCACGCGCAGGCAGACGAAGACCTTGGGGCTGACCCGGACTTGTGAGACCCTGAAGCTACAGTTGCCGGATTGCATCGAGGACCCAGTGAGCCCCATTGTGCTGCGTCTGAACTTCTCTCTGGTGGGAACTCCCTTGTCTGCTTTCGGGAACCTCCGGCCGGTGCTGGCTGAGGATGCTCAGAGACTCTTCATAGCCTTATTTCCCTTTGAGAAGAATTGTGGCAATGACAACATTTGCCAGGATGACCTCAGCATCACCTTCAGTTTCATGAGCCTGGACTGCCTCGTGGTGGGTGGGCCCCGGGAGTTCAACGTGACAGTGACTGTGAGAAATGATGGCGAGGACTCCTACAGGACACAGGTCACCTTCTGCTTCCCGCTTGGCCTGTCCTACCGGGTGTCCGGGCTCCAGAACCAGCGCTCACAGCGATCCTGGCGCCTGGCCTGTGAGTCTGCCTCCTCCACCGAAGTGCCTGGGGCCTTGAAGAGCACCAGCTGCAGCATAAACCACCCCATCTTCCCAGAAAACTCAGAGGTCACCTTTAATATCACATTTGATGTGGACTCTAAGGCTTCCCTTGGAAACAAACTGCTCCTCAAGGCCAATGTGACCAGTGAGAACAACATGTCCAGAACCAACAAAACCGAATTCCAACGGGAGCTGCCGGTGAAATATGCTGTCTACATGGTGGTCACCAGCCATGAGGTCTCCACTAAATATCTCAACTTCACGGCCTCAGAGAATACCAGTCGGGTCATGCAGCATCAATATCAGGTCAAAAACCTGGGGCAGAGGAGCCTCCCCATCAGCCTGGTATTCTTGGTGCCTGTCCGGCTGAACCAGACGATCATATGGGACCGCCCCCAGGTCACTTTCTCCGAGAGCCTCTCAAGTACGTGCCACACCGAGGAAATATTTCCCCCTCACACCGACTTTCTGGCTAAGCTTCAGAAGGACCCAGTTGTGAACTGCTCCATCGCTGTCTGCCAGAGAATCAAGTGTGACATCCCGTTCTTTGGCATCCAGGAAGAATTCAATGCCACCCTCAAAGGCAACCTCTCATTTGACTGGTACATCAAGACCTCGCATAACCACCTCCTGGTTGTGAGCACAGCTGAGATCATGTTTAACAATTCCACGTTCACCCTGCTTCCGGGACAGGGGGCGTTTGTGAGGGCCCAGACGGAGACCAAAGTGGAGCCGTTCGAGGTCCCCAACCCCTTGCCGCTCATCGTGGGCAGCTCTGTGGGGGGGCTGCTGCTCTTGGCCCTCATCACCGCCGCGCTGTACAAGCTCGGCTTCTTCAAGCGGCAGTACAAGGACATGATGAGTGAAGGGGGTCCCCCGGGGGCCGAACCCCAG
PigMac   ATGGCTCTCAGAGTCCTTCTGTTAACAGCCTTGACCTTATGTCATGGGTTCAACCTGGACACTGAAAACGTAATGACCTTCCAAGAGAACGCAAAGGGCTTCGGGCAGAGCGTGGTCCAGCTTCAGGGATCCAGGGTGGTGGTTGGAGCCCCCCAGGAGATAGTGGCTGCCAACCAAACGGGCAGCCTCTACCAGTGTGATTACAGCATAGGCTCATGCGAGCCCATCCGCCTGCAGATCCCCGAGGAGGCTGTGAACATGTCCCTGGGCCTGTCCCTGGCAGCCACCACCAGCCCCCCCCAGCTGCTGGCCTGTGGCCCCACCATGCACCAGACTTGCAGTGAGAACACGTATGTGAAAGGGCTCTGCTTCCTGTTTGGATCCAACCTACGGCAGCAGCCCCAGAAGTTCCCAGGGACCCTCCGAGGGTGTCCTGAACAGGACATCGCCTTCTTGATTGACGGCTCTGGTAGCATCAACCCACGTGAATTTCAGCAGATGAAGGATTTTGTCTCGATCATGATGGAGCAATTAAAAAAGTCCAAAACCTTGTTCTCTTTGATGCAGTACTCCGAAGAATTCTGGACTCACTTTACCTTCGAAGAGTTCCAGCGCAACCCTAACCCGAGATCACTGGTGAACTCAATAACGCAGCTGTATGGGCGGACACACACGGCCACGGCCATCCGCAAAGTGGTACGAGAACTGTTTAACGTCAACCAGGGAGCCCGAAAGAATGCCCGTAAGATCCTAGTTGTCATCACAGATGGAGAAAAGTTTGGCGATCCATTGGGATATGAGGACGTCATTCCTGAGGCAGACAGAGAGGGAGTCATTCGCTACGTCATTGGGGTGGGAGATGCCTTCCGCAGTTCGAAATCCCGCCAAGAGCTTAATACCATCGCATCCAAGCCACCTCGTGATCACGTGTTCCAGGTGAATAACTTTGAGGCTCTGAAGACCATTCAGAAGCAGCTTCAGGAGAAGATCTTTGCGATCGAGGGTACTCAGACAGGAAGTACCAGCTCCTTTGAGCATGAGATGTCTCAGGAAGGCTTCAGTGCTGCCATCACGTCTAACGGCCCCTTGCTGAGCACTGTGGGGAGCTATGACTGGGCTGGTGGAGCCTTTCTATATACATCAAATGAGAAAAGCACCTTCATCAACATGACCAGAGTGGATTCAGACATGAATGATGCTTACTTGGGTTATGCTGCCACCGTCATCTTGCGGAACCGAGTGCAAAACCTGGTTCTGGGGGCACCTCGATATCAGCACATCGGACTGGTGGCGATGTTCAGGCAGAACACTGGCATGTGGGAGTCCAACGCCAATGTCAAGGGCACCCAGATCGGCGCCTACTTCGGGGCCTCCCTCTGCTCCGTGGATGTGGACAGCAACGGCAGCACTGACCTTGTCCTCATCGGCGCCCCCTATTACTATGAGCAGACCCGAGGGGGCCAGGTGTCTGTGTGCCCCTTGCCCAGGGCGAGGGGTCGGTGGCAGTGTGATGCTGTTCTCTACGGGGAGCAGGGCCAACCCTGGGGCCGCTTTGGGGCAGCCCTAACAGTGCTGGGGGACGTGAATGGAGACAAGCTGACGGATGTGGCCATTGGGGCCCCAGGAGAGGAGGACAACCAGGGTGCTGTTTACCTGTTTCATGGAACCTCAGGATTTGGCATCAGCCCCTCTCATAGCCAGCGGATAGCAGGCTCCAAGCTCCCTTCCAGACTCCAGTATTTTGGTCAGTCACTGAGTGGGGGGCAGGACCTCACAATGGATGGACTGGTGGACCTGACTGTAGGAGCCCAGGGGCACGTGCTGTTGGTCAGGTCCCAGCCAGTACTGAGAGTCGAGGCAACTATGGAGTTCAATCCCAGGGAAGTGGCAAGGAATGCATTTGAGTGTAATGATCAGATGGTGAAAGGCAAGGAAGCTGGGGAGGTCAGAGTCTGCCTCCGTGTCCAGAAGAGCACACGGGATCGGCTAAGAGAAGGGCAGATCCAGAGTGTTGTGACTTACGACCTGGCTCTGGACTCCGGCCGCCCACGTTCCCGCGCTGTCTTCGGTGAGACAAAGAACAGCACGCGCAGGCAGACGAAGACCTTGGGGCTGACCCAGACTTGTGAGACCCTGAAGCTACAGTTGCCGGATTGCATCGAGGACCCAGTGAGCCCCATTGTGCTGCGCCTGAACTTCTCTCTGGTGGGAACTCCCTTGTCTGCTTTCGGGAACCTCCGGCCGGTGCTGGCTGAGGATGCTCAGAGACTCTTCATAGCCTTATTTCCCTTTGAGAAGAATTGTGGCAATGACAACATTTGCCAGGATGACCTCAGCATCACCTTCAGTTTCATGAGCCTGGACTGCCTCGTGGTGGGTGGGCCCCGGGAGTTCAACGTGACAGTGACTGTGAGAAATGACGGCGAGGACTCCTACAGGACACAGGTCACCTTCTTCTTCCCACTTGGCCTGTCCTACCGGGTGTCCAGGCTCCAGAACCAGCGCTCACAGCGATCCTGGCGCCTGGCCTGTGAGTCTGCCTCCTCCACCGAAGTGCCTGGGGCCTTGAAGAGCACCAGCTGCAGCATAAACCACCCCATCTTCCCAGAAAACTCAGAGGTCACCTTTAATATCACATTTGATGTGGACTCTAAGGCTTCCCTTGGAAACAAACTGCTTCTCAAGGCCAATGTGACCAGTGAGAACAACATGTCCAGAACCAACAAAACCGAATTCCAACGGGAGCTGCCGGTGAAATATGCCGTCTACATGGTGGTCACCAGCCATGAGGTCTCCACTAAATATATCAACTTCACGGCCTCAGAGAACACCAGTCGGGTCATGCAGCATCAATATCAGGTCAAAAACCTGGGGCAAAGGAGCCTCCCCATCAGCCTGGTATTCTTGGTGCCTGTCCGGCTGAACCAGACGATCATATGGGACCGCCCCCAGGTCACTTTCTCCGAGAGCCTCTCGAGTACGTGCCACACCGAGGAAATACTTCCCCCTCACACCGACTTTCTGGCTAAGCTTCGGAAGGACCCAGTGGTGAACTGCTCCATCGCTGTCTGCCAGAGAATCAAGTGTGACATCCCGTTCTTTGGCATCCAGGAAGAATTCAATGCCACCCTCAAAGGCAACCTCTCGTTTGACTGGTACATCAAGACCTCGCATAACCACCTCCTGGTCGTGAGCACAGCTGAGATCATGTTTAACAATTCCACGTTCACCCTGCTTCCGGGACAGGGGGCGTTTGTGAGGGCCCAGACAGAGACCAAAGTGGAGCTGTTGGAGGTCCCCAACCCCTTGCCGCTCATCGTGGGCAGCTCTCTGGGAGGGCTGCTGCTCTTGGCCCTCATCACCGCCGTGCTGTACAAGCTCGGCTTCTTCAAGCGGCAGTACAAGGACATGATGAGTGAAGGGGGTCCCCCGGGGGCCGTACCCCAG
Rhesus   ATGGCTCTCAGAGTCCTTCTGTTAACAGCCTTGACCTTATGTCATGGGTTCAACCTGGACACTGAAAACGTAATGACCTTCCAAGAGAACGCAAAGGGCTTCGGGCAGAGTGTGGTCCAGCTTCAGGGATCCAGGGTGGTGGTTGGAGCCCCCCAGGAGATAGTGGCTGCCAACCAAACGGGCAGCCTCTACCAGTGTGATTACAGCATAGGCTCATGCGAGCCCATCCGCCTGCAGATCCCCGAGGAGGCTGTGAACATGTCCCTGGGCCTGTCCCTGGCAGCCACCACCAGCCCCCCCCAGCTGCTGGCCTGTGGCCCCACCATGCACCAGACTTGCAGTGAGAACACGTATGTGAAAGGGCTCTGCTTCCTGTTTGGATCCAACCTACGGCAGCAGCCCCAGAAGTTCCCGGGGACCCTCCGAGGGTGTCCTGAACAGGACATCGCCTTCTTGATTGACGGCTCTGGTAGCATCAACCCACGTGAATTTCAGCAGATGAAGGATTTTGTCTCGGTCATGATGGAGCAATTAAAAAAGTCCAAAACCTTGTTCTCTTTGATGCAGTACTCCGAAGAATTCTGGACTCACTTTACCTTCGAAGAGTTCCAGCGCAAACCTAACCCGAGATCACTGGTGAACTCAATAACGCAGCTGTATGGGCGGACACACACGGCCACGGCCATCCGCAAAGTGGTACGAGAACTGTTTAACGTCAACCAGGGAGCCCGAAAGAATGCCCGTAAGATCCTAGTTGTCATCACAGATGGAGAAAAGTTTGGCGATCCATTGGGATATGAGGACGTGATTCCTGAGGCAGACAGAGAGGGAGTCATTCGCTACGTCATTGGGGTGGGAGATGCCTTCCGCAGTTCGAAATCCCGCCAAGAGCTTAATACCATCGCATCCAAGCCACCTCGTGATCACGTGTTCCAGGTGAATAACTTTGAGGCTCTGAAGACCATTCAGAAGCAGCTTCAGGAGAAGATCTTTGCGATCGAGGGTACTCAGACAGGAAGTGCCAGCTCCTTTGAGCATGAGATGTCTCAGGAAGGCTTCAGTGCTGCCATCACGTCTAACGGCCCCTTGCTGAGCACTGTGGGGAGCTATGACTGGGCTGGTGGAGCCTTTCTATATACATCAAATGAGAAAAGCACCTTCATCAACATGACCAGAGTGGATTCAGACATGAATGATGCTTACTTGGGTTATGCTGCCACCGTCATCTTGCGGAACCGAGTGCAAAACCTGGTTCTGGGGGCACCTCGATATCAGCACATCGGCCTGGTGGCGATGTTCAGGCAGAACACTGGCATGTGGGAGTCCAACGCCAATGTCAAGGGCACGCAGATCGGCGCCTACTTCGGGGCCTCCCTCTGCTCCGTGGATGTGGACAGCAATGGCAGCACTGACCTTGTCCTCATCGGCGCCCCCTATTACTATGAGCAGACCCGAGGGGGCCAGGTGTCTGTGTGCCCCTTGCCCAGGGCGAGGGGTCGGTGGCAGTGTGATGCTGTTCTCTACGGGGAGCAGGGCCAACCCTGGGGCCGCTTTGGGGCAGCCCTAACAGTGCTGGGGGACGTGAATGGAGACAAGCTGACGGATGTGGCCATTGGGGCCCCAGGAGAGGAGGACAACCAGGGTGCTGTTTACCTGTTTCATGGAACCTCAGGATTTGGCATCAGCCCCTCTCATAGCCAGCGGATAGCAGGCTCCAAGCTCCCTTCCAGACTCCAGTATTTTGGTCAGTCACTGAGTGGGGGGCAGGACCTCACAATGGATGGACTGGTGGACCTGACTGTAGGAGCCCAGGGGCACGTGCTGTTGGTCAGGTCCCAGCCAGTACTGAGAGTCGAGGCAACTATGGAGTTCAATCCCAGGGAAGTGGCAAGGAATGTATTTGAGTGTAATGATCAGATGGTGAAAGGCAAGGAAGCTGGGGAGGTCAGAGTCTGCCTCCGTGTCCAGAAGAGCACACGGGATCGGCTAAGAGAAGGGCAGATCCAGAGTGTTGTGACTTACGACCTGGCTCTGGACTCCGGCCGCCCACATTCCCGCGCTGTCTTCGGTGAGACAAAGAACAGCACGCGCAGGCAGACGAAGACCTTGGGGCTGACCCAGACTTGTGAGACCCTGAAGCTACAGTTGCCGGATTGCATCGAGGACCCAGTGAGCCCCATTGTGCTGCGCCTGAACTTCTCTCTGGTGGGAACTCCCTTGTCTGCTTTCGGGAACCTCCGGCCGGTGCTGGCTGAGGATGCTCAGAGACTCTTCATAGCCTTATTTCCCTTTGAGAAGAATTGTGGCAATGACAACATTTGCCAGGATGACCTCAGCATCACCTTCAGTTTCATGAGCCTGGACTGCCTCGTGGTGGGTGGGCCCCGGGAGTTCAACGTGACAGTGACTGTGAGAAATGACGGCGAGGACTCCTACAGGACACAGGTCACCTTCTTCTTCCCACTTGGCCTGTCCTACCGGGTGTCCAGGCTCCAGAACCAGCGCTCACAGCGATCCTGGCGCCTGGCCTGTGAGTCTGCCTCCTCCACCGAAGTGCCTGGGGCCTTGAAGAGCACCAGCTGCAGCATAAACCACCCCATCTTCCCAGAAAACTCAGAGGTCACCTTTAATATCACATTTGATGTGGACTCTAAGGCTTCCCTTGGAAACAAACTGCTCCTCAAGGCCAATGTGACCAGTGAGAACAACATGTCCAGAACCAACAAAACCGAATTCCAACGGGAGCTGCCGGTGAAATATGCCGTCTACATGGTGGTCACCAGCCATGAGGTCTCCACTAAATATATCAACTTCACGGCCTCAGAGAACACCAGTCGGGTCATGCAGCATCAATATCAGGTCAAAAACCTGGGGCAGAGGAGCCTCCCCATCAGCCTGGTATTCTTGGTGCCTGTCCGGCTGAACCAGACGATCATATGGGACCGCCCCCAGGTCACTTTCTCCGAGAGCCTCTCGAGTACGTGCCACACCGAGGAAATGCTTCCCCCTCACACCGACTTTCTGGCTAAGCTTCGGAAGGACCCAGTGGTGAACTGCTCCATCGCTGTCTGCCAGAGAATCAAGTGTGACATCCCGTTCTTTGGCATCCAGGAAGAATTCAATGCCACCCTCAAAGGCAACCTCTCGTTTGGCTGGTACATCAAGACCTCGCATAACCACCTCCTGGTCGTGAGCACAGCTGAGATCATGTTTAACAATTCCACGTTCACCCTGCTTCCGGGACAGGGGGCGTTTGTGAGGGCCCAGACAGAGACCAAAGTGGAGCTGTTCGAGGTCCCCAACCCCTTGCCGCTCATCGTGGGCAGCTCTCTGGGGGGGCTGCTGCTCTTGGCCCTCATCACCGCCGCGCTGTACAAGCTCGGCTTCTTCAAGCGGCAGTACAAGGACATGATGAGTGAAGGGGGTCCCCCGGGGGCCGAACCCCAG
CrabMac   ATGGCTCTCAGAGTCCTTCTGTTAACAGCCTTGACCTTATGTCATGGGTTCAACCTGGACACTGAAAACGTAATGACCTTCCAAGAGAACGCAAAGGGCTTCGGGCAGAGCGTGGTCCAGCTTCAGGGATCCAGGGTGGTGGTTGGAGCCCCCCAGGAGATAGTGGCTGCCAACCAAACGGGCAGCCTCTACCAGTGTGATTACAGCATAGGCTCATGCGAGCCCATCCGCCTGCAGATCCCCGAGGAGGCTGTGAACATGTCCCTGGGCCTGTCCCTGGCAGCCACCACCAGCCCCCCCCAGCTGCTGGCCTGTGGCCCCACCATGCACCAGACTTGCAGTGAGAACACGTATGTGAAAGGGCTCTGCTTCCTGTTTGGATCCAACCTACGGCAGCAGCCCCAGAAGTTCCCAGGGACCCTCCGAGGGTGTCCTGAACAGGACATCGCCTTCTTGATTGACGGCTCTGGTAGCATCAACCCACGTGAATTTCAGCAGATGAAGGATTTTGTCTCGATCATGATGGAGCAATTAAAAAAGTCCAAAACCTTGTTCTCTTTGATGCAGTACTCCGAAGAATTCTGGACTCACTTTACCTTCGAAGAGTTCCAGCGCAAACCTAACCCGAGATCACTGGTGAACTCAATAACGCAGCTGTATGGGCGGACACACACGGCCACGGCCATCCGCAAAGTGGTACGAGAACTGTTTAGCGTCAACCAGGGAGCCCGAAAGAATGCCCGTAAGATCCTAGTTGTCATCACAGATGGAGAAAAGTTTGGCGATCCATTGGGATATGAGGACGTGATTCCTGAGGCAGACAGAGAGGGAGTCATTCGCTACGTCATTGGGGTGGGAGATGCCTTCCGCAGTTCGAAATCCCGCCAAGAGCTTAATACCATCGCATCCAAGCCACCTCGTGATCACGTGTTCCAGGTGAATAACTTTGAGGCTCTGAAGACCATTCAGAAGCAGCTTCAGGAGAAGATCTTTGCGATCGAGGGTACTCAGACAGGAAGTGCCAGCTCCTTTGAGCATGAGATGTCTCAGGAAGGCTTCAGTGCTGCCATCACGTCTAACGGCCCCTTGCTGAGCACTGTGGGGAGCTATGACTGGGCTGGTGGAGCCTTTCTATATACATCAAATGAGAAAAGCACCTTCATCAACATGACCAGAGTGGATTCAGACATGAATGATGCTTACTTGGGTTATGCTGCCACCGTCATCTTGCGGAACCGAGTGCAAAACCTGGTTCTGGGGGCACCTCGATATCAGCACATCGGCCTGGTGGCGATGTTCAGGCAGAACACTGGCATGTGGGAGTCCAACGCCAATGTCAAGGGCACGCAGATCGGCGCCTACTTCGGGGCCTCCCTCTGCTCCGTGGATGTGGACAGCAACGGCAGCACTGACCTTGTCCTCATCGGCGCCCCCTATTACTATGAGCAGACCCGAGGGGGCCAGGTGTCTGTGTGCCCCTTGCCCAGGGCGAGGGGTCGGTGGCAGTGTGATGCTGTTCTCTACGGGGAGCAGGGCCAACCCTGGGGCCGCTTTGGGGCAGCCCTAACAGTGCTGGGGGACGTGAATGGAGACAAGCTGACGGATGTGGCCATTGGGGCCCCAGGAGAGGAGGACAACCAGGGTGCTGTTTACCTGTTTCATGGAACCTCAGGATTTGGCATCAGCCCCTCTCATAGCCAGCGGATAGCAGGCTCCAAGCTCCCTTCCAGACTCCAGTATTTTGGTCAGTCACTGAGTGGGGGGCAGGACCTCACAATGGATGGACTGGTGGACCTGACTGTAGGAGCCCAGGGGCACGTGCTGTTGGTCAGGTCCCAGCCAGTACTGAGAGTCGAGGCAACTATGGAGTTCAATCCCAGGGAAGTGGCAAGGAATGTATTTGAGTGTAATGATCAGATGGTGAAAGGCAAGGAAGCTGGGGAGGTCAGAGTCTGCCTCCGTGTCCAGAAGAGCACACGGGATCGGCTAAGAGAAGGGCAGATCCAGAGTGTTGTGACTTACGACCTGGCTCTGGACTCCGGCCGCCCACATTCCCGCGCTGTCTTCGGTGAGACAAAGAACAGCACGCGCAGGCAGACGAAGACCTTGGGGCTGACCCAGACTTGTGAGACCCTGAAGCTACAGTTGCCGGATTGCATCGAGGACCCAGTGAGCCCCATTGTGCTGCGCCTGAACTTCTCTCTGGTGGGAACTCCCTTGTCTGCTTTCGGGAACCTCCGGCCGGTGCTGGCTGAGGATGCTCAGAGACTCTTCATAGCCTTATTTCCCTTTGAGAAGAATTGTGGCAATGACAACATTTGCCAGGATGACCTCAGCATCACCTTCAGTTTCATGAGCCTGGACTGCCTCGTGGTGGGTGGGCCCCGGGAGTTCAACGTGACAGTGACTGTGAGAAATGACGGCGAGGACTCCTACAGGACACAGGTCACCTTCTTCTTCCCACTTGGCCTGTCCTACCGGGTGTCCAGGCTCCAGAACCAGCGCTCACAGCGATCCTGGCGCCTGGCCTGTGAGTCTGCCTCCTCCACCGAAGTGCCTGGGGCCTTGAAGAGCACCAGCTGCAGCATAAACCACCCCATCTTCCCAGAAAACTCAGAGGTCACCTTTAATATCACATTTGATGTGGACTCTAAGGCTTCCCTTGGAAACAAACTGCTCCTCAAGGCCAATGTGACCAGTGAGAACAACATGTCCAGAACCAACAAAACCGAATTCCAACGGGAGCTGCCGGTGAAATATGCCGTCTACATGGTGGTCACCAGCCATGAGGTCTCCACTAAATATATCAACTTCACGGCCTCAGAGAACACCAGTCGGGTCATGCAGCATCAATATCAGGTCAAAAACCTGGGGCAGAGGAGCCTCCCCATCAGCCTGGTATTCTTGGTGCCTGTCCGGCTGAACCAGACGATCATATGGGACCGCCCCCAGGTCACTTTCTCCGAGAGCCTCTCGAGTACGTGCCACACCGAGGAAATGCTTCCCCCTCACACCGACTTTCTGGCTAAGCTTCGGAAGGACCCAGTGGTGAACTGCTCCATCGCTGTCTGCCAGAGAATCAAGTGTGACATCCCGTTCTTTGGCATCCAGGAAGAATTCAATGCCACCCTCAAAGGCAACCTCTCGTTTGACTGGTACATCAAGACCTCGCATAACCACCTCCTGGTCGTGAGCACAGCTGAGATCATGTTTAACAATTCCACGTTCACCCTGCTTCCGGGACAGGGGGCGTTTGTGAGGGCCCAGACAGAGACCAAAGTGGAGCTGTTCGAGGTCCCCAACCCCTTGCCGCTCATCGTGGGCAGCTCTCTGGGGGGGCTGCTGCTCTTGGCCCTCATCACCGCCGCGCTGTACAAGCTCGGCTTCTTCAAGCGGCAGTACAAGGACATGATGAGTGAAGGGGGTCCCCCGGGGGCCGAACCCCAG
Drill   ATGGCTCTCAGAGTCCTTCTGTTAACAGCCTTGACCTTATGTCATGGGTTCAACCTGGACACTGAAAACGTAATGACCTTCCAAGAGAACGCAAAGGGCTTCGGGCAGAGCGTGGTCCAGCTTCAGGGATCCAGGGTGGTGGTTGGAGCCCCCCAGGAGATAGTGGCTGCTAACCAAACGGGCAGCCTCTACCAGTGTGATTACAGCATAGGCTCATGCGAGCCCATCCGCCTGCAGATCCCCGAGGAGGCTGTGAACATGTCCCTGGGCCTGTCCCTGGCAGCCACCACCAGCCCCCCCCAGCTGCTGGCCTGTGGCCCCACCATACACCAGACTTGCAGTGAGAACACGTATGTGAAAGGGCTCTGCTTCCTGTTTGGATCCAACCTACGGCAGCAGCCTCAGAAGTTCCCAGGGACCCTCCGAGGGTGTCCTGAACAGGACATCGCCTTCTTGATTGACGGCTCTGGTAGCATCAACCCACGTGATTTTCAGCAGATGAAGGATTTTGTCTCGATCATGATGGAGCAATTAAAAAAGTCCAAAACCTTGTTCTCTTTGATGCAGTACTCCGAAGAATTCTGGACTCACTTTACCTTCGAAAAGTTCCAGCACAACCCTAAGCCGAGATCACTGGTGAACTCAATAACGCAGCTGTATGGGCGGACGCACACGGCCACGGCCATCCGCAAAGTGGTACGAGAACTGTTTAACGTCAACCAGGGAGCCCGAAAGAATGCCCGTAAGATCCTAGTTGTCATCACAGATGGAGAAAAGTTTGGCGATCCATTGGGATATGAGGACGTGATTCCTGAGGCAGACAGAGAGGGAGTCATTCGCTACGTCATTGGGGTGGGAGATGCCTTCCGCAGTTCGAAATCCCGCCAAGAGCTTAATACCATCGCATCCAAGCCAGCTCGTGATCACGTGTTCCAGGTGAATAACTTTGAGGCTCTGAAGACCATTCAGAACCAGCTTCAGGAGAAGATCTTTGCGATCGAGGGTACTCAGACAGGAAGTGCCAGCTCCTTTGAGCACGAGATGTCTCAGGAAGGCTTCAGTGCTGCCATCACGTCTAATGGCCCCTTGCTGAGCACTGTGGGGAGCTATGACTGGGCTGGTGGAGCCTTTCTATATACATCAAATGAGAAAAGCACCTTCATCAACATGACCAGAGTGGATTCAGACATGAATGATGCTTACTTGGGTTATGCTGCCACCGTCATCTTGCGGAACCGAGTGCAAAACCTGGTTCTAGGGGCACCTCGATATCAGCACATCGGCCTGGTGGCGATGTTCAGGCAGAACACTGGCATGTGGGAGTCCAACGCCAATGTCAAGGGCACGCAGATCGGCGCCTACTTCGGGGCCTCCCTCTGCTCCGTGGATGTGGACAGCAACGGCAGCACTGACCTTGTCCTCATCGGGGCCCCCTATTACTATGAGCAGACCCGAGGGGGCCAGGTGTCTGTGTGCCCCTTGCCCAGGGCGAGGGGTCGGTGGCAGTGTGATGCTGTTCTCTACGGGGAGCAGGGCCAACCCTGGGGCCGCTTTGGGGCAGCCCTAACAGTGCTGGGGGACGTGAATGGAGACAAGCTGACGGATGTGGCCATTGGGGCCCCAGGAGAGGAGGACAACCAGGGTGCTGTTTACCTGTTTCATGGAACCTCAGGATTTGGCATCAGCCCCTCCCATAGCCAGCGGATAGCAGGCTCCAAGCTCCCTTCCAGGCTCCAGTATTTTGGTCAGTCACTGAGTGGGGGGCAGGACCTCACAATGGATGGACTGGTGGACCTGAGTGTAGGAGCCCAGGGGCACGTGCTGTTGGTCAGGTCCCAGCCAGTACTGAGAGTAGAGGCAACTATGGAGTTCAATCCCAGGGAAGTGGCAAGGAATGTATTTGAGTGTAATGATCAGATGGTGAAAGGCAAGGAAGCTGGGGAGGTCAGAGTCTGCCTCCGTGTCCAGAAGAGCACACGGGATCGGCTAAGAGAAGGGCAGATCCAGAGTGTTGTGACTTACGACCTGGCTCTGGACTCCGGCCGCCCACGTTCCCGCGCTGTCTTCGGTGAGACAAAGAACAGCACGCGCAGGCAGGCGAAGACCTTGGGGCTGACCCAGACTTGTGAGACCCTGAAGCTACAGTTGCCGGATTGCATCGAGGACCCAGTGAGCCCCATTGTGCTGCGCCTGAACTTCTCTCTGGTGGGAACTCCCTTGTCTGCTTTCGGGAACCTCCGGCCGGTGCTGGCTGAGGATGCTCAGAGATTCTTCAGAGCCTTATTTCCCTTTGAGAAGAATTGTGGCAATGACAACATTTGCCAGGATGACCTCAGCATCACCTTCAGTTTCATGAGCCTGGACTGCCTCGTGGTGGGTGGGCCCCGGGAGTTCAACGTGACAGTGACTGTGAGAAATGACGGCGAGGACTCGTACAGGACACAGGTCACCTTCTTCTTCCCGCTTGGCCTGTCCTACCGGGTGTCCAGGCTCCAGAACCAGCGCTCACAGCGATCCTGGCGCCTGGCCTGTGAGTCTGCCTCCTCCACCGAAGTGCCTGGGGCCTTGAAGAGCACCAGCTGCAGCATAAACCACCCCATCTTCCCAGAAAACTCAGAGGTCACCTTTAATATCACATTTGATGTGGACTCTAAGGCTTCCCTTGGAAACAAACTGCTCCTCAAGGCCAATGTGACCAGTGAGAACAACATGTCCAGAACCAACAAAACCGAATTCCAACGGGAGCTGCCGGTGAAATATGCTGTCTACATGGTGGTCACCAGCCATGAGGTCTCCACTAAATATATCAACTTCACGGCCTCAGAGAATACCAGTCGGGTCATGCAGCATCAATATCAGGTCAAAAACCTGGGGCAGAGGAGCCTCCCCATCAGCCTGGTATTCTTGGTGCCCGTCCGGCTGAACCAGACGATCATATGGGACCGCCCCCAGGTCACTTTCTCCGAGAGCCTCTCGAGTACGTGCCACACCGAGGAAATACTTCCCCCTTACACCGACTTTCTGGCTAAGCTTCAGAAGGACCCAGTGGTGAACTGCTCCATCGCTGTCTGCCAGAGAATCAAGTGTGACATCCCATTCTTTGGCATCCAGGAAGAATTCAATGCCACCCTCAAAGGCAACCTCTCGTTTGGCTGGTACATCAAGACGTCGCATAACCACCTCCTGGTCGTGAGCACAGCTGAGATCATGTTTAACAATTCCACGTTCACCCTGCTTGCGGGACAGGGGGCGTTTGTGAGGGCCCAGACAGAGACCAAAGTGGAGCTGTTCGAGGTCCCCAACCCCTTGCCGCTCATCGTGGGCAGCTCTGTGGGGGGGCTGCTGCTCTTGGCCATCATCACCGCCGTGCTGTACAAGCTCGGCTTCTTCAAGCGGCAGTACAAGGACATGATGAGTGAAGGGGGTCCCCCGGGGGCCGAACCCCAG
Mangabey   ATGGCTCTCAGAGTCCTTCTATTAACAGCCTTGACCTTATGTCATGGGTTCAACCTGGACACTGAAAACGTAATGACCTTCCAAGAGAACGCAAAGGGCTTCGGGCAGAGCGTGGTCCAGCTTCAGGGATCCAGGGTAGTGGTTGGAGCCCCCCAGGAGATAGTGGCTGCCAACCAAACGGGCAGCCTCTACCAGTGTGATTACAGCATAGGCTCATGCGAGCTCATCCGCCTGCAGATCCCCGAGGAGGCTGTGAACATGTCCCTGGGCCTGTCCCTGGCAGCCACCACCAGCCCCCCCCAGCTGCTGGCCTGTGGCCCCACCATACACCAGACTTGCAGTGAGAACACGTATGTGAAAGGGCTCTGCTTCCTGTTTGGATCCAACCTACGGCAGCAGCCTCAGAAGTTCCCAGGGACCCTCCGAGGGTGTCCTGAACAGGACATCGCCTTCTTGATTGACGGCTCTGGTAGCATCAACCCACGTGAATTTCAGCAGATGAAGGATTTTGTCTCGATCATGATGGAGCAATTAAAAAAGTCCAAAACCTTGTTCTCTTTGATGCAGTACTCCGAAGAATTCTGGACTCACTTTACCTTCAAAGAGTTCCAGCGCAACCCTAAGCCAAGATCACTGGTGAACTCAATAACGCAGCTGTATGGGTGGACGCACACGGCCACGGCCATCCGCAAAGTGGTACGAGAACTGTTTAACGTCAACCAGGGAGCCCGAAAGAATGCCCGTAAGATCCTAGTTGTCATCACAGATGGAGAAAAGTTTGGCGATCCATTGGGATATGAGGACGTCATTCCTGAGGCAGACAGAGAGGGAGTCATTCGCTACGTCATTGGGGTGGGAGATGCCTTCCGCAGTTCGAAATCCCGCCAAGAGCTTAATACCATTGCATCCAAGCCACCTCGTGATCACGTGTTCCAGGTGAATAACTTTGAGGCTCTGAAGACCATTCAGAACCAGCTTCAGGAGAAGATCTTTGCGATCGAGGGTACTCAGACAGGAAGTGCCAGCTCCTTTGAGCACGAGATGTCTCAGGAAGGCTTCAGTGCTGCCATCACGTCTAATGGCCCCTTGCTGAGCACTGTGGGGAGCTATGACTGGGCTGGTGGAGCCTTTCTATATACATCAAATGAGAAAAGCACCTTCATCAACATGACCAGAGTGGATTCAGACATGAATGATGCTTACTTGGGTTATGCTGCCACCGTCATCTTGCGGAACCGAGTGCAAAACCTGGTTCTGGGGGCACCTCGATATCAGCACATCGGCCTGGTGGCGATGTTCAGGCAGAACACTGGCATGTGGGAGTCCAACGCCAATGTCAAGGGCACGCAGATTGGCGCCTACTTCGGGGCCTCCCTCTGCTCCATGGATGTGGACAGCAACGGCAGCACTGACCTTGTCCTCATCGGGGCCCCCTATTACTATGAGCAGACCCGAGGGGGCCAGGTGTCTGTGTGCCCCTTGCCCAGGGCGAGGGGTCGGTGGCAGTGTGATGCTGTTCTCTACGGGGAGCAGGGCCAACCCTGGGGCCGCTTTGGGGCAGCCCTAACAGTGCTGGGGGACGTGAATGGAGACAAGCTGACGGATGTGGCCATTGGGGCCCCAGGAGAGGAGGACAACCAGGGTGCTGTTTACCTGTTTCATGGAACCTCAGGATTTGGCATCAGCCCCTCCCATAGCCAGCGGATAGCAGGCTCCAAGCTCCCTTCCAGGTTCCAGTATTTTGGTCAGTCACTGAGTGGGGGGCAGGACCTCACAATGGATGGACTGGTGGACCTGAGTGTAGGAGCCCAGGGGCACGTGCTGTTGGTCAGGTCCCAGCCAGTACTGAGAGTAGAGGCAACTATGGAGTTCAATCCCAGGGAAGTGGCAAGGAATGTATTTGAGTGTAATGATCAGATGGTGAAAGGCAAGGAAGCTGGGGAGGTCAGAGTCTGCCTCCGTGTCCAGAAGAGCACACGGGATCGGCTAAGAGAAGGGCAGATCCAGAGTGTTGTAACTTACGACCTGGCTCTGGACTCCGGTCGCCCACGTTCCCGCGCTGTCTTCGGTGAGACAAAGAACAGCACGCGCAGGCAGACGAAGACCTTGGGGCTGACCCAGACTTGTGAGACCCTGAAGCTACAGTTGCCGGATTGCATCGAGGACCCAGTGAGCCCCATTGTGCTGCGCCTGAACTTCTCTCTGGTGGGAACTCCCTTGTCTGCTTTCGGGAATCTCCGGCCGGTGCTGGCTGAGGATGCTCAGAGACTCTTCATAGCCTTATTTCCCTTTGAGAAGAATTGTGGCAATGACAACATTTGCCAGGATGACCTCAGCATCACCTTCAGTTTCATGAGCCTGGACTGCCTCGTGGTGGGTGGGCCCCGGGAGTTCAACGTGACAGTGACTGTGAGAAATGACGGCGAGGACTCGTACAGGACACAGGTCACCTTCTTCTTCCCGCTTGGCCTGTCCTACCGGGTGTCCAGGCTCCAGAACCAGCGCTCACAGCGATCCTGGCGCCTGGCCTGTGAGTCTGCCTCCTCCACCGAAGTGCCTGGGGCCTTGAAGAGCACCAGCTGCAGCATAAACCACCCCATCTTCCCAGAAAACTCAGAGGTCACCTTTAATATCACATTTGATGTGGACTCTAAGGCTTCCCTTGGAAACAAACTGCTCCTCAAGGCCAATGTGACCAGTGAGAACAACATGTCCAGAACCAACAAAACCGAATTCCAACGGGAGCTGCCGGTGAAATATGCTGTCTACATGGTGGTCACCAGCCATGAGGTCTCCACTAAATATATCAACTTCACGGCCTCAGAGAATACCAGTCGGGTCATGCAGCATCAATATCAGGTCAAAAACCTGGGGCAGAGGAGCCTCCCCATCAGCCTGGTATTCTTGGTGCCCGTCCGGCTGAACCAGACGATCATATGGGACCGCCCCCAGGTCACTTTCTCCGAGAGCCTCTCGAGTACGTGCCACACCGAGGAAATACTTCCCCCTCACACCGACTTTCTGGCTAAGCTTCAGAAGGACCCAGTGGTGAACTGCTCCATCGCTGTCTGCCAGAGAATCAAGTGTGACATCCCGTTCTTTGGCATCCAGGAAGAATTCAATGCCACCCTCAAAGGCAACCTCTCGTTTGGCTGGTACATCAAGACCTCGCATAACCACCTCCTGGTCGTGAGCACAGCTGAGATCATGTTTAACAATTCCACGTTCACCCTGCTTGCGGGACAGGGGGCGTTTGTGAGGGCCCAGACAGAGACCAAAGTGGAGCTGTTCGAGGTCCCCAACCCCTTGCCGCTCATCGTGGGCAGCTCTGTGGGGGGGCTGCTGCTCTTGGCCGTCATCACCGCCGTGCTGTACAAGCTCGGCTTCTTCAAGCGGCAGTACAAGGACATGATGAGTGAAGGGGGTCCCCCGGGAGCCGAACCCCAG
Gelada   ATGGCTCTCAGAGTCCTTCTGTTAACAGCCTTGACCTTATGTCATGGGTTCAACCTGGACACTGAAAACGTAATGACCTTCCAAGAGAACGCAAAGGGCTTCGGGCAGAGCGTGGTCCAGCTTCAGGGATCCAGGGTGGTGGTTGGAGCCCCCCAGGAGATAGTGGCTGCCAACCAAACGGGCAGCCTCTACCAGTGTGATTACAGCATAGGCTCATGCGAGCCCATCCGCCTGCAGATCCCCGAGGAGGCTGTGAACATGTCCCTGGGCCTGTCCCTGGCAGCCACCACCAGCCCCCCCCAGCTGCTGGCGTGTGGCCCCACCATGCACCAGACTTGCAGTGAGAACACGTATGTGAAAGGGCTCTGCTTCCTGTTTGGATCCAACCTACGGCAGCAGCCCCAGAAGTTCCCAGGGACCCTCCGAGGGTGTCCTGAACAGGACATCGCCTTCTTGATTGACGGCTCTGGTAGCATCAACCCACGTGAATTTCAGCAGATGAAGGATTTTGTCTCGATCATGATGGAGCAATTAAAAAAGTCCAAAACCTTGTTCTCTTTGATGCAGTACTCCGAAGAATTCTGGACTCACTTTACCTTCAAAGAGTTCCAGCGCAACCCTAAGCCGAGATCACTGGTGAACTCAATAACGCAGCTGTATGGGCGGACGCACACGGCCACGGCCATCCGCAAAGTGGTACGAGAACTGTTTAACGTCAACCAGGGAGCCCGAAAGAATGCCCGTAAGATCCTAGTTGTCATCACAGATGGAGAAAAGTTTGGCGATCCATTGGGATATGAGGACGTCATTCCGGAGGCAGACAGAGAGGGAGTCATTCGCTACGTCATTGGGGTGGGAGATTCCTTCCGCAGTTGGAAATCCCGCCAAGAGCTTAATACCATCGCATCCAAGCCAGCTCGTGATCACGTGTTCCAGGTGAATAACTTTGAGGCTCTGAAGACCATTCAGAAACAGCTTCAGGAGAAGATCTTTGCGATCGAGGGTACTCAGACAGGAAGCGCCAGCTCCTTTGAGCACGAGATGTCTCAGGAAGGCTTCAGTGCTGCCATCACGTCTAATGGCCCCTTGCTGAGCACTGTGGGGAGCTATGACTGGGCTGGTGGAGCCTTTCTATATACATCAAATGAGAAAAGCACCTTCATCAACATGACCAGAGTGGATTCAGACATGAATGATGCTTACTTGGGTTATGCTGCCACCGTCATCTTGCGGAACCGAGTGCAAAACCTGGTTCTGGGGGCACCTCGATATCAGCACATCGGCCTGGTGGCGATGTTCAGGCAGAACACTGGCATGTGGGAGTCCAACGCCAATGTCAAGGGCACGCAGATCGGCGCCTACTTTGGGGCCTCCCTCTGCTCCGTGGATGTGGACAGCAACGGCAGCACTGACCTTGTCCTCATCGGGGCCCCCTATTACTATGAGCAGACCCGAGGGGGCCAGGTGTCTGTGTGCCCCTTGCCCAGGGCGAGGGGTCGGTGGCAGTGTGATGCTGTTCTCTACGGGGAGCAGGGCCAACCCTGGGGCCGCTTTGGGGCAGCCCTAACAGTGCTGGGGGACGTGAATGGAGACAAGCTGACGGATGTGGCCATTGGGGCCCCAGGAGAGGAGGACAACCAGGGTGCTGTTTACCTGTTTCATGGAACCTCAGGATTTGGCATCAGCCCCTCCCATAGCCAGCGGATAGCAGGCTCCAAGCTCCCTTCCAGGCTCCAGTATTTTGGTCAGTCACTGAGTGGGGGGCAGGACCTCACAATGGATGGACTGGTGGACCTGAGTGTAGGAGCCCAGGGGCACGTGCTGTTGGTCAGGTCCCAGCCAGTACTGAGAGTAGAGGCAACTATGGAGTTCAATCCCAGGGAAGTGGCAAGGAATGTATTTGAGTGTAATGATCAGATGGTGAAAGGCAAGGAAGCTGGGGAGGTCAGAGTCTGCCTCCGTGTCCAGAAGAGCACACGGGATCGGCTAAGAGAAGGGCAGATCCAGAGTGTTGTAACTTACGACCTGGCTCTGGACTCCGGCCGCCCACGTTCCCGCGCTGTCTTCGGTGAGACAAAGAACAGCACGCGCAGGCAGACGAAGACCTTGGGGCTGACCCAGACTTGTGAGACCCTGAAGCTACAGTTGCCGGATTGCATCGAGGACCCAGTGAGCCCCATTGTGCTGCGCCTGAACTTCTCTCTGGTGGGAACTCCCTTGTCTGCTTTCGGGAACCTCCGGCCGGTGCTGGCTGAGAATGCTCAGAGACTCTTCATAGCCTTATTTCCCTTTGAGAAGAATTGTGGCAATGACAACATTTGCCAGGATGACCTCAGCATCACCTTCAGTTTCATGAGCCTGGACTGCCTCGTGGTGGGTGGGCCCCGGGAGTTCAACGTGACAGTGACTGTGAGAAATGACGGCGAGGACTCGTACAGGACACAGGTCACCTTCTTCTTCCCGCTTGGCCTGTCCTACCGGGTGTCCAGGCTCCAGAACCAGCGCTCACAGCGATCCTGGCGCCTGGCCTGTGAGTCTGCCTCCTCCACTGAAGTGCCTGGGGCCTTGAAGAGCACCAGCTGCAGCATAAACCACCCCATCTTCCCAGAAAACTCAGAGGTCACCTTTAATATCACATTTGATGTGGACTCTAAGGCTTCCCTTGGAAACAAACTGCTCCTCAAGGCCAATGTGACCAGTGAGAACAACATGTCCAGAACCAACAAAACCGAATTCCAACGGGAGCTGCCGGTGAAATATGCTGTCTACATGGTGGTCACCAGCCATGAGGTCTCCACTAAATATATCAACTTCACGGCCTCAGAGAATACCAGTCGGGTCATGCAGCATCAATATCAGGTCAAAAACCTGGGGCAGAGGAGCCTCCCCATCAGCCTGGTATTCTTGGTGCCCGTCCGGCTGAACCAGACGATCATATGGGACCGCCCCCAGGTCACTTTCTCCGAGAGCCTCTCGAGTACGTGCCACACCGAGGAAATACTTCCCCCTTACACCGACTTTCTGGCTAAGCTTCAGAAGGACCCAGTGGTGAACTGCTCCATCGCTGTCTGCCAGAGAATCAAGTGTGACATCCCGTTCTTTGGCATCCAGGAAGAATTCAATGCCACCCTCAAAGGCAACCTCTCGTTTGGCTGGTACATCAAGACCTCGCATAACCACCTCCTGGTCGTGAGCACAGCTGAGATCATGTTTAACAATTCCACGTTCACCCTGCTTGCGGGACAGGGGGCGTTTGTGAGGGCCCAGACAGAGACCAAAGTGGAGCTGTTCGAGGTCCCCAACCCCTTGCCGCTCATCGTGGGCAGCTCTGTGGGGGGGCTGCTGCTCTTGGCCGTCATCACCGCCGTGCTGTACAAGCTCGGCTTCTTCAAGCGGCAGTACAAGGACATGATGAGTGAAGGGGGTCCCCCGGGGGCCGAACCCCAG
Gibbon   ATGGCTCTCAGAGTCCTTCTGCTAACAGCCTTGACCTTATGTCATGGGTTCAACTTGGACACTGAAAATGCAATGACCTTCCAAGAGAACGCAAGGGGCTTCGGGCAGAGCGTGGTCCAGCTTCAGGGATCCAGGGTGGTGGTTGGAGCCCCCCAGGAGATACTGGCTGACAACCAAAGGGGCAGCCTCTACCAGTGCGACTACAGCATAGGCTCATGCGAGCCCATCCACCTGCAGGTCCCCGTGGAGGCCGTGAACATGTCCCTGGGCCTGTCCCTGGCAGCCACCACCAGCCCCCCCCAGCTGCTGGCCTGTGGCCCCACCGTGCACCAGACTTGCAGTGAGAACACGTATGTGAAAGGGCTCTGCTTCCTGTTTGGATCCAACCTACGGCAGCAGCCCCAGAAGTTCCCAGAGGCCCTCCGAGGGTGTCCTCAAGAGGACATCGCCTTCTTGATTGATGGCTCCGGTAGCATCAACCCAAATGACTTTCAGAAGATGAAGGAGTTTGTCTCAACTGTGATGGAGCAATTAAAAAAGTCCAAAACTTTGTTCTCTTTGATGCAGTACTCTGAGGAATTCTGGACTCACTTTACCTTCAAAGAGTTCCAGGACAACCCTAACCCGAGATCACTGGTGAAGCCAATAATGCAGCTGTTTGGGCGGACACACACGGCCACGGGCATCCGCAAAGTGGTACGAGAGCTGTTTAACATCACCCAGGGAGCCCGAAAGAATGCCTTTAAGATCCTAGTTGTCATCACAGATGGAGAAAAGTTTGGTGATCCCTTGGGATATGAGGATGTCATCCCTGAGGCAGACAGAGAAGGAGTCATTCGCTATGTCATTGGGGTGGGAGATGCCTTCCACAGTATGAATTCCCGCCAAGAGCTTAATACCATCGCATCCAAGCCGCCTCGTGATCACGTGTTCCAGGTGAATAACTTCGAGGCTCTGAAGACCATTCAGAACCAGCTTCGAGAGAAGATCTTTGCGATTGAGGGTACTCAGACAGGAAGTAGCAGCTCCTTTGAGCATGAGATGTCTCAGGAAGGCTTCAGCACTGCCATCACCTCTAACGGCCTCTTGCTGAGCACTGTGGGGAGCTATGACTGGGCTGGTGGAGCCTTTCTATATACATCAAAGGAGAAAAGCACCTTCATCAACATGACCAGAGTGGATTCAGACATGAATGATGCTTACTTGGGTTATGCTGCCGCCATCGTCTTGCGGAACCGGGTGCAAAGCCTGGTTCTGGGGGCACCTCGATATCAGCACATCGGCCTGGTGGCGATGTTCAGGCAGAACGCTGGCATGTGGGAGCCCAACGCTAATGTCAAGGGCACCCAGATCGGCGCCTACTTCGGGGCCTCCCTCTGCTCCGTGGACGTGGACAGCAACGGCAGCACCGACCTGGTCCTCATCGGGGCCCCCCATTACTACGAGCAGACCCGAGGGGGCCAGGTGTCCATGTGCCCCTTGCCCAGGGGGAGGGCTCGGTGGCAGTGTGATGCTGTTCTCTACGGGGAGCAGGGCCAACCCTGGGGCCGCTTTGGGGCAGCCCTAACAGTGCTGGGGGACGTGAATGGGGACAAGCTGACGGACGTGGCCATTGGGGCCCCAGGAGAGGAGGACAACCGGGGTGCTGTTTACCTGTTTCATGGAACCTTGGGACTTGGCATCAACCCCTCCCATAGCCAGCGGATAGCAGGCTCCAAGCTCTCTCCCAGGCTCCAGTATTTTGGTCAGTCACTGAGTGGGGGCCAGGACCTCACAATGGATGGACTGGTGGACCTGACTGTAGGAGCCCAAGGGCATGTGCTGCTGCTCAGGTCCCAGCCAGTACTGAGAGTCAAGGCAATCATGGAGTTCAATCCCAGGGAAGTGGCAAGGAATGTATTTGAGTGTAATGATCAGGTGGTGAAAGGCAAGGAAGCCGGGGAGGTCAGAGTCTGCCTCCATGTCCAGAAGAGCACACGGGATCGGCTAACAGAAGGGCAGATCCAGAGTGTTGTGACTTATGACCTGGCTCTGGACTCCGGCCGCACACATTCCCGCGCTGTCTTCAATGAGACAAAGAACAATACACGCAGAGGGACACAGGTCTTGGGGCTGACCCAGACTTGTGAGACCCTGAAACTACAGTTGCCGAATTGCGTCGAGGACCCAGTGAGACCCATTGTGCTGCACCTGAACTTCTCTCTGGTGGGAACGCCCTTGTCTGCTTTCGGGAACCTCCGGCCAGTGCTGGCTGAGGATGCTCAGCGACTCTTCACAGCCTTGTTTCCCTTTGAGAAGAATTGTGGCAAGGACAACATCTGCCAGGATGACCTCAGCATCACCTTCAGTTTCATGAGCCTGGACTGCCTCGTGGTGGGTGGGCCCCGGGAGTTCAACGTGACAGTGACTGTGAGAAATGATGGTGAAGACTCCTACAGGACACAGGTCACCTTCTTCTTCCCACTTGGCCTGTCCTACCGGGTGTCCAAGCTCCAGAGCCAGCACTCACAGCGATCCTGGCGCCTGGCCTGTGAGTCTGCCTCCTCCACCGAAGTGTCTGGGGCCTTGAAGAGCACCAACTGCAGCATAAACCACCCCATCTTCCCGGAAAACTCAGAGGTCACCTTTAATATCACGTTTGATGTGGACTCTAAGGCTTCCCTTGGAAACAAACTGCTCCTCAAGGCCAAAGTGACCAGTGAGAACAACATGCCCAGAACCAACAAAACAGAATTCCAACTGGAGCTGCCAGTGAAATACGCCGTCTACATGGTGGTCACCAGCCATGAGGTCTCCACTAAATATCTCAGCTTCACGGCCTCAGAGAATACCAGTCAGGTCATGCAGCATCAGTATCAGGTCAGCAACCTGGGGCAGAGGAGCCTCCCCATCAGCCTGGTGTTCTTGGTGCCCGTCCGGCTGAACCAGGCGATCATATGGGACCGTCCCCAGGTCACCTTCCCTGAGAACCTCTCGAGTACGTGCCACACCAAGGAGCGCTTGCCCCTTCACTCCGACTTTCTGGCTGAGCTTCGGAAGGCCCCCCTGGTGAACTGCGCCATCGCTGTCTGTCATAGAATCCAGTGTGACTTCCCGTTCTTTGGCATCCAGGAAGAATTCAATGCTACCCTCAAAGGCAACCTCTCGTTTGACTGGTACATCAAGACCTCGCATAACCACCTCCTGGTCGTGAGCACAGCTGAGATCTTGTTTAACGATTCCACGTTCACCCTGCTGCCGGGACAGGGGGCGTTTGTGAGGGCCCAGACGGAGACCAAAGTGGAGCCGTTCGAGGTCCCCAACCCCCTGCCGCTCATCGTGGGCAGCTCTGTCGGGGGGCTGATGCTCCTGGCTCTCATCACCGCCGCGCTGTACAAGCTTGGCTTCTTCAAGCGGCAGTACAAGGACATGATGAGTGAAGGGGGTCCCCCGGGGGCCGAACCCCAG
Orangutan   ATGGCTCTCAGAGGCCTTCTGTTAACAGCCTTGACCTTATGTCATGGATTCAACTTGGACACTGAAAACACAATGACCTTCCAAGAGAATGCAAGGGGCTTCGGGCAGAGCGTGGTCCAGCTTCAGGGATCCAGGGTGGTGGTTGGAGCCCCCCAGGAGATAGTGGCTGCCAACCAAAGGGGCAGCCTCTACCAGTGCGACTACAGCACAGGCTCATGCGAGCCCATTCGCCTGCAGGTCCCTGTGGAGGCCGTGAACATGTCTCTGGGCCTGTCCCTGGCAGCCACCACCAGCCCCCCCCAGCTGCTGGCCTGCGGCCCCACCGTGCACCAGACTTGCAGTGAGAACACGTATGTGAAAGGGCTCTGCTTCCTGTTTGGATCCAACCTGCGGCAGCAGCCCCAGAAGCTCCCAGAGGCCCTCCGAGGGTGTCCTCAAGTGGACATCGCCTTCTTGATTGATGGCTCTGGTAGCATCAACCCAAATGACTTTCGGCAGATGAAGGAGTTTGTCTCAACTGTGATGGAGCAATTAAAAAAGTCCAAAACCTTGTTCTCTTTGATGCAGTACTCTGAAGAATTTCGGATTCACTTTACCTTCAAAGAGTTCCAGAAAAACCCTAACCCGAGATCACTGGTGAAGCCAATAGTGCAGCTGTTGGGGCGGACACACACGGCCACAGGCATCCGCAAAGTGGTACGAGAGCTGTTTAACATCACCCACGGAGCCCGAAAGAATGCCTTTAAGATCCTAGTTGTCATCACAGATGGAGAAAAGTTTGGCGATCCCTTGGGATATGAGGATGTCATCCCTGAGGCAGACAGAGAGGGAGTCATTCGCTACGTCATTGGGGTGGGAGATGCCTTCCGCAGTGAGAAATCCCGCCAAGAGCTTAATACCATCGCATCCAAGCCGGCTCGTGATCACGTGTTCCGGGTGAATAACTTCGAGGCTCTGAAGACCATTCAGAACCAGCTTCGGGAGAAGATCTTTGCGATCGAGGGTACTCAGACAGGAAGTAGCAGCTCCTTTGAGCATGAGATGTCTCAGGAAGGCTTCAGCGCTGCCATCACCTCTAATGGCCCCTTGCTGAGCACTGTGGGGAGCTATGACTGGGCTGGTGGAGCCTTTCTATATACATCAAAGGAGAAAAGCACCTTCATCAACATGACCAGAGTGGATTCAGACATGAATGATGCTTACTTGGGTTATGCTGCCGCTATCATCTTGCGGAACCGGGTGCAAAGCCTGGTTCTGGGGGCACCTCGATATCAGCACATCGGCCTGGTAGTGATGTTCAGGCAGAACGCTGGCATGTGGGAGTCCAACGCTAATGTCAAGGGCACCCAGATCGGCGCCTACTTCGGGGCCTCCCTCTGCTCCGTGGACGTGGACAGCAACGGCAGCACCGACCTGGTCCTCATCGGGGCCCCCCATTACTACGAGCAGACCCGAGGGGGCCAGGTGTCCGTGTGCCCCTTGCCCAGGGGGAGGGCTCGGTGGCAGTGTGATGCTGTTCTCTACGGGGAGCAGGGCCAACCCTGGGGCCGCTTTGGGGCAGCCCTAACAGTGCTGGGGGACGTGAATGGGGACAAGCTGACGGACGTGGCCATTGGGGCCCCAGGAGAGGAGGACAACCGGGGTGCTGTTTACCTGTTTCATGGAACCTCAGGATTTGGCATCAGCCCCTCCCATAGCCAGCGGATAGCAGGCTCCAAGCTCTCTCCCAGGCTCCAGTATTTTGGTCAGTCACTGAGTGGGGGCCAGGACCTCACAATGGATGGACTAGTGGACCTGACTGTAGGAGCCCAGGGGCATGTGCTGCTGCTCAGGTCCCAGCCAGTACTGAGAGTCAAGGCAATCATGGAGTTCAATCCCAGGGAAGTGGCAAGGAATGTATTTGAGTGTAATGATCAGGTGGTGAAAGGCAAGGAAGCCGGGGAAGTCAGAGTCTGCCTCCATGTCCAGAAAAGCACACGGGATCGGCTAAGAGAAGGGCAGATCCAGAGTGTTGTGACTTATGACCTGGCTCTGGATTCCGGTCGCCCACGTTCCCGTGCCGTCTTCAGTGAGACAAAGAACAGCACACGCAGACGGACAGAGGTCTTGGGGCTGACCCAGACTTGTGAGACCCTGAAATTACAGTTGCCGAATTGCATCGAGGACCCAGTGAGCCCCATTGTGCTGCGCCTGAACTTCTCTCTGGTGGGAACGCCCTTGTCTGCTTTTGGGAACCTCCAGCCAGTGCTGGCTGAGGATGCTCAGAGACTCTTCACAGCCTTGTTTCCCTTTGAGAAGAATTGTGGCAATGACAACATCTGCCAGGATGACCTCAGCATCACTTTCAGTTTCATGAGCCTGGACTGCCTCGTGGTGGGTGGGCCCCGGGAGTTCAACGTGACAGTGACTGTGAGAAATGATGGTGAGGACTCCTACAGGACACAGGTCACCTTCTTCTTCCCACTTGGCCTGTCCTACCGGGTGTCCAGGCTCCAGAACCAGTACTCACGGCGATCCTGGCGCCTGGCCTGTGAGTCTGCCTCCTCCACCGAAGTGTCTGGAGCCTTGAAGAGTGCCAGCTGCAGCATAAACCACCCCATCTTCCCGGAAAACTCAGAGGTCACCTTTAATATCACGTTTGATGTAGACTCTAAGGCTTCCCTTGGAAACAAACTGCTCCTCAAGGCCAATGTGACCAGTGAGAACAACATGCCCAGAACCAACAAAACCGAATTCCAACTGGAGCTGCCGGTGAAATACGCTGTCTACATGGTGGTCACCAGCCATGAGGTTTCCACTAAATATCTCAACTTCACGGCCTCAGAGAATACCAGTCGGGTCATGCAGCATCAATATCAGGTCAGCAACCTGGGGCAGAGGAGCCTCCCCATCAGCCTGGTGTTCTTGGTGCCCGTCCGGCTGAACCAGGCTATCATATGGGACCGCCCCCAGGTCACCTTCTCCGAGAACCTCTCGAGTACGTGCAACACCACGGAGCGCTTGCCCGCTCACCCCGACTTTCTGCCTGAGCTTCGGAAGGCCCCCGTGGTGAACTGCTCCATCGCTGTCTGCCAGAGAATCCAGTGTGACATCCCGTTCTTTGGCATCCGGGAAGAATTCAATGCTACCCTCAAAGGCAACCTCTCGTTTGACTGGTACATCAAGACTTCGCATAACCACCTCCTGGTCGTGAGCACAGCTGAGATCTTGTTTAACGTTTCCGTGTTCACCCTGCTGCCGGGACAGGGGGCGTTTGTGAGGTCCCAGACGGAGACCAAAGTGGAGCCGTTCGAGGTCCCCAACCCCCTGCCGCTCATCGTGGGCAGCTCTGTCGGGGGGCTGATGCTCCTGGCCCTCATCACTGCCGCGCTGTACAAGCTCGGCTTCTTCAAGCGGCAGTACAAGGACATGATGAGTGAAGGGGGTCCCCCGGGGGCCGAACCCCAG
Gorilla   ATGGCTCTCAGAGTCCTTCTGTTAACAGCCTTGACCTTATGTCATGGGTTCAACTTGGACACTGAAAACGCAATGACCTTCCAAGAGAACGCAAGGGGCTTCGGGCAGAGCGTGGTCCAGCTTCAGGGATCCAGGGTGGTGGTTGGAGCCCCCCAGGAGATAGTGGCTGCCAACCAAAGGGGCAGCCTCTACCAGTGCGACTACAGCACAGGCTCATGCGAGCCCATCCGCCTGCAGGTCCCCGTGGAGGCCGTGAACATGTCCCTGGGCCTGTCCCTGGCAGCCACCACCAGCCCCCCCCAGCTGCTGGCCTGTGGTCCCACCGTGCACCAGACTTGCAGTGAGAACACGTATGTGAAAGGGCTCTGCTTCCTGTTTGGATCCAACCTACGGCAGCAGCCCCAGAAGTTCCCAGAGGCCCTCCGAGGGTGTCCTCAAGAGGACATTGCCTTCTTGATTGATGGCTCTGGTAGCATCAACCCATATGACTTTCGGCGGATGAAGGAGTTTGTCTCAACTGTGATGGAGCAATTAAAAAAGTCCAAAACCTTGTTCTCTTTGATGCAGTACTCTGAAGAATTCTGGATTCACTTTACCTTCAAAGAGTTCCAGAACAACCCTAACCCGAGATCACTGGTGAAGCCAATAACGCAGCTGCTTGGGCGGACACACACGGCCACGGGCATCCGCAAAGTGGTACGAGAGCTGTTTAACATCACCAACGGAGCCCGAAAGAATGCCTTTAAGATCCTAGTTGTCATCACGGATGGAGAAAAGTTTGGCGATCCCTTGGGATATGAGGACGTCATCCCTGAGGCAGACAGAGAGGGAGTCATTCGCTACGTCATTGGGGTGGGAGATGCTTTCCGCAGTGAGAAATCCCGCCAAGAGCTTAATACCATCGCATCCAAGCCGCCTCGTGATCACGTGTTCCAGGTGAATAACTTCGAGGCTCTGAAGACCATTCAGAACCAGCTTCGGGAGAAGATCTTTGCGATCGAGGGTACTCAGACAGGAAGTAGCAGCTCCTTTGAGCATGAGATGTCTCAGGAAGGCTTCAGCGCTGCCATCACCTCTAATGGCCCCTTGCTGAGCACTGTGGGGAGCTACGACTGGGCTGGTGGAGTCTTTCTATATACATCAAACGAGAAAAGCACCTTCATCAACATGACCAGAGTGGATTCAGACATGAATGATGCTTACTTGGGTTATGCTGCCGCCATCATCTTACGGAACCGGGTGCAAAGCCTGGTTCTGGGGGCACCTCGATATCAGCACATCGGCCTGGTAGCGATGTTCAGGCAGAACACTGGCATGTGGGAGTCCAACGCTAATGTCAAGGGCACCCAGATCGGCGCCTACTTTGGGGCCTCCCTCTGCTCCGTGGACGTGGACAACAACGGCAGCACCGACCTGGTCCTCATCGGGGCCCCCCATTACTACGAGCAGACCCGAGGGGGCCAGGTGTCCGTGTGCCCCTTGCCCAGGGGGAGGGCTCGGTGGCAGTGTGATGCTGTTCTCTACGGGGAGCAGGGCCAACCCTGGGGCCGCTTTGGGGCAGCCCTAACAGTGCTGGGGGACGTAAATGGGGACAAGCTGACGGACGTGGCCATTGGGGCCCCAGGAGAGGAGGACAACCGGGGTGCTGTTTACCTGTTTCACGGAACCTCAGGATTTGGCATCAGCCCCTCCCATAGCCAGCGGATAGCAGGCTCCAAGCTCTCTCCCAGGCTCCAGTATTTTGGTCAGTCACTGAGTGGGGGCCAGGACCTCACAATGGATGGACTGGTAGACCTGACTGTAGGAGCCCAGGGGCATGTGCTACTGCTCAGGTCCCAGCCAGTACTGAGAGTCAAGGCAATCATGGAGTTCAATCCCAGAGAAGTGGCAAGGAATGTATTTGAGTGTAATGATCAGGTGGTGAAAGGCAAGGAAGCCGGAGAGGTCAGAGTCTGCCTCCATGTCCAGAAGAGCACACGGGATCGGCTAAGAGAAGGACAGATCCAGAGTGTTGTGACTTATGACCTGGCTCTGGACTCCGGCCGCCCACATTCCCGCGCCGTCTTCAATGAGACAAAGAACAGCACACGCAGACAGACACAGGTCTTGGGGCTGACCCAGACTTGTGAGACCCTGAAACTACAGTTGCCGAATTGCATCGAGGACCCAGTGAGCCCCATTGTGCTGCGCCTGAACTTCTCTCTGGTGGGAACGCCGTTGTCTGCTTTCGGGAACCTCCGGCCAGTGCTGGCGGAGGATGCTCAGAGACTCTTCACAGCCTTGTTTCCCTTTGAGAAGAATTGTGGCAATGACAACATCTGCCAGGATGACCTCAGCATCACCTTCAGTTTCATGAGCCTGGACTGCCTTGTGGTGGGTGGGCCCCGGGAGTTCAACGTGACAGTGACTGTGAGAAATGATGGTGAGGACTCCTACAGGACACAGGTCACCTTCTTCTTCCCGCTTGGCCTGTCCTACCGGGTGTCCAGGCTCCAGAACCAGCGCTCACAGCGATCCTGGCGCCTGGCCTGTGAGTCTGCCTCCTCCATCGAAGTGTCTGGGGCCTTGAAGAGCACCAGCTGCAGCATAAACCACCCCATCTTCCCGGAAAACTCAGAGGTCACCTTTAATATCACGTTTGATGTAGACTCTAAGGCTTCCCTTGGAAACAAACTGCTCCTCAAGGCCAATGTGACCAGTGAGAACAACATGCCCAGAACCAACAAAACCGAATTCCAACAGGAGCTGCCGGTGAAATATGCTGTCTACATGGTGGTCACCAGCCATGGGGTCTCCACTAAATATCTCAACTTCACGGCCTCAGAGAATACCAGTCGGGTCATGCAGCATCAATATCAGGTCAGCAACCTGGGGCAGAGGAGCCTCCCCATCAGCCTGGTGTTCTTGGTGCCCGTCCGGCTGAACCAGACTGTCATATGGGACCGCCCCCAGGTCACCTTCTCCGAGAACCTCTCGAGTACGTGCCACACCAAGGAGCGCTTGCCCTCTCACTCCGAATTTCTGGCTGAGCTTCGGAAGGCCCCCGTGGTGAACTGCTCCATCGCTGTCTGCCAGAGAATCCAGTGTGACATCCCGTTCTTTGGCATCCAGGAAGAATTCAATGCTACCCTCAAAGGCAACCTCTCGTTTGACTGGTACATCAAGACCTCGCATAACCACCTCCTGATCGTGAGCACAGCTGAGATCTTGTTTAACGATTCCGTGTTCACCCTGCTGCCGGGACAGGGGGCGTTTGTGAGGTCCCAGACGGAGACCAAAGTGGAGCCGTTCGAGGTCCCCAACCCCCTGCCGCTCATCGTGGGCAGCTCTGTCGGGGGACTGATGCTCCTGGCCCTCATCACCGCCGCGCTGTACAAGCTCGGCTTCTTCAAGCGGCAATACAAGGACATGATGAGTGAAGGGGGTCCCCCGGGGGCCGAACCCCAG
Human   ATGGCTCTCAGAGTCCTTCTGTTAACAGCCTTGACCTTATGTCATGGGTTCAACTTGGACACTGAAAACGCAATGACCTTCCAAGAGAACGCAAGGGGCTTCGGGCAGAGCGTGGTCCAGCTTCAGGGATCCAGGGTGGTGGTTGGAGCCCCCCAGGAGATAGTGGCTGCCAACCAAAGGGGCAGCCTCTACCAGTGCGACTACAGCACAGGCTCATGCGAGCCCATCCGCCTGCAGGTCCCCGTGGAGGCCGTGAACATGTCCCTGGGCCTGTCCCTGGCAGCCACCACCAGCCCCCCTCAGCTGCTGGCCTGTGGTCCCACCGTGCACCAGACTTGCAGTGAGAACACGTATGTGAAAGGGCTCTGCTTCCTGTTTGGATCCAACCTACGGCAGCAGCCCCAGAAGTTCCCAGAGGCCCTCCGAGGGTGTCCTCAAGAGGACATTGCCTTCTTGATTGATGGCTCTGGTAGCATCATCCCACATGACTTTCGGCGGATGAAGGAGTTTGTCTCAACTGTGATGGAGCAATTAAAAAAGTCCAAAACCTTGTTCTCTTTGATGCAGTACTCTGAAGAATTCCGGATTCACTTTACCTTCAAAGAGTTCCAGAACAACCCTAACCCAAGATCACTGGTGAAGCCAATAACGCAGCTGCTTGGGCGGACACACACGGCCACGGGCATCCGCAAAGTGGTACGAGAGCTGTTTAACATCACCAACGGAGCCCGAAAGAATGCCTTTAAGATCCTAGTTGTCATCACGGATGGAGAAAAGTTTGGCGATCCCTTGGGATATGAGGATGTCATCCCTGAGGCAGACAGAGAGGGAGTCATTCGCTACGTCATTGGGGTGGGAGATGCCTTCCGCAGTGAGAAATCCCGCCAAGAGCTTAATACCATCGCATCCAAGCCGCCTCGTGATCACGTGTTCCAGGTGAATAACTTTGAGGCTCTGAAGACCATTCAGAACCAGCTTCGGGAGAAGATCTTTGCGATCGAGGGTACTCAGACAGGAAGTAGCAGCTCCTTTGAGCATGAGATGTCTCAGGAAGGCTTCAGCGCTGCCATCACCTCTAATGGCCCCTTGCTGAGCACTGTGGGGAGCTATGACTGGGCTGGTGGAGTCTTTCTATATACATCAAAGGAGAAAAGCACCTTCATCAACATGACCAGAGTGGATTCAGACATGAATGATGCTTACTTGGGTTATGCTGCCGCCATCATCTTACGGAACCGGGTGCAAAGCCTGGTTCTGGGGGCACCTCGATATCAGCACATCGGCCTGGTAGCGATGTTCAGGCAGAACACTGGCATGTGGGAGTCCAACGCTAATGTCAAGGGCACCCAGATCGGCGCCTACTTCGGGGCCTCCCTCTGCTCCGTGGACGTGGACAGCAACGGCAGCACCGACCTGGTCCTCATCGGGGCCCCCCATTACTACGAGCAGACCCGAGGGGGCCAGGTGTCCGTGTGCCCCTTGCCCAGGGGGAGGGCTCGGTGGCAGTGTGATGCTGTTCTCTACGGGGAGCAGGGCCAACCCTGGGGCCGCTTTGGGGCAGCCCTAACAGTGCTGGGGGACGTAAATGGGGACAAGCTGACGGACGTGGCCATTGGGGCCCCAGGAGAGGAGGACAACCGGGGTGCTGTTTACCTGTTTCACGGAACCTCAGGATCTGGCATCAGCCCCTCCCATAGCCAGCGGATAGCAGGCTCCAAGCTCTCTCCCAGGCTCCAGTATTTTGGTCAGTCACTGAGTGGGGGCCAGGACCTCACAATGGATGGACTGGTAGACCTGACTGTAGGAGCCCAGGGGCACGTGCTGCTGCTCAGGTCCCAGCCAGTACTGAGAGTCAAGGCAATCATGGAGTTCAATCCCAGGGAAGTGGCAAGGAATGTATTTGAGTGTAATGATCAGGTGGTGAAAGGCAAGGAAGCCGGAGAGGTCAGAGTCTGCCTCCATGTCCAGAAGAGCACACGGGATCGGCTAAGAGAAGGACAGATCCAGAGTGTTGTGACTTATGACCTGGCTCTGGACTCCGGCCGCCCACATTCCCGCGCCGTCTTCAATGAGACAAAGAACAGCACACGCAGACAGACACAGGTCTTGGGGCTGACCCAGACTTGTGAGACCCTGAAACTACAGTTGCCGAATTGCATCGAGGACCCAGTGAGCCCCATTGTGCTGCGCCTGAACTTCTCTCTGGTGGGAACGCCATTGTCTGCTTTCGGGAACCTCCGGCCAGTGCTGGCGGAGGATGCTCAGAGACTCTTCACAGCCTTGTTTCCCTTTGAGAAGAATTGTGGCAATGACAACATCTGCCAGGATGACCTCAGCATCACCTTCAGTTTCATGAGCCTGGACTGCCTCGTGGTGGGTGGGCCCCGGGAGTTCAACGTGACAGTGACTGTGAGAAATGATGGTGAGGACTCCTACAGGACACAGGTCACCTTCTTCTTCCCGCTTGACCTGTCCTACCGGGTGTCCACGCTCCAGAACCAGCGCTCACAGCGATCCTGGCGCCTGGCCTGTGAGTCTGCCTCCTCCACCGAAGTGTCTGGGGCCTTGAAGAGCACCAGCTGCAGCATAAACCACCCCATCTTCCCGGAAAACTCAGAGGTCACCTTTAATATCACGTTTGATGTAGACTCTAAGGCTTCCCTTGGAAACAAACTGCTCCTCAAGGCCAATGTGACCAGTGAGAACAACATGCCCAGAACCAACAAAACCGAATTCCAACTGGAGCTGCCGGTGAAATATGCTGTCTACATGGTGGTCACCAGCCATGGGGTCTCCACTAAATATCTCAACTTCACGGCCTCAGAGAATACCAGTCGGGTCATGCAGCATCAATATCAGGTCAGCAACCTGGGGCAGAGGAGCCTCCCCATCAGCCTGGTGTTCTTGGTGCCCGTCCGGCTGAACCAGACTGTCATATGGGACCGCCCCCAGGTCACCTTCTCCGAGAACCTCTCGAGTACGTGCCACACCAAGGAGCGCTTGCCCTCTCACTCCGACTTTCTGGCTGAGCTTCGGAAGGCCCCCGTGGTGAACTGCTCCATCGCTGTCTGCCAGAGAATCCAGTGTGACATCCCGTTCTTTGGCATCCAGGAAGAATTCAATGCTACCCTCAAAGGCAACCTCTCGTTTGACTGGTACATCAAGACCTCGCATAACCACCTCCTGATCGTGAGCACAGCTGAGATCTTGTTTAACGATTCCGTGTTCACCCTGCTGCCGGGACAGGGGGCGTTTGTGAGGTCCCAGACGGAGACCAAAGTGGAGCCGTTCGAGGTCCCCAACCCCCTGCCGCTCATCGTGGGCAGCTCTGTCGGGGGACTGCTGCTCCTGGCCCTCATCACCGCCGCGCTGTACAAGCTCGGCTTCTTCAAGCGGCAATACAAGGACATGATGAGTGAAGGGGGTCCCCCGGGGGCCGAACCCCAG
Bonobo   ATGGCTCTCAGAGTCCTTCTGTTAACAGCCTTGACCTTATGTCATGGGTTCAACTTGGACACTGAAAACGCAATGACCTTCCAAGAGAACGCAAGGGGCTTCGGGCAGACCGTGGTCCAGCTTCAGGGATCCAGGGTGGTGGTTGGAGCCCCCCAGGAGATAGTGGCTGCCAACCAAAGGGGCAGCCTCTACCAGTGCGACTACAGCACAGGCTCATGCGAGCCCATCCGCCTGCAGGTCCCCGTGGAGGCCGTGAACATGTCCCTGGGCCTGTCCCTGGCAGCCACCACCAGCCCCCCCCAGCTGCTGGCCTGTGGTCCCACCGTGCACCAGACTTGCAGTGAGAATACGTATGTGAAAGGGCTCTGTTTCCTGTTTGGATCCAACCTACGGCAGCAGCCCCAGAAGTTCCCAGAGGCCCTCCGAGGGTGTCCTCAAGAGGACATTGCCTTCTTGATTGATGGCTCTGGTAGCATCAACCCATATGACTTTCGGCGGATGAAGGAGTTTGTCTCAACTGTGATGGAGCAATTAAAAAAGTCCAAAACCTTGTTCTCTTTGATGCAGTACTCTGAAGAATTCCGGATTCACTTTACCTTCAAAGAGTTCCAGAACAACCCTAACCCGAGATCACTGGTGAAGCCAATAACGCAGCTGCTTGGGCGGACACACACGGCCACGGGCATCCGCAAAGTGGTACGAGAGCTGTTTAACATCACCAACGGAGCCCGAAAGAATGCCTTTAAGATCCTAGTTGTCATCACGGATGGAGAAAAGTTTGGCGATCCCTTGGGATATGAGGACGTCATCCCTGAGGCAGACAGAGAGGGAGTCATTCGCTATGTCATTGGGGTGGGAGATGCCTTCCGCAGTGAGAAATCCCGCCAAGAGCTTAATACCATCGCATCCAAGCCACCTCGTGATCACGTGTTCCAGGTTAATAACTTCGAGGCTCTGAAGACCATTCAAAACCAGCTTCGGGAGAAGATCTTTGCGATCGAGGGTACTCAGACAGGAAGTGGCAGCTCCTTTGAGCATGAGATGTCTCAGGAAGGCTTCAGCGCTGCCATCACCTCTAATGGCCCCTTGCTGAGCACTGTGGGGAGCTATGACTGGGCTGGTGGAGTCTTTCTATATACATCAAAGGAGAAAAGCACCTTCATCAACATGACCAGAGTGGATTCAGACATGAATGATGCTTACTTGGGTTATGCTGCCGCCATCATCTTACGGAACCGGGTGCAAAGCCTGGTTCTGGGGGCACCTCGATATCAGCACATCGGCCTGGTAGCGATGTTCAGGCAGAACACTGGCATGTGGGAGTCCAACGCTAATGTCAAGGGCACCCAGATCGGCGCCTACTTCGGGGCCTCCCTCTGCTCCGTGGACGTGGACAGCAACGGCAGCACCGACCTGGTCCTCATCGGGGCCCCCCATTACTACGAGCAGACCCGAGGGGGCCAGGTGTCCGTGTGCCCCTTGCCCAGGGGGAGGGCTCGGTGGCAGTGTGATGCTGTTCTCTACGGGGAGCAGGGCCAACCCTGGGGCCGCTTTGGGGCAGCCCTAACAGTGCTGGGGGACGTAAATGGGGACAAGCTGACGGACGTGGCCATTGGGGCCCCAGGAGAGGAGGACAACCGGGGTGCTGTTTACCTGTTTCACGGAACCTCAGGAATTGGCATCAGCCCCTCCCATAGCCAGCGGATAGCAGGCTCCAAGCTGTCTCCCAGGCTCCAGTATTTTGGTCAGTCACTGAGTGGGGGCCAGGACCTCACAATGGATGGACTGGTAGACCTGACTGTAGGAGCCCAGGGGCACGTGCTGCTGCTCAGGTCCCAGCCAGTACTGAGAGTCAAGGCAATCATGGAGTTCAATCCCAGGGAAGTGGCAAGGAATGTATTTGAGTGTAATGATCAGGTGGTGAAAGGCAAGGAAGCCGGAGAGGTCAGAGTCTGCCTCCATGTCCAGAAGAGCACACGGGATCGGCTAAGAGAAGGACAGATCCAGAGTGTTGTGACTTATGACCTGGCTCTGGACTCCGGCCGCCCACGTTCCCGCGCCATCTTCAATGAGACAAAGAACAGCACACGCAGACAGACACAGGTCTTGGGGCTGACCCAGACTTGTGAGACCCTGAAACTACAGTTGCCGAATTGCATCGAGGACCCAGTGAGCCCCATTGTGCTGCGCCTGAACTTCTCTCTGGTGGGAACGCCATTGTCTGCTTTCGGGAACCTCCGGCCAGTGCTGGCGGAGGATGCTCAGAGACTCTTCACAGCCTTGTTTCCCTTTGAGAAGAATTGTGGCAATGACAACATCTGCCAGGATGACCTCAGCATCACCTTCAGTTTCATGAGCCTGGACTGCCTCGTGGTGGGTGGGCCCCGGGAGTTCAACGTGACAATGACTGTGAGAAATGATGGTGAGGACTCCTACAGGACACAGGTCACCTTCTTCTTCCCGCTTGGCCTGTCCTACCGGGTGTCCACGCTCCAGAACCAGCGCTCACAGCGATCCTGGCGTCTGGCCTGTGAGTCTGTCTCTTCCACCGAAGTGTCTGGGGCCTTGAAGAGCACCAGCTGCAGCATAAACCACCCCATCTTCCCGGAAAACTCAGAGGTCACCTTTAATATCACGTTTGATGTAGACTCTAAGGCTTCCCTTGGAAACAAACTGCTCCTCAAGGCCAATGTGACCAGTGAGAACAACATGCCCAGAACCAACAAAACCGAATTCCAACTGGAGCTGCCGGTGAAATATGCTGTCTACATGGTGGTCACCAGCCATGGGGTCTCCACTAAATATCTCAACTTCACGGCCTCAGAGAATACCAGTCGGGTCATGCAGCATCAATATCAGGTCAGCAACCTGGGGCAGAGGAGCCTCCCCATCAGCCTGGTGTTCTTGGTGCCCGTCCGGCTGAACCAGACTGTCATATGGGACCGCCCCCAGGTCACCTTCTCCGAGAACCTCTCGAGTACGTGCCACACCAAGGAGCGCTTGCCCTCTCACTCCGACTTTCTGGCTGAGCTTCGGAAGGCCCCCGTGGTGAACTGCTCCATCGCTGTCTGCCAGAGAATCCAGTGTGACATCCCGTTCTTTGGCATCCAGGAAGAATTCAATGCTACCCTCAAAGGCAACCTCTCGTTTGACTGGTACATCAAGACCTCGCATAACCACCTCCTGATCGTGAGCACAGCTGAGATCTTGTTTAACGATTCCGTGTTCACCCTGCTGCCGGGACAGGGGGCGTTTGTGAGGTCCCAGACGGAGACCAAAGTGGAGCCGTTCGAGGTCCCCAACCCCCTGCCGCTCATCGTGGGCAGCTCTGTCGGGGGACTGCTGCTCCTGGCCCTCATCACCGCCGCGCTGTACAAGGTCGGCTTCTTCAAGCGGCAATACAAGGACATGATGAGTGAAGGGGGTCCCCCGGGGGCCGAACCCCAG
Chimp   ATGGCTCTCAGAGTCCTTCTGTTAACAGCCTTGACCTTATGTCATGGGTTCAACTTGGACACTGAAAACGCAATGACCTTCCAAGAGAATGCAAGGGGCTTCGGGCAGACCGTGGTCCAGCTTCAGGGATCCAGGGTGGTGGTTGGAGCCCCCCAGGAGATAGTGGCTGCCAACCAAAGGGGCAGCCTCTACCAGTGCGACTACAGCACAGGCTCATGCGAGCCCATCCGCCTGCAGGTCCCCGTGGAGGCCGTGAACATGTCCCTGGGCCTGTCCCTGGCAGCCACCACCAGCCCCCCCCAGCTGCTGGCCTGTGGTCCCACCGTGCACCAGACTTGCAGTGAGAATACGTATGTGAAAGGGCTCTGTTTCCTGTTTGGATCCAACCTACGGCAGCAGCCCCAGAAGTTCCCAGAGGCCCTCCGAGGGTGTCCTCAAGAGGACATTGCCTTCTTGATTGATGGCTCTGGTAGCATCAACCCATATGACTTTCGGCGGATGAAGGAGTTTGTCTCAACTGTGATGGAGCAATTAAAAAAGTCCAAAACCTTGTTCTCTTTGATGCAGTACTCTGAAGAATTCCGGATTCACTTTACCTTCAAAGAGTTCCAGAACAACCCTAACCCGAGATCACTGGTGAAGCCAATAACGCAGCTGCTTGGGCGGACACACACGGCCACGGGCATCCGCAAAGTGGTACGAGAGCTGTTTAACATCACCAACGGAGCCCGAAAGAATGCCTTTAAGATCCTAGTTGTCATCACAGATGGAGAAAAGTTTGGCGATCCCTTGGGATATGAGGACGTCATCCCTGAGGCAGACAGAGAGGGAGTCATTCGCTATGTCATTGGGGTGGGAGATGCCTTCCACAGTGAGAAATCCCGCCAAGAGCTTAATACCATCGCATCCAAGCCACCTCGTGATCACGTGTTCCAGGTGAATAACTTCGAGGCTCTGAAGACCATTCAAAACCAGCTTCGGGAGAAGATCTTTGCGATCGAGGGTACTCAGACAGGAAGTGGCAGCTCCTTTGAGCATGAGATGTCTCAGGAAGGCTTCAGCGCTGCCATCACCTCTAATGGCCCCTTGCTGAGCACTGTGGGGAGCTATGACTGGGCTGGTGGAGTCTTTCTATATACATCAAAGGAGAAAAGCACCTTCATCAACATGACCAGAGTGGATTCAGACATGAATGATGCTTACTTGGGTTATGCTGCCGCCATCATCTTACGGAACCGGGTGCAAAGCCTGGTTCTGGGGGCACCTCGATATCAGCACATCGGCCTGGTAGCGATGTTCAGGCAGAACACTGGCATGTGGGAGTCCAACGCTAATGTCAAGGGCACCCAGATCGGCGCCTACTTCGGGGCCTCCCTCTGCTCCGTGGACGTGGACAGCAATGGCAGCACCGACCTGGTCCTCATCGGGGCCCCCCATTACTACGAGCAGACCCGAGGGGGCCAGGTGTCCGTGTGCCCCTTGCCCAGGGGGAGGGCTCGGTGGCAGTGTGATGCTGTTCTCTACGGGGAGCAGGGCCAACCCTGGGGCCGCTTTGGGGCAGCCCTAACAGTGCTGGGGGACGTAAATGGGGACAAGCTGACGGACGTGGCCATTGGGGCCCCAGGAGAGGAGGACAACCGGGGTGCTGTTTACCTGTTTCACGGAACCTCAGGAATTGGCATCAGCCCCTCCCATAGCCAGCGGATAGCAGGCTCCAAGCTCTCTCCCAGGCTCCAGTATTTTGGTCAGTCACTGAGTGGGGGCCAGGACCTCACAATGGATGGACTGGTAGACCTGACTGTAGGAGCCCAGGGGCACGTGCTGCTGCTCAGGTCCCAGCCAGTACTGAGAGTCAAGGCAATCATGGAGTTCAATCCCAGGGAAGTGGCAAGGAATGTATTTGAGTGTAATGATCAGGTGGTGAAAGGCAAGGAAGCCGGAGAGGTCAGAGTCTGCCTCCATGTCCAGAAGAGCACACGGGATCGGCTAAGAGAAGGACAGATCCAGAGTGTTGTGACTTATGACCTGGCTCTGGACTCCGGCCGCCCACGTTCCCGCGCCGTCTTCAATGAGACAAAGAACAGCACACGCAGACAGACACAGGTCTTGGGGCTGACCCAGACTTGTGAGACCCTGAAACTACAGTTGCCGAATTGCATCGAGGACCCAGTGAGCCCCATTGTGCTGCGCCTGAACTTCTCTCTGGTGGGAACGCCATTGTCTGCTTTCGGGAACCTCCGGCCAGTGCTGGCGGAGGATGCTCAGAGACTCTTCACAGCCTTGTTTCCCTTTGAGAAGAATTGTGGCAATGACAACATCTGCCAGGATGACCTCAGCATCACCTTCAGTTTCATGAGCCTGGACTGCCTCGTGGTGGGTGGGCCCCGGGAGTTCAACGTGACAATGACTGTGAGAAATGATGGTGAGGACTCCTACAGGACACAGGTCACCTTCTTCTTCCCGCTTGGCCTGTCCTACCGGGTGTCCACGCTCCAGAACCAGCGCTCACAGCGATCCTGGCGTCTGGCCTGTGAGTCTGTCTCTTCCACCGAAGTGTCTGGGGCCTTGAAGAGCACCAGCTGCAGCATAAACCACCCCATCTTCCCGGAAAACTCAGAGGTCACCTTTAATATCACGTTTGATGTAGACTCTAAGGCTTCCCTTGGAAACAAACTGCTCCTCAAGGCCAATGTGACCAGTGAGAACAACATGCCCAGAACCAACAAAACCGAATTCCAACTGGAGCTGCCGGTGAAATATGCTGTCTACATGGTGGTCACCAGCCATGGGGTCTCCACTAAATATCTCAACTTCACGGCCTCAGAGAATACCAGTCGGGTCATGCAGCATCAATATCAGGTCAGCAACCTGGGGCAGAGGAGCCTCCCCATCAGCCTGGTGTTCTTGGTGCCCGTCCGGCTGAACCAGACTGTCATATGGGACCGCCCCCAGGTCACCTTCTCCGAGAACCTCTCGAGTACGTGCCACACCAAGGAGCGCTTGCCCTCTCACTCCGACTTTCTGGCTGAGCTTCGGAAGGCCCCCGTGGTGAACTGCTCCATCGCTGTCTGCCAGAGAATCCAGTGTGACATCCCGTTCTTTGGCATCCAGGAAGAAGTCAATGCTACCCTCAAAGGCAACCTCTCGTTTGACTGGTACATCAAGACCTCGCATAACCACCTCCTGATCGTGAGCACAGCTGAGATCTTGTTTAACGATTCCGTGTTCACCCTGCTGCCGGGACAGGGGGCGTTTGTGAGGTCCCAGACGGAGACCAAAGTGGAGCCGTTCGAGGTCCCCAACCCCCTGCCGCTCATCGTGGGCAGCTCTGTCGGGGGACTGCTGCTCCTGGCCCTCATCACCGCCGCGCTGTACAAGCTCGGCTTCTTCAAGCGGCAATACAAGGACATGATGAGTGAAGGGGGTCCCCCGGGGGCCGAACCCCAG

(SquirrelMonkey,(Marmoset,(((RedColobus,(Colobus,(FrancoisLeafMonkey,(BlackSnub,GoldSnub)))),(AGM,((PigMac,(Rhesus,CrabMac)),((Drill,Gelada),Mangabey)))),(Gibbon,(Orangutan,(Gorilla,(Human,(Bonobo,Chimp))))))),(Capuchin,TuftedCapuchin));


 CD11B 
 Rodents
 16 3318
Ngalili   ATGATTTTTAAAGTTCTTCTGGTAACAGTCCTGGCCTTATGTCATGGGTTCAATCTAGACACTGAAAATCCCATGGCCTTCCAAGAGAATGCAAGAGGATTTGGGCAGAATGTGATCCAGCTTGGCGAATCCCGAGTGGTTGTTGCAGCCCCCCAGGAGGCACAGGCTGCTCATCAAACAGGTGTCCTCTACCAGTGTGACTACAGCACAGGCCAGTGTCAGCCCATCCCACTGCAAGTGCCCCCAGAAGCTGTGAATATGTCCTTGGGCCTGTCCCTGGCTGCCACGACCAACCCCTCCCAGTTGCTGGCCTGTGGTCCCACTGTGCACCAAAACTGCAAGGAGAACACCTATGTGAAGGGTTTCTGCTTCCTGTTTGGTTCCAACCTGCTGAGGCCACCCCAGCGGTTCCCAGAGAAACTCAAATTCTCTTTGATGCAGTACTCTGATGGATTCCGAACTCACTTCACCTTCAATACTTTCAAGAAAAACCCTGACCCAGTATCACTGGTGAGGTCAATAAAACAGCTGAATGGGAGGACACAGACTGCCACAGGAATCCTCAAAGTAGTAACAGAACTGTTTCACAGCAGCAATGGATCCAGAGAGAATGCCGTTAAGATCCTAGTTGTCATCACAGATGGAGAAAAGTTTGGTGATCCCTTGGATTATGAAGATGTCATCCCTCAGGCGGACAGAAAGGGGATCATTCGCTATGTCATTGGGGTGGGAGATGCCTTCAACAATGACAGATCCCGCAAAGAGCTTAATACCATTGCTTCTAAGCCAGCTCGTGATCATGTGTTTCGAGTGAATAACTTTGAAGCTCTGAAGACCATTCAGAACCAACTTCAGGAAAAGATCTTTGCAATTGAGGGTACTCAGACAGGAAGCACCAGCTCCTTTGAGCATGAGATGTCTCAGGAAGGCTTCAGTGCTGCCATCACCTCACATGGTCCCTTGCTGGGCTCTGTGGGGAGCTTTGACTGGGCAGGTGGAGCCTTTCTATATACGTCAAAGGATAAAGCCACCTTCATCAACATGACCAGAATGGATTCAGACATGAATGATGCTTATCTGGGTTATGCGTCTGCAGTCATCTTGAGGAACCGGGTCCCAAACCTGCTTTTAGGGGCACCTCGATATCAGCACACTGGCCTGGTGGTGATGTTCAGAGAGAATGCTGGTGCCTGGGAGCCCCACACTGATATCAAGGGCAGTCAGATTGGCTCCTACTTCGGGGCCTCCCTCTGCTCCGTGGACATGGACAATGATGGAAACACAGACCTGATCCTTATTGGGGCCCCCCATTACTATGAACAGACCCGAGGGGGCCAGGTGTCCGTGTGTCCCTTGCCTAGAGGGAGGGCTCCGTGGCGGTGTGAGGCTGTTCTCTACGGTGAGCAGGGCCATCCCTGGGGTCGCTTTGGGGCAGCTCTGACAGTGCTGGGAGATGTGAATGGAGACAAGCTGACAGATGTGGCCATCGGAGCCCCAGGAGAGCAGGAGAACCGAGGTGCTGTCTACCTTTTTCATGGAACATCAGTCGTCAGCATCAGCACCTCCCACAGCCAGAGGATCACAGGCTCCCAACTTTCCCCTGGGCTCCAGTACTTGGGTCAGTCTCTGAGTGGGGGCAAAGATCTCACAATGGATGGCTTGACAGACCTGACTGTGGGGGCCCAGGGACACATCCTGCTGCTCAGAGCACAGCCAGTACTGACACTTGAGGCAACTATGGAGTTCAATCCCAAGAAATTGGCAAGGAGTGTATTTGAGTGTCAGGAACAAGTGGCAAGAAGCAAGGATGCTGGGGAGGTCAGAGTCTGCCTCCGCATCCACAAGAGCACACGTGATCGGTTGAGAGGAGATATCCAGAGTACTGTCACTTATGACCTGGCCTTGGACCCAGGCCGCCAGAACGCACGCGCCATCTTTGAGGAGACAAAGAACAGCACGTGCAGGCACACGCAGACCTTAGGGCTGATGCGGAAATGTGAAAACCTGAAGCTACAGTTACCGGGCTGTGTGAACGACTCAGTGAACCCCATCGTCCTGCGCCTCAACTATACGCTGATGGGGATTCCCTTGCCTTTCTCGGGGAACCTTCGGCCAGTTCTGGCTATGGATGCTCAAAAACTCTTCACAGCCACGCTTCCCTTTGAGAAGAATTGTGGCAATGACAGCATTTGCCAAGATGACCTCAGCATTTCCTTCAGTTTCATGGACCTAGATACTTTGGTGGTGGGAGATCCCCGAGGCCTCAGTATGAGACTGACTGTGAGAAATGATGGTGAAGACTCCTACGGGACTAAGGCCACCTTCTCCTACCCCCCTGGTTTGTCCTTTCGGAAGGCGTTGGTAGCTCAGAACCAGCACTCAAAGAGATCCTGGCGCCTGACCTGTGATTCTACCTCTTCTGAAGGGCGTGGGGCTCTGAAGAGAACCACCTGCAACATAAACCACCCCATCTTCCCTGGCAACTCAGAGGTCATTTTGAATATCACATTTGATGTGGACTTGGATGCTTCCCTTGGAAACAAACTGCTCCTCAAGGCCAATGTGACCAGTGAGAACAACATGTCCAGCACCCACAAGACTAAGTTTCAGTTGGAGTTGCCTGTGAAATATGCTGTCTACATGGTGGTCACCAGCAGTGAGAACTCTACCAAATACCTCAACTTCACGGCGTCAGAGATGACCAGTCAGGTCATACAGCATCAATACCAGTTCAACAACCTGGGCCAGAGGAGCCTCCCTATCAGTGTGGTTTTCTGGATCCCTGTCCAGCTTAACCAGGTGCCTGTATGGAGCCATCCCGAGGTTGTCTTCTCCCAGGACCTCTCAAGTGCCTGTCAAACCGAGGAGAGATCCCCACCTCGCTCTGAGTTCCTGAATGAGCTTGAGAAGACCCCAGTGCTGAATTGCTCTGTTGCTGTCTGTAAGAGAATCCAGTGTGACATCTCGTCCTTCAATGCTCAGGAAAAATTCAGTGTTGTCCTCAAAGGCAACCTCTCATTTGACTGGTATATTAAGACTTCTCATAACCACCTTCTGCTTGTGAGTACAGCGGAGATCCTGTTTAATGAATCCGAGTTTGCCCTGCTTCCAGGACAGGGGTTATTTGTGAAGTCCCAGACGCAGACCAAAGTGGAGCCACATATTGTTCACAACCCTCTACTGCTCATTGTGGGGAGCTCCATCGGGGGGCTGGTGCTCCTGGCCCTCATCACTGCTGGACTGTACAAGCTTGGCTTCTTCAAACGGCAGTACAAGAACATGATGAATGAAGCTGATCCCCCAGCAGCCCCACCTCAG
Munguiculatus   ATGTCTTTCAGAGTTCTTCTGATAACAGCCCTGGCCTTATGTCATGGATTTAATCTGGACACTGAAAATCCCATGACCTTCCAAGAGAATGCAAGGGGCTTCGGGCAGAGCGTGGTCCAGCTTGATACATCCCGCGTGGTTGTCGCAGCTCCCCAGGAGGTAAAGGGCGTTAACCAGACAGGCGTCCTCTACCAGTGTGACTACAGCACACAGAGGTGCGAGCCCATTGTCCTGCAAGTACCCCCAGAGGCTGTGAATATGTCCTTGGGCTTGTCCCTGGCTGCCTCTACAAGCCCTTCCCAGCTGCTGGCATGCGGCCCCACTGTGCACCAAAACTGCAAGGACAACACGTACGTGAATGGTTTGTGCTACTTATTTGGCTCCAACCTGCTGAGGCCACCCCAGCAGTTCCCAGAGGCTCTCAGATTCTCTTTGATGCAGTACTCTGATGATTTTCGGACTCACTTCACCTTCAATACGTTCAAGAAAAACCCTGACCCAGGATTTCATGTGAGGCCCATAAAGCAGCTGAATGGGAGGACAAAAACTGCCACAGGGATCCGTAAAGTAGTGAGAGAACTGTTTCAGAAAGCCAGCGGGGCCCGGGATAATGCTGTGAGGATCCTCGTTGTCATCACAGATGGAGAAAAATACGGTGATCCCTTGAAGTACGAGGATGTCATCCCTGAGGCAGACAGAGCGGGGATCATTCGCTATGTTATTGGGGTGGGAAGTGCCTTCACCAAAGATAATTCCCGAGAAGAGCTCAACACCATTGCATCTAAGCCAGCTAGGGATCACGTGTTCCAAGTGAACAACTTTGAAGCTCTGAAGACCATTCAGAACCAGCTTCAGGAAAAGATCTTTGCAATCGAGGGCACTCAGACAGGAAGTTCTAGCTCCTTTGAGCATGAGATGTCTCAAGAAGGCTTCAGCGCCACCATCACCTCTAGCGGTCCCTTGCTGGGCTCTGTGGGGAGCTTTGACTGGGCAGGTGGAGCCTTCCTGTACACATCAAAAGATAAAGCCACCTTCATCAACACCACCAGAGTGGATTCAGACATGAATGATGCTTACTTGGGTTATGCTTCTGCAGTCATCTTGAGGAGCCGGAGTCAAAGCCTGGTCTTAGGAGCACCTCGCTATCAGCATACTGGCCTGGTGGTGATGTTCAGGCAGAATTTCGGTGCTTGGGAGCCACACACTGACATCAAGGGCAGTCAGATTGGCTCTTACTTTGGGGCCTCCCTCTGTGCTGTGGACATGGACGGTGATGACAATACCAACTTTATCCTCATTGGGGCCCCTCATTATTATGAACAGAATCGAGGAGGCCAGGTGTCAGTGTGTCCCTTGCCGAGGGGGAGAGCACAGTGGCAGTGTGAGGCTACTCTCCACGGTGAACAGGGCCATCCCTGGGGTCGCTTTGGGGCAGCTCTGACAGTGCTGGGAGACGTGAATGGGGACAAGCTGACAGATGTGGCCATCGGGGCCCCGGGAGAGCAGGAGAATCAGGGTGCTGTCTACATATTTCACGGAGCATCGGCAGTCAGCCTCAGTGCCTCTCACAGCCAGCGGATCGCAGGTGCCCGCGTCTCCCCTGGGCTCCAGTACTTCGGGCAGTCTCTGAGTGGGGGCAAAGATCTCACAATGGACGGCCTGAAAGACCTGGCTGTGGGTGCCCAGGGCCACCTACTGCTGCTCAGAGCCCAGCCTGTGGTGAGACTTGAGGCAACCATGGAGTTCAGTCCCAAGAGTATACCAAGGAGCTTGATTGTGTGTCAAGAACAAGTATCTACAAACAAGGATGCTGGGGAGGTCAGAGTCTGCCTCCGCGTCCGCAAGACCACCAGGGATCGTCTGCGAGGGGATATCAAGAGTCGTGTTACTTATGACTTGACTTTGGACTCTGGCCGCACAAAAGTCCGTGCCTTCTTTGATGAGACAAAGAACAACACATGTAGGCATAGCCAGACCTTCGGATTGGCACAGAAATGTGAGACCCTGAAGTTATATTTACCGGGCTGTGTGTACGATTCATTGAGTCCCATCATGCTGCGCCTCAATTATACACTGGTTGGGGAGCCACTGCGCTCCTCTAGGGACCTTCGGCCAATTCTGGATGAGGGTGCCCAGAGGTCCTTCACAGCTCTGTTTCCCTTTGAGAAGAACTGTGGCAATGACAACATATGCCAGGATGATCTCAGCGTCACCATGAGTTCCATGGGACTCGATGCTTTGGTGGTGGGAGATCCCCAGGGCTTAAATGTGAGGGTGACTGTGAGAAACGACGGTGAGGACTCCTACAGTACCCAGGCTACCATCTATTACCCATCTGGCTTGTCTTACCGGAAGGTGTCAGTGAGCAAGGACCAGCTCTCCCAGAAGTCTTGGTTTGTGAATGTAGAGCCCAGCTCTTCCGAAGGAAATGGGCCTCTGAAGAGTACCACCTGGGACATAAACAAACCCTTATTTCCTGCTAATTCCAAGGTCACCTTTAATGTCACATTTTATGTGGACTCTGATGCTTCCCTTGGGAACAAACTGCTCCTCAAGGCTAATGTCACCAGTGAGAGCAACATGTCCAGGAGCCACAAGACTGAGTCTCAACTGGAGCTGCCTGTGAAATATGCTGTCTACATGGTTGTCACCAGTGATAAGAATTCTACAAAATATGTCAGCTTCACAGCTTCAGAGATGAGCAGTCAACTCATACAGCATCAGTACCAGTTCAGCAACCTGGGCCGGAGGAAACTTCCCATCAGCGTGGTCTTCTGGATCCCTGTTGAGCTTAACAAGGTGGCTGTATGGGATCATCCCCAGGTCATCTTCTCCCAGAACCTCTCAAGTGCCTGTCACAGTGAGCAGAGATCCCCCTCTCACTCTAAGTTCCAGGATGAGCTTGAGAAGACCCCGGTGGTGAACTGCTCTGTTGCGGTCTGTAAGAGAATCCAGTGTGACCTCCCATCCTTCAATGCTTACAAAACATTCAATGTCACCCTGAAGGGCAGACTGTCTTTTGACTGGTACATCAAGACTCCTCATAACCACCTCCTGCTGGTGAGCACTGCTGAGGTCACGTTCAACGACTCTGCATTTGCCCTGCTTCCAGGGCAGGAGATGCTTGTGAAGTCTCAGACGGAGACCAAAGTGGAGCTGTATGAAGTTTACAACCCTGTGCCACTCATTGTGGGCAGCTCCATTGGGGGGCTGGTGCTCCTGGCCCTCATCTCTGCTGGCCTGTATAAGCTTGGCTTTTTCAAACGGCAATACAAGGACATGATGAATGAGGCTGCTCCCCAAGATGCCCCACCTGAG
Rrattus   ATGACTGTTAAAGTTCTTCTGGCGACAGTCCTAACCTTGTGTCATGGCTTCAATTTGGACACTGAAAATCCCATGACCTTCCAAGAGAATGCAAGAGGCTTCGGGCAGAGTGTGATCCAGCTTGGTGGAACCCGAGTGGTTGTTGCAGCCCCCCAGGAGGTAAAGGCGGTTAACCAGACAGGTGCCCTCTACCAGTGTGACTACAGCACAAACCGGTGCGACCCCATTCCCCTGCAAGTACCTCCGGAGGCTGTGAATATGTCCTTGGGCCTGTCCCTGGCTGCTACTACCGTCCCTCCACAGCTGCTGGCTTGTGGCCCCACAGTACACCAGAACTGCAAGGAGAACACTTATGTCAATGGATTGTGCTACCTATTCGGCTCCAACCTGCTGAGGAAGCCCCAGCAGTTCCCAGAGGCTCTCAGATTCTCTTTGATGCAGTACTCTGATGAATTCCGGACTCACTTCACCTTCAATGATTTCAAGAGAAACCCTGACCCAAAATCACATGTGAGACCCATAAGGCAGCTGAATGGAAGGACAAAAACTGCCTCAGGGATCCGTAAAGTAGTGAGAGAACTGTTTCAGAAAATCAATGGGGCCCGGGACAATGCCGCGAAGATCCTAGTTGTCATCACAGACGGAGAAAAGTTTGGTGACCCCCTAAATTATGAGGATGTCATTCCTGAGGCAGACGAAGCAGGGATCATTCGCTACGTTATTGGGGTGGGAAATGCCTTCCGCAATACACAGTCCCGCAGAGAGCTTGACACCATCGCGTCTAAGCCAGCTGGTGATCACGTGTTCCAAGTGGACAACTTTGAAGCTCTGAATACCATTCGGAACCAGCTCCAGGAAAAGATCTTTGCAATTGAGGGCACCCAGACAGGAAGTACCAGCTCCTTTGAGCATGAGATGTCTCAAGAAGGCTTTAGTGCTGCCATTACCTCTAACGGTCCCTTGCTGGGCTCCGTGGGGAGCTTCGACTGGGCGGGTGGAGCCTTCCTGTATCCATCAAAGGATAAAGCCACCTTCATCAACACAACCAGAATAGATTCAGACATGAATGATGCTTACTTGGGTTATGCTTCTGCAGTCATCTCGAGGAACCGCGTCCAAAGCTTGGTTTTAGGGGCACCTCGATATCAGCATATCGGCCTGGTGGTGATGTTCAAGCAGAATTTCGGTGCCTGGGAGCCCCACACTGATATCAAGGGCAGCCAGATCGGCTCTTACTTTGGGGCCTCCCTCTGCTCTGTGGACATGGACGCTGATGGCAATACCAACTTGATCCTCATTGGGGCCCCTCATCACTATGAGAAGACCCGAGGGGGCCAGGTGTCAGTGTGCCCCCTGCCTAGGGGGAGAGCACGGTGGCAGTGTGAAGCTATTCTCCATGGCGATCAGGGCCATCCATGGGGTCGCTTTGGGGCAGCATTGACAGTGCTGGGAGATGTGAATGGAGACAAACTGACAGATGTGGCCATTGGGGCCCCAGGAGAGCAGGAGAATCAGGGTGCTGTCTACATTTTTCATGGAGCATCAGTAACCAGCATCAGTACCCCTCACAGCCAGCGGATCGCAGGCGCCCGCTTCTCCCCGGGGCTCCAGTACTTCGGGCAGTCTCTGAGTGGGGGCAAGGATCTCACAATGGACGGCCTGATGGACTTGGCTGTGGGGGCACAGGGGCGTCTTCTGCTGATCAGAGCCCAGCCTGTGCTGAGACTGGAGGCAACCATGGAATTCAGCCCCAAGAATCTAGCAAGGAGTGTGTTTGCATGTCAAGAAGAAGTAGTCAAAAACAAAGATGCTGGGGAGGTCAGAGTGTGCCTCCGTGTCCGCAAGAACACCAAGGACAGGCTGCGAGGAGACATCCAGAGCACTGTCACTTATGACTTGGCTTTAGACCCCGGCCGCTCAGTTGTCCGCGCCTTCTTTGATGAAACAAAGAACGGCATACTCAGGCGCATCCAGGTCTTTGGATTGACACAGAAATGTGAAACCCTGAAGCTAATTTTACCGGACTGTGTGGACAACTCAGTGAGTCCCATCATCCTGCGCCTTAATTACACACTGGTTGGGGAGCCCTTGCGGTCCTCTAGGGACCTTCGGCCAGTTCTGGCTATGGAGGCTCAGAGGATCTTCACAGCTATGTTTCCCTTTGAGAAGAATTGTGGCAGTGACACCATTTGCCAGGATGATCTCAGCATCACCGTGAGTTCCATACGCGTGAACACTTTGGTGGTGGGAGACTCCCGGGACTTTGACGTGAGTGTGACGCTGAGAAATGATGGCGAGGATTCCTATGGGACCAAGGTTACCTGCTATTACCCATCTGGCTTGTCTTACCGGAAGGTGTCAGCAAGCCAGAACCAGTTCTCCAAGAAGCCTTGGCGTGTGATAGCTGAGCCCAGTTCTTCTGAAGGGCAAGGGGCTCTGAAGAGCACCGTCTGGGACATAAACCATCCCATCTTTCCCGCTAATTCTGAGGTCACGTTTAATGTCACATTTGATGTGGACTCTGATGCCTCCCTTGGGAACAAACTGCTCCTCAAGGTCGTTGTGACCAGTGAGAACAACGTGTCCAGGACCGACAAAACTGAGTCTCAGTTGGAGCTGCCTGTGAAGTATGCCATCTACATGGTCGTCACCAGTGGTGAGAGTTCTATCAAATATCTCAACTTCACGGCTTCAGAGATGACCAGTAAGGTCATACAGCATCAGTACCAGTTCAACAACCTGGGCCAGAGGAGCTTCCCTGTCAGCGTGGTCTTCTGGATCCCTGTCCAGATCAACAAGGTGACCATATGGGATCCTCCCCAGGTCACCTTCTCCCAGAACCTCTCAAGTGTCTGTCACACTGAGCAGAAATCCCCCTCTCACTCCAAGTTCCAGGATGAGCTTGAAAGGACCCCAGTGCTGAACTGCTCTGTTGCAGTCTGCAAGAGAATCCAGTGTGACATCCCATCCTTCAACACTAAAGAAATATTCAATGTCACCCTCAAGGGCAATCTATCATTTGACTGGTACATCGAGACTTCTCACGGCCACCTCCTGCTTGTGAGCACTGCCGAGATCCTATTTAATGACTCCGCATTTGCCCTACTTCCGGGGCAGGAGACATTTGTGAAGGCTCAGACAGAGACCAAAGTGGAGTCATACAAAGTTCATAACCCTGTACCACTCATTGTGGGCAGCTCCGTCGGAGGCCTGGTGCTCTTGGCGCTCATCACTGCTGGCCTGTACAAGCTTGGCTTTTTCAAACGACAGTACAAGGACATGATGAATGAAGCCGCTCCCCAAGATGGCCCCCCTCAG
Rnorvegicus   ATGACTCTTAAATTTCTTCTGGTGACAGTCCTAACCTTGTGTCATGGCTTCAATTTGGACACTGAAAATCCCATGACCTTCCAAGAGAATGCAAGAGGCTTCGGGCAGAGTGTGATCCAGCTTGGTGAAACCCGAGTGGTTGTTGCAGCCCCCCAGGAGGTAAAGGCGGTTAACCAGACAGGTGCCCTCTACCAGTGTGACTACAGCACAAACCGGTGCGACCCCATTCCCCTGCAAGTACCTCCAGAGGCTGTGAATATGTCCTTGGGCCTGTCCCTGGCTGCTACTACCGTCCCTCCACAGCTGCTGGCTTGTGGCCCCACAGTACACCAGAACTGCAAGGAGAACACTTACGTCAATGGATTGTGCTACCTATTCGGCTCCAACCTGCTGAGGAAGCCCCAGCAGTTCCCAGAGGCTCTCAGATTCTCTTTGATGCAGTACTCTGATGAATTCCGGACTCACTTCACCTTCAATGATTTCAAGAGAAACCCTGACCCAAAATCACATGTGAGACCCATAAGGCAGCTGAATGGAAGGACAAAAACTGCCTCAGGGATCCGTAAAGTAGTGAGAGAACTGTTTCAGAAAATCAATGGGGCCCGGGACAATGCCGCGAAGATCCTAGTTGTCATCACAGACGGAGAAAAGTTTGGTGACCCCCTAAATTATGAGGATGTCATTCCTGAGGCAGAGGAAGCAGGGATCATTCGCTACGTTATTGGGGTGGGAAACGCCTTCCACAAACCACAGTCCCGCAGAGAGCTTGACACCATCGCGTCTAAGCCAGCTGGTGATCACGTGTTCCAAGTGGACAACTTTGAAGCTCTGAATACCATTCGGAACCAGCTCCAGGAAAAGATCTTTGCAATTGAGGGCACCCAGACAGGAAGTACCAGCTCCTTTGAGCATGAGATGTCTCAAGAAGGCTTTAGCGCTGCCATTACCTCTAACGGTCCCTTGCTGGGCTCCGTGGGGAGCTTTGACTGGGCAGGTGGAGCCTTCCTGTATCCATCAAAGGATAAAGCCACTTTCATCAACACAACCAGAATAGATTCAGACATGAACGATGCTTACTTGGGTTATGCTTCTGCAGTCATCTCGAGGAACCGCGTCCAAAGCTTGGTTTTAGGGGCACCTCGATATCAGCATATCGGCCTGGTGGTGATGTTCAAGCAGAATTTCGGTGCCTGGGAGCCCCACACTGATATCAAGGGCAGCCAGATCGGCTCTTATTTTGGGGCCTCCCTCTGTTCTGTGGACATGGACGCTGATGGCAATACCAACTTGATCCTCATTGGGGCCCCTCATCACTATGAGAAGACCCGAGGGGGCCAGGTGTCAGTGTGCCCCTTGCCTAGGGGGAGAGCACGGTGGCAGTGTGAAGCTATTCTCCATGGCGATCAGGGCCATCCATGGGGTCGCTTTGGGGCAGCATTGACAGTGCTGGGAGATGTGAATGGAGACAAACTGACAGATGTGGCCATTGGGGCCCCAGGAGAGCAGGAGAATCAGGGTGCTGTCTACATTTTTCATGGAGCATCAGTAGCCAGCATCAGTACCCCTCACAGCCAGCGGATCGCAGGCGCCCGCTTCTCCCCCGGGCTCCAGTACTTTGGGCAGTCTCTGAGTGGGGGCAAGGATCTCACAATGGACGGCCTGATGGACTTGGCTGTGGGGGCGCAGGGGCGTCTTCTGCTGATCAGAGCCCAGCCTGTGCTGAGACTGGAGGCAACCATGGAATTCAGCCCCAAGAATCTAGCAAGGAGTGTGTTTGCGTGTCAAGAAGAAGTAGTCAAAAACAAGGATGCTGGGGAGGTCAGAGTCTGCCTCCATGTCCGCAAGAACACCAAGGACAGGCTGCGAGGAGACATCCAGAGCACTGTCACTTATGACCTGGCTTTAGACCCCGGCCGCTCAGTTGTCCGAGCCTTCTTTGATGAAACAAAGAACGGCATACTCAGGCGCATCCGGGTCTTTGGATTGACACAGAAATGTGAAACCCTGAAGCTAATTTTACCGGACTGTGTGGACAACTCAGTGAGTCCCATCATCCTGCGCCTTAATTACACACTGGTTGGGGAGCCCTTGCGGTCCTCTAGGGACCTTCGGCCAGTTCTGGCTATGGAGGCTCAGAGGATCTTCACAGCTATGTTTCCCTTTGAGAAGAATTGTGGCAATGACACCATTTGCCAGGATGATCTCAGCATCACCGTGAGTTCCATACGCGTGAACACTTTGGTGGTGGGAGACTCCCGGGACTTTGACGTGAGTGTGACTCTGAGAAATGATGGCGAGGATTCCTATGGGACCAAGGTTACCTGTTATTACCCATCTGGCTTGTCTTACCGGAAGGTGTCAGCAAGCCAGAACCAGTTCTCCAAGAAGCCTTGGCGTGTGATAGCTGAGCCCAGTTCTTCTGAAGGGCAAGGGGTTCTGAAGAGCACCATCTGGGATATAAACCATCCCATCTTTCCCGCTAATTCTGAGGTCACGTTTAATGTCACATTTGATGTGGACTCTGATGCCTCCCTTGGGAACAAACTGCTCCTCAAGGTCGTTGTGACCAGCGAGAACAACGTGTCCAGGACCGACAAAACTGAGTCTCAGTTGGAGCTGCCTGTGAAGTACGCCATCTACATGGTCGTCACCAGTGGTGAGAGTTCTATCAAATATCTCAACTTCACAGCTTCAGAGATGACCAGTAAGGTCATACAGCATCAGTACCAGTTCAACAACCTGGGCCAGAGGAGCTTCCCTGTCAGCGTGGTCTTCTGGATCCCTGTCCAGATCAACAAGGTGACCATATGGGATCCTCCCCAGGTCACCTTCTCCCAGAACCTCTCAAGTGTCTGTCGCACTGAGCAGAAATCCCCCTCTCACTCCAAGTTCCAGGATGAGCTTGAAAGGACCCCAGTGCTGAACTGCTCTGTTGCAGTCTGCAAGAGAATCCAGTGTGACATCCCTTCCTTCAACAGTAAAGAAATATTCAACGTCACCCTCCAGGGCAATCTGCTATTTGACTGGTACATCGAGACTTCTCACGACCACCTCCTGCTTGTGAGCACTGCCGAGATCCTCTTTAACGACTCCGCATTTGCCCTACTTCCGGGGCAGGAGACGTTTGTGAAGGCTCAGACAGAGACCAAAGTGGAGCCATATAAAGTTCACAACCCTGTACCACTCATTGTGGGCAGCTCCGTCGGAGGCCTGGTGCTCTTGGCTCTCATCACTGCTGGCCTGTACAAGCTTGGCTTTTTCAAACGACAGTACAAGGACATGATGAATGAAGCCGCTCCCCAAGATGGCCCCCCTCAG
Gsurdaster   ATGACTCTTAAAGTTCTTCTGGTAACAGTCCTAGCCTTGTGTCATGGCTTCAATCTGGACACTGAAAATCCTATGACCTTTCAAGAGAATGCAAGAGGCTTCGGGCAGAGTGTGGTCCAGCTTGGCGAAACCAGAGTGGTTGTTGCAGCCCCCCAGGAGGCAAAGGCTGTTAACCAGACAGGTGCCCTCTACCAATGTGACTACAGCACAAGCCGGTGTAACCCCATCCCCCTGCAAGTACCTCCAGAGGCTGTGAATATGTCCTTGGGCCTGTCCCTGGCTGCTACCACCAACCCTCTGCAGCTGCTGGCCTGTGGCCCTACTGTGCACCAAAACTGCAAGGAGAACACCTATGTGAATGGACTGTGCTATCTATTCGACTCCAACCTGCTAAAGCCACCCCAGCAGTTCCCAGAGGCTCTCAGATTCTCTTTGATGCAGTACTCTGATGACTTCCGGACTCACTTCACTTTCAATGATTTCAAGGGAAACCCTAACCCAAGATCACATGTGGGTCGCATAAGGCAGCTGAACGGACGGACAAAAACCGCCACAGGGATCCGTAAAGTAGTGAGAGAACTGTTTCAGAAAACCAATGGGGCCCGGGAGAATGCTGCAAAGATCCTCGTCGTCATCACAGATGGAGAAAAGTTCGGGGATTCCTTGAATTATGAGGATGTCATTCCTGAGGCAGAGGCAGCAGGCATCATTCGCTACGTAATTGGGGTGGGAAACGCCTTCCGCAAACCAGAGTCCCGCAGAGAGCTTAACACCATCGCATCTAAGCCAGCTGTTGATCACGTGTTCCAAGTGGACAACTTTGAAGCTCTGAAGACCATTCAGAACCAGCTTCAGGAAAAGATCTTCGCTATTGAGGGCACTCAGACAGGAAGTACCAGCTCCTTTGAGCATGAGATGTCTCAAGAAGGCTTCAGTGCTGCCATTACCTCTAACGGTCCCTTGCTGGGCTCTGTGGGGAGCTTTGACTGGGCAGGTGGAGCCTTCCTGTATACATCAAAGGATAAAGTCACCTTCATCAACACAACCAGAGTGGATTCAGACATGAACGATGCTTACTTGGGTTATGCTTCTGCAGTCATCTCGAGGAACCGCATCCAAAGCTTGGTTTTAGGGGCACCTCGATATCAGCATATTGGCCTGGTGGTGATGTTCAGGGAGAATTTTGGTGCCTGGGAGCCCCACACTGACATCAAGGGCAGCCAGATTGGCTCTTATTTTGGGGCCTCCCTCTGTTCTGTGGACATGGACTTTGATGGCAATACCAACTTGATCCTCATTGGGGCCCCTCATTACTATGAGAAGACCCGAGGAGGCCAGGTGTTAGTGTGTCCCTTGCCTAGAGGGAGAGCACGGTGGCAGTGTGAAGCTATCCTCCATGGTGATCAGGGCCATCCCTGGGGACGCTTTGGGGCGGCTCTGACAGTGCTGGGAGACGTGAACGGGGACAAACTGACAGATGTGGCCATCGGAGCCCCAGGGGAGCAGGAGAATCAGGGTGCTGTCTACATTTTCCATGGAGCATCAATAGCCAGCATCAGTGCCTCTCACAGCCAGCGAATCACAGGTGCCCGCCTCTCCTCCGGGCTCCAGTACTTCGGGCAGTCTCTGAGTGGGGGCAAGGATCTCACAATGGACGGCCTGATGGACCTAGCTGTGGGGGCGCAGGGGCGTCTTCTGTTGCTCAGAGCCCAGCCCGTGCTGAGACTGGAGGCAACCATGGAATTCAACCCCAAGAATCTAGCAAGGAGTGTGTTTGCATGTCAAGAACCAGTATCAAAAAACAAGGATGCTGGGGAGGTCAGAGTCTGCCTCCGTGTCCGCAAGAACACCAAGGATCGGCTGCGAGGAGATATCCGGAGCACTGTCACTTATGACCTGGCTTTAGACCCTGGCCGCTCACTTGTCCGTGCCTTCTTTGATGAAACAAAGAACAACACACGCAGGCGCATCCAGGTCTTTGGATTGACACAGAAATGTGAAACCCTGAAGCTAATTTTACCGGACTGCGTGGACGAGTCCGTGAGTCCCATCATCCTGCGCCTCAATTATACACTGGTTGGAGAGCCCTTGCGGTCCTCTAGGGATCTCCGGCCAGTTCTGGCGATGGATGCTCAGAAGCTCTTCACAGCTATGCTTCCCTTTGAGAAGAACTGTGGTAATGACAGCATCTGCCAAGATGACCTCAGCATCACCATGAGCTCTGTGGGCTTGGACACTTTGGTGGTGGGAGCCCCCGGGGACTTTAACGTGAGTGTGACTCTGAGAAATGACGGTGAGGATTCCTATGGGACCAAGGTTACCTTCTACTACCCATCTGGCTTGTCTTACCGGAAGGTGTCAAGTAGCCAGAACCCACTCTCCAAGAAGCATTGGCGTGTGACACCTGAGTCCAGCTCTTCTGAAGGGCATGGGGTTCTGAAGAGTACCACCTGGAACATAAACCATCCCATCTTTCCTGCTAATTCTGAGGTCACATTTAATGTCACATTTGATGTGGACTCTGATGCCTCCCTCGGGAACAAACTGCTCCTTAAGGCCATTGTGACCAGTGAGAACAACATGTCCAGGACCCACAATACGGAGTTCCAGTTGGAGCTGCCTGTGAAGTACGCCATCTCCATGGTTGTCACCAGTGATGAGGGTTCTACCAAATATCTCAACTTCACAGCTTCAGAGATGACCAGTAAGGTCATACAGCATCAGTACCAGTTCAACAACCTGGGCCAGAGGAGCCTTCCTGTCAGTGTGGTCTTCTGGATCCCTGTCCAACTCAACAAGGTGACCGTATGGGATCATCTCCAGGTCACCTTCTCTCAGAATCTCTCAAGTACCTGTCACACTGAACAGAAATCCCCTTCTCACTCCAATTTCCGGGATGAGCTTGAAAGGACCCCAGTGCTGGACTGCTCTGTTGCAGTCTGTAACAGAATCCAGTGTGACCTCCCATCCTTCAACCCTCGGGAAATATTCAATGTCACCCTCAAGGGCAAACTATCATTTGACTGGTACATCAAGACTTCTCATGACCACCTCCTGCTTGTGAGCACTGCCGAGGTCCTGTTTAATGATTCTGCGTTTGCCCTACTTCCAGGGCAGGAGACGTTTGTGAAGTCTAAGACGGAGACCAAAGTGGAACCATATGAAGTTCACAACCCTGTGCCACTCATTGTGGGCAGCTCCGTCGGGGGCCTGGTGCTCTTGGCTCTCATCACTGCTGGCCTGTACAAGCTTGGCTTTTTCAAGCGGCAGTACAAGGACATGATGAGTGAAGCTGCTCCCCAAGACGCCCCACCACAG
Aniloticus   ATGACTCTTAAAGTTCTTCTGGTAACAGTCCTAGCCTTGTGTCATGGCTTCAATCTGGACACTGAAAATCCTATGACCTTCCAAGAGAATGCAAGAGGCTTTGGGCAGAGTGTGGTCCAGGTTGGCGGAACCAGAGTGGTTGTTGCAGCCCCCCAAGAGGCAAAGGCTGTTAACCAGACAGGTGTTCTCTACCAATGTGACTACAGCACAAACCGGTGTAACCCCATCCCCCTGCAAGTACCTCCAGAGGCTGTGAATATGTCCTTGGGCCTGACCCTGGCTGCTAACACCATCCCTCCGCAGCTGCTGGCCTGTGGCCCCACGGTGCACCAAAACTGCAAGGAGAACACCTATGTGAATGGATTGTGCTACTTATTCGACTCCAACCTGCTGAAGCCGCCCCAGCAGTTCCCAGAGGCTCTCAGATTCTCTTTGATGCAGTACTCTGATGACTTCCGGACTCACTTCACCTTCAATGATTTCAAGAGAAACCCTAACCCAAAATCACATGTGAGACCCATAAGGCAGCTGAACGGAAGGACAAAAACTGCCACAGGGATCCGTAAAGTAGTGAGAGAACTGTTTCAGAAAACCAGTGGGGCCCGGGAGAATGCTGCGAAGATCCTAGTCGTCATCACAGATGGAGAAAAGTTTGGGGATTCCTTGAATTATGAGGATGTCATTCCCGAGGCAGAGGCAGCAGGCATCATTCGCTACGTAATTGGGGTGGGAAACGCCTTCCACAAGCCAGGGTCCCGCAGAGAGCTTAGCACCATCGCATCTAAGCCTGCTGTGGATCACGTGTTCCAAGTGGACAACTTTGAAGCTCTGAAAACCATTCAGAACCAGCTTCAGGAAAAGATCTTCGCAATTGAGGGCACTCAGACAGGAAGTACCAGCTCCTTTGAGCATGAGATGTCTCAAGAAGGCTTCAGTGCTGCCATCACCTCTAATGGTCCTTTGCTGGGCTCTGTGGGGAGCTTTGACTGGGCAGGTGGAGCCTTCCTGTATACATCGAAGGATAAAGTCACCTTCATCAACACAACCAGAGTGGATTCAGACATGAATGATGCTTACTTGGGTTATGCTTCTGCAGTCATCTCAAGGAACCGTGTCCAAAGCTTGGTTTTAGGGGCCCCTCGATATCAGCATATTGGCCTGGTGGTGATGTTCAGGGAGAATTTTGGTGTCTGGGAGCCCCACACTGATATCAAGGGCAGCCAGATTGGCTCTTATTTTGGGGCCTCCCTCTGTTCTGTGGACATGGATGTTGATGGCAATACCAACTTGATCCTCATTGGGGCCCCTCATTACTATGAGAAGACCCGAGGAGGCCAGGTGTCAGTGTGTCCCTTGCCTAGAGGGAGAGCACGGTGGCAGTGTGAAGCTATCCTCCATGGTGATCAGGGCCATCCCTGGGGTCGCTTTGGGGCCGCTCTGACAGTGCTGGGAGATGTGAATGGGGACAAACTGACAGATGTGGCCATTGGAGCCCCAGGAGAGCAGGAGAATCAGGGTGCTGTCTACATTTTTCACGGAGCATCGGTAGCCAGCATCAGTGCCTCTCACAGCCAGCGGATCACAGGCGCCCGCTTCTCCCCTGGGCTCCAGTATTTCGGGCAGTCTCTGAGTGGGGGCAAGGATCTCACAATGGACGGCCTGATGGACCTGGCTGTGGGGGCACAGGGGCATCTTCTACTGCTCAGAGCCCAGCCCGTGCTGAGACTGGAGGCAACCATGGAATTCAACCCCAAGAATCTAGCAAGGAGTGTGTTTGCATGTCAAGAAGCAGTATTAAAAAACAAGGACGCTGGGGAGGTCAGAGTCTGCCTCCGTGTCCGCAAGAACACCAAGGATCGGCTGCAAGGAGATATCCAGAGCACTGTCACTTATGACCTGGCTTTAGACCCTGGCCGCTCACGTGTTCGTGCCTTCTTTGATGAGACAAAGAACAACACACGCAGGCGCATCCAGGTCTTTGGATTGGCACAGAGATGTGAAACCCTGAAGCTAATTTTACCGGACTGCGTGGATGAGTCCTTGAGTCCCATCATCCTGCGCCTCAATTATACACTGGTTGGAGAGCCCTTGCGGTTCTCTAGGGATCTCCGGCCAGTGCTGGCGATGGATGCTCAAAAGTTCTTCACAGCTATGCTTCCCTTTGAGAAGAATTGTGGTAACGACAGCATCTGCCAAGATGATCTCAGCATCACCATGAGCTCTGTGGGCTTGGACACTTTGGTGGTGGGAGCCCCCGGGGACTTTAACGTGAGTGTGACTCTGAGAAATGATGGTGAGGATTCCTATGGGACCAAGGTTACCTTCTACTACCCATCTGGCTTGTCTTACCGGAAGGTGTCAGAGAGCCAGAACCAGCTCTCCAAGAGGCAGTGGCGTGTGAAACCTGAGTCCAGCTCTTCCGAAGGGCATGGGGTTCTGAAGAGTACCACCTGGAACATAAACCATCCCATCTTCCCTGCTAATTCTCAGGTCACATTTAATGTCACATTTGATGTGGACTCTGATGCCTCCCTTGGGAACAAACTGCTCCTCAAGGTCATTGTGACCAGTGAGAACAACATGTCCAGGACCCACAATACGGAGTTCCAGTTGGAGCTGCCTGTGAAGTACGCCATCTACATGGTTGTCACCAGTGATGAGAGTTCTACTAAATATGTCAACTTCACAGCTTCAGAGATGACCAGTGAGGTCATACAGCATCAGTACCAGTTCAACAACCTGGGCCAGAGGAGCCTTCCTGTCAGTGTGGTCTTCTGGATCCCTGTCCAACTCAACAAGGTGACCGTATGGGATCATCTCAAGGTCACTTTCTCCCAGAACCTCTCAAGTACCTGTCACACTGAGCAGAAATCCCCTTCTCGCTTCAATTTCCGAGATGAGCTTGAAAGGACCCCAGTGCTGGACTGCTCTGTTGCTGTCTGTAACAGAATCCAGTGTGACCTCCCATCCTTCAACCCTCGGGAAATATTCAATGTCACCCTCAAGGGTAATCTATTATTTGACTGGTACATCAAGACTTCTCATGACCATCTCCTGCTTGTGAGCACTGCCGAGGTCCTGTTTAATGACTCTGCATTTGCCCTACTTCCAGGGCAGGAGACGTTTGTGAAGTCTAAGACGGAGACCAAAGTGGAGCCATATGAAGTTCACAACCCTGTGCCACTCATTGTGGGCAGCTCCATCGGGGGCCTGGTGCTCTTGGCTCTCATCACTGCTGGCCTGTACAAGCTTGGCTTTTTCAAGCGGCAGTACAAGGACATGATGAGCGAAGCTGCTCCCCAAGACGCCCCACCTCAG
Mcoucha   ATGACTCTTAAAGTTCTTCTGGTAACAGTACTAGCCTTGTGTCATGGCTTCAATCTGGACACTGAAAATCCCATGACCTTCCAAGAGAATGCAAGAGGCTTCGGGCAGAGTGTGGTCCAACTTGGTGAAACCCGAGTGGTTGTTGCAGCTCCCCAGGAGGCAAAGGCTGTTAACCAGACGGGTGTCCTCTACCAATGTGACTACAGCACAAGACGGTGTGACCAGATTCCCCTGCAAGTGCCTCCAGAGGCTGTGAATATGTCCTTGGGCCTGTCCCTGGCTGCTGCTACTGCCCCTCTGAAACTGCTGGCCTGTGGCCCCACGGTGCACCAAAACTGCAAGGAGAACACGTATGTGAATGGATTGTGCTATCTGTTTGGCTCCAACCTGCTGAGGCCGCCCCAGCAGTTCCCAGAGACTCTCAGATTCTCTTTGATGCAGTACTCCGATGAGTTCTGGACTCACTTCACCTTCAATGATTTCAAGGAAAACCCTAACCCAAGATCACATGTGAGCCTCATAAAGCAGCTGAAGGGATGGACACACACTGCCACGGGGATCCGTAAAGTAGTGAGAGAACTGTTTCAGAAAACCAATGGGGCCCGGGAGAATGCTGCAAAGATCCTAGTTGTCATCACAGATGGAGAAAAATACGGTGATCCCTTGGATTATAAGGATGTCATCCCTGAAGCTGACAGAGCAGGGGTCATCCGCTATGTAATTGGGGTGGGAAACGCCTTCCGCATATTAAAGTCCCGCAGAGAGCTCGACACCATCGCATCTAAGCCAGCTAGTGAGCACGTGTTCCAAGTGGACAACTTTGAAGCCCTGAATACCATTCAGAACCAGCTTCAGGAAAAGATCTTTGCAATTGAGGGCACTCAGACAGGAAGTACCAGCTCCTTCGAGCATGAGATGTCTCAAGAAGGCTTCAGTGCTGCCATCACCTCTAACGGTCCCTTACTGGGCTCTGTGGGGAGCTTTGACTGGGCAGGCGGAGCCTTCCTGTACACATCGAAGGATAAAGTCACCTTCATCAACACAACCAGGGTGGATTCAGATATGAATGACGCTTACTTGGGTTATGCTTCTGCAGTCATCTTGAGGAACCGTGTCCAAAGCTTGGTTTTGGGGGCACCTCGATATCAGCATATTGGCCTGGTGGTGATGTTCAGGGAGAATTTTGGTACCTGGGAGCCCCACACCAGTATCAAGGGCAGCCAGATCGGCTCTTACTTTGGGGCCACCCTCTGTTCTGTGGACATGGACAATGATGGCAATACCAACTTGATCCTCATTGGGGCCCCTCATTACTATGAGAAGACCCGAGGAGGCCAGGTGTCAGTGTGTCCCTTGCCTAGAGGGAGAGCACGGTGGCAGTGTGAAGCTATTCTACATGGTGATCAGGGCCATCCCTGGGGTCGCTTTGGGGCAGCCCTGACAGTGTTGGGAGATGTGAACGGGGACAAACTGACAGATGTGGCCATCGGGGCCCCAGGAGAGCAGGAGAATCAGGGTGCTGTCTACATTTTCCATGGAGCATCAGTAGCCAGCATCAGTGGCTCCCACAGCCAGCGGATCACAGGCGCCCGCTTCTCCCCCGGGCTCCAGTACTTCGGGCAGTCTCTGAGTGGGGGCAAGGATCTCACAATGGACGGTCTGATGGACCTGGCTGTAGGGGCACAGGGGCATCTTCTGCTGCTCAGAGCCCAGCCCGTGCTGAGACTGGAGGCAACCATGGAATTCAGCCCCAAGAATCTAGCAAGGAGTGTGTTTGCATGTGAAGAACGAGTATTAAAAAACAAGGATGCTGGGGAGGTCAGAGTCTGCCTCCGTGTTCGCAAGAACACCAAGGATCGGCTGCGAGGAGATATCCAGAGCACTGTCACTTATGACCTAGCTTTAGACCCTGGCCGCTCACTTGTTCGTGCCTTCTTTGATGAGACAAAGAACAACACACGCAGGCGCACCCAGGTCTTTGGATTGACACAGAAATGTGAAACTCTGAAGCTAATTTTACCGGACTGTGTGGATGATTCAGTGAGTCCCATCATCCTGCGTCTCAATTATACGCTGGTTGGGGAGCCCTTGCGGTCGTCTAGGGACCTCCGGCCAGTTCTGGCTGTGGATGCTCAGAGGTTCTTCACAGCTATGTTCCCCTTCGAGAAGAACTGTGGCAATGACAGCATCTGCCAAGACGATCTCATCGTCACCATGAGCGCCATGGGCTTGGACACTTTGGTGGTGGGAGGCCCCCGGGATTTTAACGTGAGTGTAACTCTGAGAAATGACGGTGAGGATTCCTACGGGACCAAGGTTACCATCTACTACCCACCTGGTTTGTCTTTCCGGAAGGTGTCAGCAAGCCAGAACCCGATCTCCAAGAAGCCTTGGCGTGTGGTGCCTGAGTCTAGCTCTTCTGAAGGGCATGGGGCTCTGAAGAGTACCACCTGGGACATAAACCACCCCATCTTTCCTGCTAATTCTGAGGTCACGTTTAATGTCACATTTGATGTGGACTCTGATGCCTCCCTTGGGAACAAACTGCTCCTGAAGGCCATTGCAATCAGTGAGAACAACATATCCAGGACCCACAAAACTGAGTTTCAGCTGGAGCTGCCTGTGAAGTATGCCATCTACATAGTTGTCACCAGTGATGAGAGTTCTATCAAATATCTCAACTTCACACCTTCAGAGATGACCAGTAAGGTCATACAGCATTCTTACCAGTTCAACAATCTGGGCCAGAGGAGCCTCCCTGTCAGTGTGGCCTTCTGGATCCCTGTCCAGATCAACAACGTGATCGTATGGGATGATCCCCAGGTCACCTTCTCCCAGAACCTCTCGAGTGCCTGTCACACTGAGCAGAAATCCCCATCTCGCTCCAATTTCCGGGAAGAGCTTGAAAGGACCCCAGTGCTGAACTGCTCTGTTGCAGTCTGTAAGAGAATCCAGTGTGACCTCCCATCCTTCAACACTCAGGAAATATTCAATGTCACCCTCAAGGGCAAACTATCATTTGACTGGTACATCAAGACTTCTCATGACCACCTCCTGCTTGTGAGCACCGCCGAGATCCTATTCAATGACTCTGAGTTTGCCCTACTTCCAGGGCAGGAGACATTTGTAAAGTCTAAGACGGAGACCAAAGTGGAGCCATACGAAGTTCACAACCCTATACCACTCATTGTGGGCAGCTCCATTGGGGGCCTGGTGCTCTTGGCTCTAATCACTGCTGGCCTATACAAGCTTGGCTTTTTCAAACGGCAGTACAAGGACATGATGAGTGAAGCTGCTCCCCAAGATGCCCCACCTCAG
Mpahari   ATGACTCTTAAAGTTCTTCTGGTAACAGCCCTAGCTTTGTGTCATGGCTTCAACATGGACACTGAACATCCCATGACCTTCCAAGAGAATGCAAGAGGCTTTGGACAGAGTGTGGTCCAGCTTGGCGGAACCAGTGTGGTTGTTGCAGCCCCCCAGGAGGCAAAGGCTGTTAACCAGACAGGTGTCCTCTACCAATGTGACTTCAGCACAAGCCGGTGTGTCCCCATTCCCCTGCACGTACCTCCAGAGGCTGTGAATATGTCCTTGGGCCTGTCCCTGGCTGCTACTACTGTCCCTCCACAGCTGCTGGCCTGTGGCCCCACAGTGCACCAAAACTGTAAGGAGAACACTTATGTGAATGGATTGTGCTATCTGTTTGGCTCCAACCTGCTGAGGCCACCCCAGCAGTACCCAGAGGCTCTCAGATTCTCTTTGATGCAGTACTCGAATAATTTCCGGATTCACTTCACCTTCAATGACTTCAAGAGAAACCCTAGCTCAAGATCACTCGTGAACCCAATAAAGCAGCTGACTGGAAGTACAAAAACTGCCTCAGGGATCCGGAAAGTAGTGAGAGAACTGTTTCAAAAAACCAATGGGGCCCGGGAGAATGCTGTGAAGATCCTAGTTGTCATCACAGATGGAGACAAATCTGGTGATCCCTTGGATTATAGTGATGTCATCCCCGAGGCAGACAGAGCAGGGGTCATTCGCTACGTAATTGGGGTGGGAAATGCCTTCAACAAACCAGATTCCCGCAGAGAGCTCGACACTATCGCGTCTAAGCCAGCTGGTGAACACGTGTTCCACGTGAACAACTTCGAAGCCCTGAATACCATTCAGAACCAGCTCCAGGAAAAGATCTTTGCAATTGAGGGCACGCAGTCAGGAAGTACCAGCTCCTTTGAGCACGAGATGTCTCAAGAAGGCTTCAGTGCTACCATTACTTCTAATGGTCCCTTGCTGGGCTCTGTGGGGAGTTTTGACTGGGCAGGTGGAGCCTTCCTGTATACATCAAAGGATAAAGCCACCTTCATCAACACAACCAGAGTGGATTCAGACATGAATGACGCTTACTTGGGTTATGCTTCTGCAGTCGTCTTGAGGAACCGTGTCCAAAGCTTGGTTTTAGGGGCACCTCGGTATCAGCATATTGGCCTGGTGGTGATGTTCAGGGAGAATTTCGGTACCTGGGAGCCCCACACTACCATCAAGGGCAGCCAGATTGGCTCTTATTTTGGGGCCTCCCTTTGCTCTGTGGACATGGACGCTGATGGCAATACCAACTTGATCCTCATCGGGGCCCCCCATCACTACGAGAAGACCCGAGGAGGCCAGGTGTCAGTGTGCCCCTTGCCTCGAGGGAGGGCACGGTGGCAGTGTGAAGCTCTTCTCCATGGTGATCAGGGCCATCCCTGGGGTCGCTTTGGGGCAGCCCTGACAGTGCTGGGAGATGTGAACGGGGACAAACTGACAGATGTGGCCATCGGGGCCCCAGGAGAGCAGGAGAATCAGGGCGCTGTGTACATTTTTCATGGAGCATCAATAACCAGCCTCAGTGCCTCCCACAGCCAGCGGATCATAGGCTCCCGCTTCTCCCCCGGACTTCAGTACTTCGGGCAGTCTCTGAGTGGGGGCAAGGACCTCACAATGGACGGCTTGATGGACCTAGCTGTGGGGGCGCAGGGGCATCTTCTGCTGCTCAGAGCCCGGCCCGTGCTGAGACTGGAGGCAACCATGGAATTCAGCCCCAAGAATATAGCAAGGAGTGTGTTTGCATGTCAAGAACAAGTATTAAAAAACAAGGATGCTGGGGAGGTCAGAGTCTGCCTCCGTGTCCGCAAGAACACCAAGGACCGTCTGCGCGGAGATATCCAGAGCACGGTCACTTATGACCTGGCTTTAGACCCTGGCCACTCACGTATCCGTGCCTTCTTTGATGAGACCAAGAACAACACACGCAGGCGCACCCAGGTCTTTGGATTGACACAGAAATGTGAAACCCTGAAATTAATTTTACCGGACTGTGTGGACAACTCAGTGAATCCCATCATCCTGCGCCTCAATTATACACTGGTTGGGGAGCCCTCGCGGCCCTTTGGGAACCTTCGACCAGTTCTGGCTGTGGATGCTCAGAGGTTCTTCACAGCTATGTTTCCCTTTGAGAAAAACTGTGGCAATGACAGTATCTGCCAAGACGATCTCAGCATCACCATGAGTGCCATGGGCTTGGACACTTTGGTGGTGGGAGGCCCCCCAGACTTTAACGTGAGTGTGACTCTGAGAAATGACGGTGAGGATTCCTACGGGACCCAAGTTACCTTCTACTACCCATCTGGCTTGTCTTACCGGAAGGTGTCAGCAAGCCAGAACCCGCTCTCCAAGAAGCCGTGGATTGTGAAGCCTGCTGAGTCCAGCTCTGAAGGGCATGGGGCTCTGAAGAGCGCCACCTGGAATATAAACCATCCCATCTTTCCTGCTAATTCTGAGGTCACATTTAATGTCACATTCGATGTGGACTCTGATGCCTCCCTTGGGAACAAACTGCTCCTCAAGGCCATTGTGACCAGTGAGAACAACGTGTCCAGGACCCACAAAACTGAGTTTCAGTTGGAGCTGCCTGTGAAGTACGCCATCTACATGATTGTCACCAGCGATGAGAGTTCTATCAGATATCTCAACTTCACAGCTTCAGAGATGACCAGTAAGGTCATACAGCATCAGTACCAGTTCAACAACCTGGGCCAGAGGAGCGTCCCTGTCAGTGTGGTCTTCTGGATCCCTGTCCAGATCAACAATGTGACCATATGGGATCGTCCCCAGGTCATCTTCTCCCAGAACCTCTCAAGTGCCTGTCACACTGAGCAGAAATCCCCCTCTCGCTCCAATTTCCGGGATCAGCTTGAAAAGACCCCAGTGCTGAACTGCTCTGTTGCAGTCTGTAAGCGAATGCAGTGTGACCTCCCATCCTTCAACACTCAGGAAATATTCAATGTTACCCTCAAGGGCAACCTATCATTTGACTGGTACATCAAGACTTCTCATAACCACCTCTTGCTTGTGAGCAGCGCTGAGATCCTGTTTAATGACTCTGCGTTTGCCCTGCTTCCAGGGCAGGAGTTGTATGTGAGGTCTAAGACAGAGACCAAAGTGGAGCCATATGAAGTTCACAACCCTGTACCACTCATTGTGGGCAGCTCCATTGGGGGCCTGGTACTCTTGGCTCTCATCACTGCTGGCCTATACAAGCTTGGCTTTTTCAAGCGGCAGTACAAGGACATGATGAGTGAAGCTGCCCCCCAAGATGCTCCACCTCAG
Mmusculus   ATGACTCTTAAAGCTCTTCTGGTCACAGCCCTAGCCTTGTGTCATGGCTTCAATCTGGACACTGAACATCCCATGACCTTCCAAGAGAATGCAAAAGGCTTTGGACAGAGTGTGGTCCAGCTTGGCGGAACCAGTGTGGTTGTTGCAGCCCCCCAGGAGGCAAAGGCTGTTAACCAGACAGGTGCCCTCTACCAGTGTGACTACAGCACAAGCCGGTGTCACCCCATCCCCCTGCAAGTACCTCCAGAGGCTGTGAATATGTCCTTGGGCCTGTCCCTGGCTGTTTCTACTGTCCCCCAGCAGCTGCTGGCCTGTGGCCCCACGGTGCACCAAAACTGCAAGGAGAATACTTATGTGAATGGATTGTGCTATTTGTTCGGCTCCAACCTGCTGAGGCCGCCCCAGCAGTTCCCAGAGGCTCTCAGATTCTCTTTGATGCAGTACTCGGACGAGTTCCGGATTCACTTCACCTTCAATGACTTCAAGAGAAACCCTAGCCCAAGATCACATGTGAGCCCCATAAAGCAGCTGAATGGGAGGACAAAAACTGCCTCAGGGATCCGGAAAGTAGTGAGAGAACTGTTTCACAAAACCAATGGGGCCCGGGAGAATGCTGCGAAGATCCTAGTTGTCATCACAGATGGAGAAAAATTCGGTGATCCCTTGGATTATAAGGATGTCATCCCCGAGGCAGACAGAGCAGGGGTCATTCGCTACGTAATTGGGGTGGGAAATGCCTTCAACAAACCACAGTCCCGCAGAGAGCTCGACACCATCGCATCTAAGCCAGCTGGTGAACACGTGTTCCAAGTGGACAACTTTGAAGCCCTGAATACCATTCAGAACCAGCTTCAGGAAAAGATCTTTGCAATTGAGGGCACGCAGACAGGAAGTACCAGCTCCTTTGAGCATGAGATGTCTCAAGAAGGCTTCAGTGCTTCCATTACCTCTAATGGTCCCTTGCTGGGCTCTGTGGGGAGCTTTGACTGGGCAGGTGGAGCCTTCCTGTATACATCGAAGGATAAAGTCACCTTCATCAACACAACCAGAGTGGATTCAGACATGAATGATGCTTACCTGGGTTATGCTTCTGCAGTCATCTTGAGGAACCGTGTCCAAAGCTTGGTTTTAGGAGCACCTCGGTATCAGCATATTGGCTTGGTGGTGATGTTCAGGGAGAATTTCGGTACCTGGGAGCCCCACACTAGCATCAAGGGCAGCCAGATTGGCTCTTATTTTGGGGCCTCCCTTTGCTCTGTGGACATGGACGCTGATGGCAATACCAACTTGATCCTCATTGGGGCCCCTCATTACTATGAGAAGACCCGAGGAGGCCAGGTGTCAGTGTGTCCCTTGCCTCGAGGGAGGGCACGGTGGCAGTGTGAAGCTCTTCTCCACGGTGATCAGGGTCATCCCTGGGGTCGCTTTGGGGCAGCCCTGACAGTGCTGGGAGACGTGAATGGGGACAAACTGACAGATGTGGCCATTGGGGCCCCAGGAGAGCAGGAGAATCAGGGCGCTGTCTACATTTTTTATGGAGCATCAATAGCCAGCCTCAGTGCCTCCCACAGCCAGCGGATCATAGGCGCCCACTTCTCCCCTGGGCTCCAGTACTTCGGGCAGTCTCTGAGTGGGGGTAAGGATCTCACAATGGATGGCTTGATGGACCTGGCTGTTGGGGCGCAGGGGCATCTTCTGCTGCTCAGAGCCCAGCCGGTGCTGAGACTGGAGGCAACCATGGAATTCAGCCCCAAGAAAGTAGCAAGGAGTGTGTTTGCATGTCAAGAACAAGTATTAAAAAACAAGGATGCTGGGGAGGTCAGAGTCTGCCTCCGTGTCCGCAAGAACACCAAGGACCGTCTGCGCGGAGATATCCAGAGCACTGTCACTTATGACCTGGCTTTAGACCCTGGCCGCTCACGTATCCGTGCCTTCTTTGATGAGACAAAGAACAACACACGCAGGCGCACCCAGGTCTTTGGATTGATGCAGAAATGTGAAACACTGAAGCTAATTTTACCGGACTGCGTGGACGACTCAGTGAGCCCCATCATCCTGCGCCTCAATTATACACTGGTTGGGGAGCCCTTGAGGTCCTTTGGGAACCTCCGACCAGTTCTGGCTATGGATGCTCAGAGGTTCTTCACAGCTATGTTTCCCTTTGAGAAAAATTGCGGCAATGACAGCATCTGCCAAGACGATCTCAGCATCACCATGAGTGCCATGGGCTTGGACACTTTGGTGGTGGGAGGCCCCCAGGACTTTAACATGAGTGTGACTCTGAGAAATGACGGTGAGGATTCCTACGGGACCCAGGTTACCGTCTACTACCCATCTGGCTTATCTTACCGGAAGGATTCAGCAAGCCAGAACCCGCTCACCAAGAAGCCTTGGTTTGTAAAGCCTGAGTCCAGCTCTTCTGAAGGGCATGGGGCTCTGAAGAGTACCACCTGGAACATAAACCATCCCATCTTTCCTGCTAATTCTGAGGTCACATTTAATGTCACATTTGATGTGGACTCTCATGCCTCCTTTGGGAACAAACTGCTCCTCAAAGCCATTGTGGCCAGTGAGAACAACATGTCCAGGACCCACAAAACCAAGTTTCAGTTGGAGCTGCCTGTGAAGTACGCCATCTACATGATTGTCACCAGTGATGAGAGTTCTATCAGATATCTCAACTTCACGGCTTCAGAGATGACCAGTAAGGTCATACAGCATCAGTACCAGTTCAACAACCTGGGCCAGAGGAGCCTCCCTGTCAGTGTAGTCTTCTGGATCCCTGTTCAGATCAACAATGTGACCGTATGGGATCATCCCCAGGTCATCTTCTCCCAGAACCTCTCAAGTGCCTGTCACACTGAGCAGAAATCCCCCCCTCACTCCAATTTCCGGGATCAGCTTGAAAGGACCCCAGTGCTGAACTGCTCTGTTGCAGTCTGTAAGAGAATTCAGTGTGACCTTCCATCCTTCAACACTCAGGAAATATTCAATGTCACCCTCAAGGGCAACCTATCATTTGACTGGTACATCAAGACTTCTCATGGTCACCTCCTGCTTGTGAGCAGCACTGAGATCCTGTTTAATGACTCTGCGTTTGCCCTGCTTCCAGGGCAGGAGTCGTATGTGAGGTCTAAGACAGAGACCAAAGTGGAGCCATATGAAGTTCACAATCCTGTACCACTCATTGTGGGCAGCTCCATTGGGGGCCTGGTGCTCTTGGCTCTCATCACTGCTGGCCTATACAAGCTTGGCTTTTTCAAGCGGCAGTACAAGGACATGATGAATGAAGCTGCCCCCCAAGACGCCCCACCTCAG
Mcaroli   ATGACTCTTAAAGTTCTTCTGGTAACAGTCCTAGCCTTGTGTCATGGCTTCAACCTGGACACTGAACATCCCATGACCTTCCATGAGAATGCAAGAGGCTTTGGACAGAGTGTGGTCCAGCTTGGTGGAACCAGTGTGGTTGTTGCAGCCCCCCAGGAGGCAAAGGCTGTTAACCAGACAGGTGCCCTCTACCAGTGTGACTACAGCACAAGCCGGTGTGACCCCATCCCCCTGCAAGTACCTCCAGAGGCTGTGAATATGTCCTTGGGTCTGTCCCTGGCTGTTTCTACTGTCCCCCAGCAGCTGCTGGCCTGTGGCCCCACGGTGCACCAAAACTGCAAGGAGAACACTTATGTGAATGGATTGTGCTATCTGTTCGGCTCCAACCTGCTAAGGCCGCCCCAGCAGTTCCCAGAGGCTCTCAGATTCTCTTTGATGCAGTACTCAGACGAGTTCCGGATTCACTTCACCTTCAATGACTTCAAGAGAAACCCTAGCCCAAGATCACACGTGAGCCCTATAAAGCAGCTGAAAGGGTGGACACAAACTGCCTCTGGGATCCAGAAAGTAGTGAGAGAACTGTTTCACAAAACCAATGGGGCCCGGGAGAATGCTGCGAAGATCCTAGTTGTCATCACAGATGGAGAAAAATACGGTGATCCCTTGGATTATAAGGATGTCATCCCCGAGGCAGACAGAGCAGGGGTCATTCGCTACGTAATTGGGGTGGGAAACGCCTTCAACAAACCACAGTCCCGCAGAGAGCTCGACACCATCGCATCTAAGCCAGCTGGTGAACACGTGTTCCAAGTGGACAACTTTGAAGCCCTGAATACCATTCAGAACCAGCTTCAGGAAAAGATCTTTGCAATTGAGGGCACGCAGACAGGAAGTACCAGCTCCTTTGAGCATGAGATGTCTCAAGAAGGCTTCAGTGCTGCCATTACCTCTAACGGTCCCTTGCTGGGCTCTGTGGGGAGCTTTGACTGGGCAGGTGGAGCCTTCCTGTATACATCAAAGGATAAAGCCACTTTCATCAACACAACCAGAGTGGATTCAGACATGAATGATGCTTACCTGGGTTATGCTTCTGTGGTCATCTTGAGGAACCGTGTCCAAAGCTTGGTTTTAGGAGCACCTCGGTATCAGCATATTGGCTTGGTGGTGATGTTCAGGGAGAATTTCGGTACCTGGGAGCCCCACACTAGCATCAAGGGCAGCCAGATTGGCTCTTATTTTGGGGCCTCCCTTTGCTCTGTGGACATGGATGCTGATGGCAATACCAACTTGATCCTCATTGGGGCCCCTCATTACTATGAGAAGACCCGAGGAGGCCAGGTGTCAGTGTGTCCCTTGCCTCGAGGGAGGGCACAGTGGCAGTGTGAAGTTCTTCTCCACGGTGACCAGGGTCATCCCTGGGGTCGCTTTGGGGCAGCCCTGACAGTGCTGGGAGATGTGAATGGGGACAAACTGACAGATGTGGCCATCGGGGCCCCAGGAGAGCAGGAGAATCAGGGTGCTGTCTACATTTTTTATGGAGCATCAATAGCCAGCCTCAGTGCCTCCCACAGCCAGCGGATCATAGGCTCCCACGTCTCCCCTGGGCTCCAGTACTTCGGGCAGTCTCTGAGCGGGGGCAAGGATCTCACAATGGATGGCTTGATGGACCTGGCTGTTGGGGCGCAGGGGCATCTTCTGCTGCTCAGAGCCCAGCCCGTGCTGAGACTGGAGGCAACCATGGAATTCAGCCCCAAGAAAGTAGCAAGGAGTGTGTTTGTATGCCAAGAACAAGTATTAAAAAACAAGGATGCTGGGGAGGTCAGAGTCTGCCTCCGTGTCCGCAAGAACACCAAGGACCGTCTGCGCGGAGATATCCGGAGCACTGTCACTTACGACCTGGCTTTAGACCCTGGCCGCCCACGTATCCGTGCCTTCTTTGATGAGACAAAGAACAGCACACGCAGGCGCATCCAGGTCTTTGGATTGATGCCGAAATGTGAAACCCTGAAGCTAATTTTACCGGACTGCGTGGAAGACTCAGTGAGCCCCATCATCCTGCGCCTCAATTATACACTGGTTGGGGAGCCCTTGCGGTCCTTTGGGAACCTCCGACCAGTTCTGGCTGTGGATGCTCAGAGGTTCTTCACAGCTATGTTTCCCTTTGAGAAAAATTGCGGCAATGACAGCATCTGCCAAGACGATCTCAGCATCACCATGAGTGCCATGGGCTTGGACACTTTGGTGGTAGGAGGCCCCCAGGACTTTAACTTGAGTGTGACTCTGAGAAATGATGGTGAGGATTCCTACGGGACCCAGGTTACCGTCTACTACCCATCTGGCTTATCTTACCGGAAGGATTCAGCAAGCCAGAACCCGCTCACCAAGAAACCTTGGTTTGTAAAGCCTGCTGAGTCCAGCTCTGAAGGGCACGGGGCTCTGAAGAGTACCACCTGGAACATAAACCATCCAATCTTTCCTGCTAATTCTGAGGTCACATTTAATGTCACATTTGATGTGGACTCTCATGCCTCCTTTGGGAACAAACTGCTCCTCAAAGCCATTGTGGCCAGTGAGAACAACATGTCCAAGACCCACAAAACTGAGTTTCAGTTGGAGCTGCCTGTGAAGTACGCCATCTACATGATTGTCACCAGTGATGAGAGTTCTATCAGATATCTCAACTTCACGGCTTCAGAGATGACCAGTAAGGTCATACAGCATCAGTACCAGTTCAACAACCTGGGCCAGAGGAGCCTCCCTGTCAGTGTGGTCTTCTGGATCCCTGTTCAGATCAACAATGTGACCATATGGGATCATCCCCAGGTCATCTTCTCCCAGAACCTTTCAAATGCCTGTCACACTGAGCAGAAATTCCCCTCTCACTCCAATTTCCGGGATCAGCTTGAAAGGACCCCAGTGCTGAACTGCTCCGTTGCAGTCTGTAAGAGAATGCAGTGTGACCTCCCATCCTTCAACACTCAGGAAATATTCAATGTCACCCTCAAGGGCAACCTATCATTTGACTGGTACATCAAGACTTCCCATGGTCACCTCCTGCTTGTGAGCAGTGCCGAGATCCTGTTTAATGACTCTGCGTTTGCCCTGCTTCCAGGGCAGGAGTCGTATGTGAGGTCTAAGACAGAGACCAAAGTGGAGCCATATGAAGTTCACAATCCTGTACCACTCATTGTAGGCAGCTCCATTGGGGGGCTGGTGCTCTTGGCTCTCATCACTGCTGGCCTATACAAGCTTGGCTTTTTCAAGCGGCAGTACAAGGACATGATGAATGAAGCTGCCCCCCAAGACGCCCCACCTCAG
Otorridus   ATGACTTTTAAAGTTCTTCTGGTGACAGCTCTAGCCTTATGTCAAGGATTCAATCTGGACACTGAAAATCCCATGACCTTCAAAGAGAATGCAAGAGGCTTTGGGCAGAGTGTGGTCCAGCTTGGTGACTCTCGAGTGGTTGTTGCGGCCCCCCAGGAGGCAAAGGATGTTAACCAAACAGGTGTCCTCTACCAATGTGACTACAGCACCAGGGTGTGTGAGCCCATTTCCCTGAAAGTACCCCCAGAGGCTGTGAATATGTCCTTGGGTCTGTCCCTGGCTGCCACTCCAGACCCCTCCCAGCTGCTGGCCTGCGGCCCCACTGTGCACCAGGACTGCAAGGAGAACACGTACGCGAGCGGACTGTGCTTCCTGTTTGGCTCCAACCTGCTGAGACCACCCCAGCAGTTCCCACAGGCTCTCAGATTCTCCTTGATGCAGTACTCTGATAGCTTCCAGACTCACTTCAACTTCAACGATTTCAAGAAAAAACCTAACCCAAGGTCACATGTGAGCGGCATACAACAGCTGACCGGAAGGACAAAAACTGCTACAGGCATCCGCAGAGTCGTAAGAGAACTGTTTCAGAAAACTAGTGGGGCCCGGGAGAATGCTGTGAAGATCCTAGTTGTCATCACAGATGGAGAAAAATTCGGAGATTCCTTGAATTATGAGGATGTCATCCCTGAGGCAGACAGAGCAGGGATCATTCGCTATGTCATTGGGGTGGGGAATGCCTTCAATAATTGGAAATCCCGCCTAGAGCTTGATACCATCGCATCTAAACCAGCTAGTGATCACGTGTTCCAAGTGGACAACTTTGAAGCTCTGAAGACCATTCAGAACCAGCTTCAGGAAAAGATCTTTGCCATTGAAGGCACTCAGACAGGAAGTTCCAGCTCTTTTGAGCATGAGATGTCTCAAGAGGGCTTCAGTGCTGCCATCACCTCTAGTGGTCCCTTGCTGGGCACTGTGGGGAGCTTTGACTGGGCAGGTGGAGCCTTTCTGTACACATCGAAGGACAAAGCCACCTTCATCAACACAACCCGAGTGGATTCAGATATGAATGACGCTTACTTGGGTTATGCTTCTGCGGTCATCTCGAGGAGCCGGGTCCAAAGCTTGGTTTTAGGGGCACCTCGATATCAGCATACTGGCCTGGTGGTGATGTTCAGACAGAATTTCAATGCCTGGGAGCCCCACGCTGATATCAAGGGCAGTCAGATCGGCTCTTACTTTGGGGCCACCCTCTGTTCTGTGGACATGAATGGTGATGACAATACCAACTTGATCCTCATTGGGGCCCCTCATTTCTACGAGCAGACCCGAGGAGGCCAGGTGTCAGTGTGTCCTTTCCCTAGGGGGCGGGCACAGTGGCGGTGTGAAGCTGTTCTCCGTGGTGAGCAGGGCCATCCCTGGGGTCGCTTTGGGGCAGCTCTGACAGTGCTGGGAGATGTGAATGGGGACAAGTTGACAGATGTGGCCATCGGGGCCCCAGGAGAACAGGAGAATCAGGGCGCTGTCTACATTTTTCATGGAGAATCAACAGTCAGCATCAGTGTCCCTCACAGCCAGCGGATCACGGGCGCCCGCTTCTCCCCCAGACTCCAGTACTTCGGTCAGTCTCTGAGTGGGGGCAAGGACCTCACAATGGACGGCCTGACGGACCTGTCTGTTGGGGCGCAGGGGTCCCTCCTGCTGCTCAGAGCCCAGCCTGTGATAAGACTTGAGGCAGTCCTGGAATTCACTCCCAAGATTCTGTCAAGGAGTGTGTTTGAATGTCGAAACCAAATGTCAGGAAACAGGGATGCCGGGGAGGTCAGAGTCTGCCTCCGCTTGCGCAAGGTCACCAGGGATCGGCTTCGAGGAGATATCCAGAGCACTGTCACTTATGACCTGGCTTTAGACCCTGGCAGCAAACCTGTCCGTGCCATCTTTGAGGAGACAAAGAACAACACACGCAGGACCACCCAGGTCTTTGGATTGACACAGAAATGTGAAACCCTGAAGCTGCAGTTACCGAACTGCGTGGAGGAATCAGCGAATCCAATCTTCCTGCGCCTCAGCTATACACTGGTGGGGGTGCCCTTGCGCACCTCTAGGGACCTCCGGCCAGTTCTGGCTGTAGATGCTCAGAGGTTCTTCACAGCTATGCTTCCCTTTGAGAAGAATTGTGGCAATGACAGCATCTGCCAAGATGACCTCGGCATCACTATGAGTTTCATGGGCCAGGACACCCTGGTGGTGGGAGACCCTCGGGACTTCAACGTGAGGGTGACTGTGAGAAATGACGGTGAAGACTCCTATGGGACCCGGGCTACCATCTACTACCCATCTGGCTTGTCTTACCGGAAGGTGTCAGCGAGCCAGAATCCGCTCACGCAGAAGCTTTGGCGCGTGCTGTCTGAGCCCACCTCTTCCGAAGGATACGGGGCTCTGAAGAGTACCACCTGGAGCATAAACCCCCCCATCTTTCCTGCTAACTCCGAGGTCACCCTTACTATCACATTTGATGTAGACTCTGATGCTTCCCTGGGGAACAAACTGCTCCTCAAGGCCAATGTGACCAGTGAGAACAACATGTCCAGGACCCACAAAACGGAGTTTCAGTTGGAACTGCCTGTCAAGTATGCCATCTACATGGTTGTTACCAGTGACGAGAGTTCTACCAAATATCTCAACTTCACGGCTTCAGAGATGACCAGTCAGGTCCTACAACATCAGTACCAGTTTAACAACCTGGGTCAGAGGAGCCCCCCCATCAGTGTGGTCTTCTGGATCCCTGTCCAGCTCAACAAGGTGACCATATGGGATCAGCCCCAGGTCATCTTCTCCCAGAATCTCTCAAGGGCCTGTCACACTGAGCAGAGATCCCCCTCTCGCTCCCAGTTCCGGGACGAGCTTGAGAAGACCCCAGTGCTGAACTGCTCTGTTGCAGTCTGTAAGAGAATCCAGTGTGACCTCCCATCCTTCAACACTCAGGAAATGTTCAATGTCACCCTCAAGGGCAAACTGTCATTTGACTGGTATATCAAGACTTCTCATGACCACCTCCTGCTTGTGAGCACCGCTGAGATCCTGTTTAATGATTCTGTGTTTGCCCTTCTTCCAGGGCAGGAGATGTTTGTGAAGTCCAAGATGGAGACCAAAGTGGAGCCATATGAAGTTCACAACCCTGTGCCACTGATTGTGGGCAGCTCCATCGGGGGGCTGGTTCTCCTGGCCATCATCACTGCTGTCCTGTACAAGCTTGGCTTCTTCAAGCGGCAATACAAGGACATGATGAGTGAAGATGCTCCCCAAGAGACGCCCCCACCT
Pleucopus   ATGACTTTTAAAGTTCTCCTGGTGACAGCCCTAGCCTTATGTCACGGATTCAATCTGGACACTGAAAATCCCATGACCTTCCAGGAGAATGCAAGAGGCTTTGGGCAGAGTGTGGTCCAGCTCGGTGACTCTCGAGTGGTTGTTGCAGCCCCCCAAGAGGTAAAGGATGTTAACCAAACAGGTGCCCTCTACCAGTGCGACTACAGCACCAGGAGGTGCGAGCCCATTTCCCTGAAAGTGCCCCCAGAGGCTGTGAACATGTCCTTGGGTCTGTCCCTGGCTGCCACTCCAGACCCCTCCCAGCTGCTGGCCTGCGGCCCCACGGTGCACCAAAACTGCAAGGAGAACACATACGCGAGTGGACTGTGCTTCCTGTTTGGCTCCAACCTGCTGAGGCCACCCCAGCAGTTCCCACAGGCTCTCAGATTCTCTTTGATGCAGTACTCCGACAGCTTCCAGACTCACTTCAGCTTCAACGATTTCAAGAGAAAACCTGACCCGAGGTCCCATGTGAGCCGCATATCTCAGCTGGGCGGAAGGACGAAAACCGCCACAGGAATCCGCAGAGTAGTAAGAGAACTGTTTCAGAAAACTAGTGGGGCCCGGGAGAATGCTGTGAAGATCCTAGTTGTCATCACAGATGGAGAAAAATTCGGTGATTCCTTGGATTATAAGGATGTCATCCCTGAGGCAGACAAAGCAGGGATCATTCGCTATGTCATTGGGGTGGGAAATGCCTTCAGCAGTATGAAATCCCGCCAAGAGCTTGATACCATCGCGTCTAAGCCAGCTAATGATCACGTGTTTCAAGTGAACAACTTTGAAGCTCTGAAGACCATTCAGAACCAGCTTCAGGAAAAGATCTTTGCCATTGAGGGCACGCAGACAGGAAGCTCCAGCTCTTTTGAGCACGAGATGTCTCAAGAAGGCTTCAGTGCTGCCATCACCTCTAGTGGTCCCTTGCTGGGCACCGTGGGGAGCTTTGACTGGGCAGGTGGAGCCTTTCTGTACACCTCGGAGGATAAAGCCACCTTCATCAACACAACCCGAGTGGATTCAGACATGAATGACGCTTACTTGGGTTATGCTTCTGCAGTCATCTCGAGGAGCCGGGTCCAAAGCTTGGTTTTAGGGGCACCTCGATATCAGCACACTGGCCTGGTGGTGATGTTCAGACAGAATTTCGGTGCCTGGGAGCCCCACGCTGATATCAAGGGCAGCCAGATTGGCTCTTACTTCGGGGCCACCCTCTGTTCCGTGGACATGAATGGTGATGACAATACCAACTTGATCCTCATTGGGGCCCCTCATTTCTACGACCAGACCCGAGGAGGCCAGGTGTCAGTGTGTCCTTTGCCTAGGGGGCGGGCGCAGTGGCGGTGTGAAGCTATTCTCCGTGGTGAGCAGGGCCATCCCTGGGGTCGCTTTGGGGCAGCTCTGACAGTGCTGGGAGATGTGAATGGGGACAAGCTGACAGATGTGGCCATCGGGGCCCCAGGAGAACAGGACAATCAGGGTGCTGTCTACATTTTTCACGGAGAATCAACAGTCAGCATCGGTATCCCTCACAGCCAGCGGATCACCGGCGCCCGCTTCTCCCCCAGACTCCAGTACTTCGGTCAGTCTCTGAGTGGGGGCAAGGACCTCACAATGGACGGCCTGACAGACCTGGCTGTTGGGGCGCAGGGGTCCCTCCTGCTGCTCAGAGCCCAGCCTGTGATAAGACTTGAGGCAATCCTGGAATTCACTCCCAAGATTCTGTCAAGGAGTGTGTTTGAATGTCAAAACCAAATGCAGGGAAACAGGGATGCCGGGGAGGTCAGAGTCTGCCTCCGCGTGCGCAAGGTCACCAAGGATCGGCTTCAAGGAGATATCCAGAGCACTGTCACTTACGACCTGGCTTTAGACCCTGGCAGCACACTTGTCCGAGCCATCTTTGAGGAGACCAAGAACAACACACGCAGGAGCACCCGGGTCTTTGGATTGACACAGAAATGTGAAACCCTGAAGCTGCAGTTACCGAACTGCGTGGAGGAGTCAGCGAATCCCATCTTCCTGCGCCTCAACTATACACTGATCGGGGAGCCCTTGCGCACCTCTAGGGACCTCCGGCCAGTTCTGGCTGTAGATGCTCAGAGGTTCTTCACAGCTATGCTTCCCTTTGAGAAGAATTGTGGTAATGACAGCATTTGCCAGGATGATCTCAGCATCACCATGAGTTTCATGGGCCAGGACACCCTGGTGGTGGGAGACCCTCGGGACTTCAACGTGAGTGTGACTGTGAGAAATGACGGTGAAGACTCCTACGGGACCCGGGCTACCATCTACTACCCATCTGGCTTGTCTTACCGGAAGGTGTCAGTGAACAAGAATCCGCTTACCCAGAAGTCTTGGCGGGTGAACTCTGAGCCCATCTCTTCCGAAGGATACCGGGCTCTGAAGAGTACCACCTGGAGTATAAACCACCCCATCTTCCCTGCTAACTCCGAGGTCACCCTGACTATCACATTTGATGTGGACTCTGATGCTCCCCTGGGGAACAAACTGCTCCTCAAGGCCAATGTGACCAGTGAGAACAACATGTCCAGGACCCACAAAACGGAGTTTCAGCTGGCACTGCCTGTGAAGTATGCCATCTACGTGGTGGTCACAAGTGATGAGAGTTCTACCAAATATCTCAACTTCACGGCTGCAGAGATGACCAGTCAGGTCATACAACATCAGTACCAGTTCAACAACCTGGGCCAGAGGAGCCCCCCCATCAGTGTGGTCTTCTGGATCCCTGTCCAGCTCAACAAGGTGACCATATGGGATCAGCCCCAGGTCATCTTCTCCCAGAATCTCTCAAGTGCCTGTCACACTGAGCAGAGACCCCCCTCTCGCTCCCAGTTCCGGGATGAGCTTGAGAAGACCCCAGTGCTGAACTGCTCTGTTGCAGTCTGTAAGAGAATCCAGTGTGACCTCCCATCCTTCAACACTCAGGAAATGTTCAATGTCACCCTCAAGGGCAAACTGTCATTTGACTGGTATATCAAGACTTCACATGACCACCTCCTGCTTGTGAGCACCGCTGAGATCCTGTTTAATGATTCTGTGTTTGCCCTTCTTCCAGGGCAGGAGATGTTTGTGAAGTCCAAGATGGAGACCAAAGTGGAGCCGTATGAAGTTCACAACCCTGTACCACTGATTGTGGGCAGCTCCATTGGGGGGCTGGTGCTCCTGGCCATTATCACTGCTGTCCTCTACAAGCTGGGCTTCTTCAAGCGGCAATACAAGGACATGATGAGTGAAGCTGCTCCCCAGGAAGCGCCCCCACCG
Pmaniculatus   ATGACTTTTAAAGTTCTCCTGGTGACAGCCCTAGCCTTATGTCACGGATTCAATCTGGACACTGAAAATCCCATGACCTTCCAGGAGAATGCAAGAGGCTTTGGGCAGAGTGTGGTCCAGCTCGGTGACTCTCGAGTGGTTGTTGCAGCCCCCCAAGAGGTAAAGGATGTTAACCAAACGGGTGCCCTCTACCAGTGTGACTACAGCACCAGGAGGTGCGAGCCCATTTCCCTGAAAGTGCCCCCAGAGGCTGTGAACATGTCCTTGGGTCTGTCCCTGGCTGCCACTCCAGACCCCTCCCAGCTGCTGGCCTGCGGCCCCACGGTGCACCAAAACTGCAAGGAGAACACGTATGCGAGTGGACTGTGCTTCCTGTTTGGCTCCGACCTGCTGAGGCCACCCCAGCAGTTCCCACAGGCTCTCAGATTCTCTTTGATGCAGTACTCCGATAGCTTCCAGACTCACTTCAGCTTCAACGATTTCAAGAGAAAACCTAACCCGAGGTCCCATGTGAACCGCATATCTCAGCTGGGAGGAAGGACGAAAACCGCCACGGGAATCCTCAGAGTAGTAAGAGAACTGTTTCAGAAAACTAGTGGGGCCCGGGAGAATGCTGCGAAGATCCTAGTTGTCATCACAGATGGAGAAAAATTCGGTGATTCCTTGGATTATGAGGATGTCATCCCTGAGGCAGACAAAGCAGGGATCATTCGCTATGTCATTGGGGTGGGAAATGCCTTCAGCAGTATGAAATCCCGCCAAGAGCTTGATACCATTGCGTCTAAGCCAGCTAATGATCACGTGTTTCAAGTGAACAACTTTGAAGCTCTGAAGACCATCCAGAACCAGCTTCAGGAAAAGATCTTTGCCATTGAGGGCACGCAGACAGGAAGCTCCAGCTCTTTTGAGCATGAGATGTCTCAAGAAGGCTTCAGTGCCGCCATCACCTCTAGTGGTCCCTTGCTGGGCACCGTGGGGAGCTTTGACTGGGCAGGTGGAGCCTTTCTGTACACCCCGGAGAATAAAGCCACCTTCATCAACACAACCCGAGTGGATTCAGACATGAATGACGCTTACTTGGGTTATGCTTCTGCAGTCATCTCGAGGAGCCGGGTCCAAAGCTTGGTTTTAGGGGCACCTCGATATCAGCACACTGGCCTGGTGGTGATGTTCAGACAGAATTTCGGTGCCTGGGAGCCCCACGCTGATATCAAGGGCAGCCAGATTGGCTCTTACTTCGGGGCCACCCTCTGTTCCGTGGACATGAATGGTGATGACAATACCAACTTGATCCTCATTGGGGCCCCTCATTTCTACGACCAGACCCGAGGAGGCCAGGTGTCAGTGTGTCCTTTGCCTAGGGGGCGGGCACAGTGGCGGTGTGAAGCTATTCTCCGTGGTGAGCAGGGCCATCCCTGGGGTCGCTTTGGGGCAGCTCTGACAGTGCTGGGAGATGTGAATGGGGACAAGCTGACAGATGTGGCCATCGGGGCCCCAGGAGAACAGGACAATCAGGGTGCTGTCTACATTTTTCATGGAGAATCAACAGTCAGCATCGGTATCCCTCACAGCCAGCGGATCACCGGCGCCCGCTTCTCCCCCAGACTCCAGTACTTCGGTCAGTCTCTGAGTGGGGGCAAGGACCTCACAATGGACGGCCTGACAGACCTGGCTGTTGGGGCGCAGGGGTCCCTCCTGCTGCTCAGAGCCCAGCCTGTGATAAGACTTGAGGCAATCCTGGAATTCACTCCCAAGATCCTGTCAAGGAGTGTGTTTGAATGTCAAAACCAAGTGCCGGGAAACAGGGATGCCGGGGAGGTCAGAGTCTGCCTCCGCGTGCGCAAGGTCACCAAGGATCGGCTTCAAGGAGATATCCAGAGCACTGTCACTTACGACCTGGCTTTAGACCCTGGCAGCACACTTGTCCGTGCCATCTTTGAGGAGACCAAGAACAACACACGCAGGAGCACCCGGGTCTTTGGATTGACACAGAAATGTGAAACCCTGAAGCTGCAGTTACCGAACTGCGTGGAGGAGTCAGCGAATCCCATCTTCCTGCGCCTCAACTATACGCTGATGGGGGAGCCCTTGCGCACCTCTAGGGACCTCCGGCCAGTTCTGGCTGTAGATGCTCAGAGGTTCTTCACAGCTATGCTTCCCTTTGAGAAGAATTGTGGTAATGACGGCATTTGCCAGGATGATCTCGGCATCACCATGAGTTTCATGGGCCAGGACACCCTGGTGGTGGGAGACCCTCGGGACTTCAACGTGAGTGTGACTGTGAGAAATGACGGTGAAGACTCCTACGGGACCCGGGCTACCATCTACTACCCATCTGGCTTGTCTTACCGGAAGGTGTCAGTGAACAAGAATCCGCTTACCCAGAAGTCTTGGCGGGTGAACTCTGAGCCCATCTCTTCCGAAGGATACCGGGCTCTGAAGAGTACCACCTGGAGCATAAACCACCCCATCTTCCCTGCTAACTCCGAGGTCACCCTGACTATCACATTTGATGTGGACTCTGATGCTCCCCTGGGGAACAAACTGCTCCTCAAGGTCAATGTGACCAGTGAGAACAACATGTCCAGGACCCACAAAACGGAGTTTCAGCTGGAACTGCCTGTGAAGTATGCCATCTACGTGGTGGTCACCAGTGATGAGAGTTCTACCAAATATCTCAACTTCACGGCTTCAGAGATGACCAGTCAGGTCATACAACATCAGTACCAGTTCAACAACCTGGGCCAGAGGAGCCCCCCCATCAGTGTGGTCTTCTGGATCCCTGTCCAGCTCAACAAGGTGACCATATGGGATCAGCCCCAGGTCATCTTCTCCCAGAATCTCTCAAGTGCCTGTCACACTGAGCAGAGACCCCCCTCTCGCTCCCAGTTCCGGGATGAACTTGAGAAGACCCCGGTGCTGAACTGCTCTGTGGCAGTCTGTAAGAGAATCCAGTGTGACCTCCCATCCTTCAACACTCAGGAAATGTTCAATGTCACCCTCAAGGGCAAACTGTCATTTGACTGGTATATCAAGACTTCTCATGACCACCTCCTGCTTGTGAGCACCGCTGAGATCCTGTTTAATGATTCTGTGTTTGCCCTTCTTCCAGGGCAGGAGATGTTTGTCAAGTCCAAGATGGAGACCAAAGTGGAGCCGTATGAAGTTCACAACCCTGTACCACTGATTGTGGGCAGCTCCATTGGGGGGCTGGTGCTCCTGGCCATTATCACTGCTGTCCTGTACAAGCTGGGCTTCTTCAAGCGGCAATACAAGGACATGATGAGTGAAGCTGCTCCCCAGGAAGCGCCCCCACCG
Mochrogaster   ATGGCTTTTAAATTTCTTCTGGTAACAGCCTTAGCCTTATGTCATGGATTCAATCTGGACACCGAAAACCCCATGACCTTCCAAGAGAAAGCAAGAGGCTTCGGGCAGAGTGTGGTCCAGCTCGGTGACTCCAGAGTGGCTGTTGCAGCCCCCCAGGAGGCAAAGGACGTTAACCAAACAGGTGGCCTCTACCAGTGTGACTACAGCACCAGCAGGTGTGAGCCCATTTCCCTGAAAGTGCCCCCAGAGGCTGTGAACATGTCCTTGGGTTTGTCCCTGGCTGCCTCTACAGACCCCTCCCAGCTGCTGGCTTGCGGCCCCACTGTGCAACAAACGTGCAAGGAGAACACGTATGTTAAAGGGATGTGCTTCCTGTTCGGCTCCAACCTGATGCGGCCGCCCCAGAAGTTCCCAGAGGCTATCAGATTCTCTTTGATGCAGTACTCTGATGAATTCCGGACTCACTTCAACTTCGATGCTTTCAAGAAAAATCCTAACCCAAGAACACATGTGAACCCCATCAGGCAGCTGAATGGAAAGACAAAAACCGCCTCAGGAATCCGCAAAGTAGTGAGAGAACTGTTTCAGAAAACTTCTGGGGCCCGGGAGAATGCCGTGAAGATTCTAGTTGTCATCACAGATGGAGAAAAATACGGCGATCCCTTGAATTATGAGGATGTCATCCCTGAGGCAGACAGAGCAGGGGTCATTCGCTATGTCATTGGGGTGGGGAATGCCTTCACTAGTAGGAAATCCCGCCAAGAGCTTGATACCATTGCTTCTAAGCCAGCTGGAGATCACGTGTTCCAAGTGGACAACTTTGAAGCCCTGAAGACCATTCAGAACCAGCTCCAGGAGAAGATCTTTGCCATTGAGGGCACTCAGACAGGAAGTACCAGCTCTTTTGAGCATGAGATGTCTCAAGAAGGCTTCAGTGCCGCCATCACCTCTAATGGTCCGTTGCTGGGCTCTGTGGGGAGCTTTGACTGGGCAGGTGGAGCCTTTCTGTACACATCACAGGATAAAGCCACCTTCGTCAACACAACCAGAGTGGATTCAGATATGAACGATGCTTACTTGGGTTATTCTTCTGCGGTCATCATGAGGAGCCGGGTCCAAAGCTTGCTTTTAGGGGCACCTCGATATCAGCATATTGGTCTGGTGGTGATGTTCAGACAGAATTTTGGTGCCTGGGAGCCCCAGGCTGATATCAAGGGCAGCCAGATTGGCTCTTACTTTGGGGCCTCCCTCTGTTCCGTGGACATGGATGGTGATGGCAATACCAACTTGATCCTCATTGGGGCCCCTCATTACTATGAGCAGACCCGAGGAGGCCAGGTGTCAGTGTGTCCTTTGCCTAGAGGGAGAGCTCGGTGGCAGTGTGAAGCCATTCTCCACGGCGAGCAGGGCCATCCCTGGGGTCGTTTCGGGGCAGCTCTGACAGTCCTGGGAGATGTGAATGGGGACAAGCTGACGGATGTGGCTGTTGGGGCTCCAGGAGAGCAGGAGAATCAGGGAGCCGTCTACATCTTTCATGGGGCATCGACAGTCAGCATCAGCACCGCTCACAGCCAGCGCATCGCAGGGGCCAGCTTCTCCCTCAAGCTCCAGTACTTCGGTCAGTCGCTGAGTGGAGGCAAGGACCTCACAATGGACGGCCTGACAGACCTAGCTGTGGGGGCCCAGGGGCACCTCCTGCTGCTCAGAGCCCAGCCCGTGTTAAGACTTGAGGCAACCATGGAATTCATTCCCAATATTCTAGCAAGGAGTGTGTTTGAATGTCAGAATCAAGCCTCAAGAAACAAAGATGCTGGGGAGGTCAGAGTCTGCCTCCGTGTCCGCAAGAGCACCAGGGATCGGCTGCAAGGAGATATCCAGAGCACTGTCACTTACGACCTGGCGTTAGACCCTGGCCGCACACGTGTCCGTGCCATCTTTGAGGAGACAAAGAATAACACTCGCCGGAGGGTCCAGGTCTTTGGGTTGACACGGAAATGTGAAACCCTGAAGCTGCAGTTACCAGTCTGTGTGGAGGACTCGGTGAGTCCCATCATCCTGCGCCTCAACTATACGCTGGTGGGGGAGCCCTTGGGCTCCTCTAGGGACCTCCGGCCTGTTCTGGCTGAGGATGCTCAGAGGCTCTTCACAGCTACGCTTCCCTTTGAGAAGAACTGTGGCAACGACAGCATTTGCCAGGATGACCTCAGCATCACTCTGAGTTCCATGGGCCAGGACATTTTGGTGGTGGGAGACCCTCGGGACTTCAACCTGAGGGTGACAGTGAGAAATGACGGTGAAGACTCCTACGGGACCACGGCTACCTTCTACTACCCGGCTGGCTTGTCTTACCGGAAGGTGTCAGCGAGTCAGAACCCGCTTACCCAGAAGCCTTGGCGTGTGGCACCTGAGCACAGCTCCTCCGAAGGGCGCCGGGCTCTGAAAAGTACCACCTGCCACATAAACGCCCCCATCTTTCCTGCTAACTCCGAGGTCACCTTTAATGTCACATTTGATGTGGACTCTGATGCTTCCCTTGGGAACAAACTGCTCCTCAAGGCCAACGTGACCAGTGAGAACAACATGTCCAGGACCCACAAAACGGAGGCTCAGTTGGAGCTGCCTGTGAAGTACGCTGTCTACATGGTTGTTACCAGTGATGAGAATTCTACCAAATACCTCAACTTCACAGCTTCAGAGATGACCAGTCAGGACATACAGCATCAGTATCAGTTCAACAACCTGGGCCAGAGGAGCCTCCCCATCAGTGTGGTCTTCTGGATCCCCGTCCAGCTGAACAAGGTGACCATATGGGACCATCCCCAGGTCGTCTTCTCCCAGAACCTCTCAAATGCCTGTCACACCGAGCAGAAATCCCCCCCTCACTCCAAGTTCCAGGACGAGCTTGAGAAGGCCCCAGTGCTGAACTGCTCGGTTGCAGTCTGTAAGAGAATCCAGTGTGACCTCCCGTCCTTCAACACTCAGGAAATGTTCAATGTCACCCTCAAGGGCAAGCTGTCATTTGACTGGTATATCAAGACTTCTCATAAACACCTCCTGCTTGTGAGCACCGCCGAGATTGTGTTTAATGACTCTGTCTTTGCCCTGCTCCCAGGGCAGGGGATGTTTGTCAAGTCCCAGACGCAGACCAAAGTAGAACCATATGAAGTTCACAACCCTGTACCACTTATTGTGGGCAGCTCCATTGGGGGCCTGGTTCTTTTGGCTCTCATCACTGCCGGCCTGTACAAGTTTGGCTTCTTCAAGCGGCAGTACAAGGACATGATGAACGAAGCTGCTCCCCAAGAAGCCCCGCCTCAG
Mauratus   ATGATTTTAAAAGTTCTTCTGGTAACAGTCCTAGCCTTGTGTCATGGATTCAATCTGGATACTGAAAATCCCATGACCTTCCAAGAGAATGCAAGAGGCTTCGGGCAGAGTGTGGTCCAGCTTGATGAATCCCGAGTGGTTGTTGCAGCCCCTCAGGAGGCAAAGGGTGTTAGCCAAACAGGTGGCCTCTACCAGTGTGACTACAGTACAAGCAGGTGCCAGCCCATTTCCCTGAAAGTGCCCCCAGAGGCTGTGAACATGTCCTTGGGTCTCTCCCTGGCTGCTGCTACAGACCGGACCCAGCTGCTGGCCTGCGGCCCCACTGTGCACCAAATATGCGAGGAGAACACATATGCGAAAGGACTGTGCTACCTGTTTGACTCCAACCTGATGAGGCCACCCCAGCAGTTCCCAGAGGCTCTCAGATTCTCTTTGATGCAGTACTCTGATGAATTCCGGACTCACTTCACCTTCAATGATTTCAAGAAAAACCCTAACCCAAGATCACATGTGGATTCCATAAGGCAGCTGAATGGAATGACAAAAACGGCCTCAGGGATCCAAAAAGTAGTAAGAGAACTGTTTCAGAAAACTAGCGGGGCCCGGGAGAATGCTGTGAAGATCCTAGTTGTCATCACAGATGGAGAAAAATATGGAGATCCCTTGGATTATGAGGATGTCATCCCTGAGGCAGACAGAGCAAGGGTCATCCGTTATGTCATTGGGGTAGGAAATGCCTTCGCCAGTAGACAATCCCGTCGAGAGCTTGATACCATTGCATCTAAGCCAGCTGATGATCACGTGTTCCAAGTGGACAACTTTGAAGCTCTGAAGACCATTCAGAACCAGCTTCAGGAAAAAATCTTTGCCATTGAGGGCACTCAGTCAGGAAGTACCAGCTCTTTTGAGCACGAGATGTCTCAAGAAGGCTTCAGTGCCACCATCACCTCTAATGGTCCCTTGCTGGGCTCTGTGGGGAGTTTTGACTGGGCTGGGGGAGCCTTTCTGTACACATCAAAGGATAAAGTCACCTTCATCAATACAACCAGAGTGGATTCAGATATGAACGATGCTTACTTGGGCTATGCTTCTGCGGTCATCTTGAGGGGCCGGGTCCAAAGCTTGGTTTTAGGGGCGCCTCGATATCAGCACACTGGCCTGGTGGTGATGTTCAGACAGAATTTTGGTGTCTGGGAGCCCCACACTGATATCAAAGGCAGCCAGATTGGCTCTTACTTCGGGGCCTCCCTGTGTTCCGTGGACATGGATGGTGATGGCAATACCAACCTGATCCTCATTGGGGCCCCTCATTACTATGCGCAGACCCGAGGAGGCCAGGTGTCAGTGTGTCCCTTGCCTAGGGGGAGGGCACAGTGGCGGTGTGAGACCGTTCTCCACGGTGAGCAGGGCCATCCCTGGGGTCGCTTTGGGGCAGCTCTGACAGTGCTGGGAGACGTGAATGGGGACAAGCTGACAGATGTGGCCATCGGGGCCCCAGGCGAGCAGGAGAATCAGGGTGCCGTCTACATTTTCTATGGGGTGTCGACAGTCAGCATCAGCGCCCTTCACAGTCAGCGCATCGCAGGTGCTGGCTTCTCCCCCAAGCTGCAGTACTTTGGTCAGTCTCTGAGTGGGGGCAAGGACCTCACAATGGACGGCCTGAAAGACCTGGCTGTGGGGGCCCAGGGCCACCTCCTGCTGCTCAGAGCCCGGCCTGTACTAAGACTTGAGGCAACCATGGAATTCATTCCGAAGATTCTAGAAAGGAGTGTGTTTGAGTGTCAAAATCAAGCATCAAGAAACAAGGACGCTGGGAATGTCAGAGTCTGCCTCCGTGTCCGCAAGAGCACCAAGGATCGGCTGCAGGGAGAGATCCAGAGCACTGTCACTTATGAACTGGCTTTAGACCCTGGCCGCACACATATCCGTGCCATCTTCGATGAGACAAAGAACAAAACACGCAGGAACAGCCAGGTCTTCGGATTGATGCAGAAATGTGAAACCCTGAAGCTGCTGTTACCGGGCTGTGTGGAAGACTCACTGAGTCCCATCATCCTGCGCATCAACTATACACTGGTGGGGGAGCCCCTGCGCGCCTTTAGGGGCCTCCGGCCAGTTCTGGCACTAGATGCCCAGAGGTCCTTCACAGCGATGTTTCCCTTTGAGAAGAATTGTGGCAATGACAGCATTTGCCAGGATGACCTCAGCATCACCATGGGTTCTACGGACCTGGACACGTTGGTGGTGGGAGACCCCCGGGACTTCAATGTGAGGGTGACTGTGAGAAATGATGGGGAAGACTCCTACAGGACCCAGGCTACCTTATACTACCCATCTGGCTTGTCTTATCGGAAGATGTCAGTCAGCCAGAACCCGCTCACCCAGAAGCCTTGGCGCGTGCTGCCTGAGCCCAGCTCTTCCGAGGAGCATGGGGCTCTGAAGAGTACCACCTGGAACATAAACCACCCCATCTTTCCTGCTAACTCTGAGGTCACCCTTACTGTCACATTTGATGTGGACCCTGATGCTTCCCTTGGGAGCAAACTGCCCCTCAAGGCCAATGTGACCAGTGAGAACAACATGTCCAGGACCCACAAGACCGAGTTTCAGTTGGAGCTGCCTGTGAAGTATGCCGTCTACATGGTTGTCACCAGTGATGAGAGTTCTACCAAATATTTCAACTTCACGGCTTCAGAGATGACTAGTCAGGTCATCCAACATCAGTACCAGTTCAACAACCTGGGCCAGAGGAATGTCCCCATCAGTGTGGTCTTCTGGGTTCCCGTCCAGCTTAACAAGGTGACCATATGGGATAATCCCCAAGTCATCTTCTCCCAGAACCTGTCAAGTGCCTGCCACACTGAGCAGAAACCCCCCTCTCTTTCCCAGTTCCAGGATGAACTTGAGAAGATCCCAGTGCTGAACTGCTCTGTGGCTGTCTGTATGAGAATCCAGTGTGACCTCCCGTCCTTCAACAGTCAGGAAATGTTCAATGTCACCCTGAAGGGTAATCTGTCATTTGACTGGTATATCAAGACTTCTCATAACTACCTCCTGCTTGTGAGCACTGCCGAGATTATGTTTAACGACTCCGTGTTTGCCCTACTTCCGGGACAGGGGATGTTTGTGAAGTCTCAGACGGAGACCAAAGTGGAGCCATATGAAGTTCACGACCCTGTACCCCTCATTGTGGGCAGCTCCATTGGGGGGCTGGTGCTGCTGGCTGCCATCACTGCTGGCCTGTACAAGCTTGGCTTCTTCAAGCGGCAATACAAGGACATGATGAGTGAAGCTGCTCCCCAAGAAGCTGCACCTCAG
Cgriseus   ATGACTTTCAAAGTTCTTCTGGTAACAGTTCTTGCCTTGTGTCACGGATTCAATCTGGACACTGAAAATCCCATCACCTTCCAAGAGAATGCAAGAGGCTTCGGGCAGAGTGTGGTCCAGCTTGGTGAATCCCGAGTGGTTGTTGCAGCCCCCCAGGAGGCAAAGGGTGTTAACCAGACAGGTGGCCTCTACCAGTGTGACTACAGCACAAGCAGGTGTGAGCCCATTTCCCTGAAAGTACCCCCAGAGGCTGTGAACATGTCCTTGGGTCTCTCCCTGGCTGCTACTACAAACCCAACCCAGCTGCTGGCCTGCGGCCCCACTGTGCACCAAAACTGCAAGGAGAACACGTATGCGAAAGGACTGTGCTTCCTGTTTGACTCCAACCTGATGAGGCCACCCCAGCAGTTCCCAGAGGCTCTCAGATTCTCTTTGATGCAGTACTCTGATGAGTTCCGGACTCACTTCACCTTCAATGTTTTCAAGAAAAACCCTAACCCAAGGTTACATGTGAACACCGTAAGGCAGCTGAATGGAAAGACAAAAACCGCCTCAGGGATCCGGGAAGTAGTAAGAGTACTGTTTCAGAAAGCTAATGGGGCCCGGGAGAATGCTGTGAAGATCCTAGTTGTCATCACAGATGGAGAAAAATATGGAGATCCCTTGAATTATGAGGATGTCATCCCTGAGGCAGACAGAGCAGGGGTCATCCGCTATGTCATTGGGGTGGGAAATGCCTTCGCCAACAGAAAATCCCGCCAAGAGCTTGATACCATTGCGTCTAAGCCAGCTGATGATCACGTGTTCCAAGTGGACAACTTTGAAGCTCTGAAGACCATTCAGGACCAGCTTCAGGAAAAGATCTTTGCCATTGAGGGTACTCAGACAGGAAGTACCAGCTCTTTTGAGCATGAGATGTCTCAAGAAGGCTTCAGTGCCACAATCACGTCTAATGGTCCCTTGCTGGGTTCTGTGGGGAGCTTTGACTGGGCAGGGGGAGCCTTTCTGTACACATCAAAGGATAAAATCACCTTCATCAACACAACAAGAGTGGATTCAGACATGAACGATGCTTACTTGGGCTATGCTTCTGCAGTCATCTTGAGGAGCCGGGTCCAAAGCTTGGTTCTAGGGGCACCTCGATACCAGCATACCGGGCTGGTGGTGATGTTCAGACAGAATTTCGATGCTTGGGAGCCCCACACTGATATCAAAGGCAGCCAGATTGGCTCCTACTTTGGGGCCTCCCTCTGTTCCGTGGACATGAATGGTGATGGCAACACCAACTTGATCCTCATTGGAGCCCCTCATTACTATGCCCAGACTCGAGGAGGCCAGGTGTCAGTGTGTCCCTTGCCTAGGGGGAGGGCACAGTGGCGGTGTGAGGCCATTCTCCACGGTGAGCAGGGCCATCCCTGGGGTCGCTTTGGGGCAGCTCTGACAGTGCTGGGAGATGTGAATGGGGACAAGCTGACAGATGTGGCCATCGGGGCCCCAGGCGAGCAGGAGAATCAGGGTGCTGTCTACATTTTTCATGGGGCATCGGCAGTCAGCATCAGCGCCCTTCACAGCCAGCGGATCACAGGTGCCAGTTTCTCCCCCAAGCTCCAGTACTTCGGTCAGTCTCTGAGTGGGGGCAAGGACCTCACAATGGATGGCCTGACAGACCTGGCTGTGGGGGCCCAGGGGCACCTCTTGCTGCTCAGAGCCCAGCCCGTGCTAAGACTTGAGGCAACCATGGAATTCATTCCAAAGAGTCTAGCAAGGAGTGTGTTTGAGTGTCAAAATCAAGCATCAAGAAACAAGGATGCTGGAAATGTCAGAGTCTGCCTCCATGTCCGCAAGAACACCAAGGATCGGCTGCAAGGAGAGATCCAGAGCACTGTCACTTATGACCTGGCTTTAGACCCTGGCCGCATACATGCCCGTGCCATCTTTGATGAGACAAAGAACAGAACACGCAGGAAAAGCCAGGTCTTTGGATTGGCACAGAAATGTGAAACCCTGAAGCTACTGTTACCGGACTGTGAGGAAGATTCACTGAGCCCCATCATCCTGCGCCTCAACTATACACTGGTGGGAGAGCCCCTGCGCGCCTCTAGGGACCTCCGGCCGGTTCTGGCATTAGATGCCCAGAGGTCCTTCATAGCGATGTTTCCCTTTGAGAAGAATTGTGGTAATGACAGTGTTTGCCAGGATGACCTCAGCATCACTATGAGTTCTACAGACCTGGACACTTTGGTGGTGGGAGACCCCCGGGACTTCAACGTGAGGGTGACTGTGAGAAATGATGGTGAAGACTCCTACAACACCCAGGCTACCTTATACTACCCATCTGGCTTGTCTTACCGGAAGGTGTCAGTGAGCCAGAACCCGCTTACCCAGAAGCCTTGGCGAGTGCAGTCTGAGTCCAGCTCTTCCGAAGAGCCTGGGGCTCTGAAGAGTACCACCTGGAACATAAACCACCCCATCTTTCCTGCTAACTCTGAGATCACTCTTACGGTCACATTTGATGTGGACTCTGATGCTTCCCTTGGGAACAAACTGCTCCTCAAGGTCAATGTGACCAGTGAGAACAACATGTCCAGGACCCACAAAACGGAGTTTCGGTTGGAGCTGCCTGTGAAGTATGCTGTCTACATGGTTGTCACCAGTGATGAGAGTTCTACCAAATATTTCAACTTCACAGCTTCAGAGATGACTAGTCAGGTCATCCAACATCAGTACCAGTTCAACAACCTGGGCCAGAGGAGCGCCCCCATCAGTGTGGTCTTCTGGGTCCCCGTCCAGCTTAACAAGGTGACCATATGGGATCATCTCCAAGTCATCTTCTCTCAGAACCTGTCAAATGCCTGCCACACTGAGCAGAAACCCCCCTCTCACTCTCAGTTCCGGGATGAGCTTGAGAAGACCCCAGTACTGAACTGTTCTATAGCAGTCTGTAAGAGAATCCAGTGTGATCTCCCGTCCTTCAACAGTCAGGAAATGTTCAATGTCACCCTCAAGGGTAAACTGTCATTTGACTGGTATATCAAGACTTCTCATAACCACCTCCTGCTTGTGAGCACTGCTGAGATTGTGTTTAATGACTCCGTGTTTGCCCTGCTTCCAGGGCAGGGCATGTTTGTGAAGTCTCAGACAGAGACCAAAGTGGAGCCATATAAAGCTCACAACCCTGTACCACTCATTGTGGGCAGCTCCATCGGGGGGCTGGTGCTGCTGGCTGTCATCATTGCTGTCCTGTACAAGCTTGGCTTCTTCAAGCGGCAATACAAGGACATGATGAGTGAAGCTGCTCCCCAAGAAGCCCCACCTCAG

(Ngalili,(Munguiculatus,(((Rrattus,Rnorvegicus),(Gsurdaster,Aniloticus)),(Mcoucha,(Mpahari,(Mmusculus,Mcaroli))))),((Otorridus,(Pleucopus,Pmaniculatus)),(Mochrogaster,(Mauratus,Cgriseus))));


 CD11B 
 Bats
 14 3426
Harmiger   ATGACTCACAGAGTCCTTCTGTTAACACTGGCTTTGTGTCATGGATTCAACCTGGACACTCAAAATGCAGTGATCTTTCAAGAGAACGCAAGGGGCTTTGGGCAGAGCGTGGTCCAGTTTGAGGGATCCCGGGTGGTGGTTGGAGCCCCCCAGGAGATAAAGGCTGCCAACCAAACAGGTGGCCTCTACCAGTGTGACTACAGCACGGGCACCTGTGAGCCCATCCCCCTGCAAGTCCCCCCGGAGGCTTTGAACATGTCCCTGGGCCTGTCTCTGGCATTTGCCACCAATCCTTCCCAGCTGCTGGCTTGCGGCCCCACTGTACACCAGGTTTGCAAGGAGAACATCTACGTGAATGGCTTATGCTTCCTGTTTGGACGCAACCTGCTGCAGCAGCCCCAGAAGTTCCCGAAGGCCCTCAGAGAGTGTCCTCAGCAGGATAGCGACATTGCCATCCTGATAGATGGCTCTGGAAGCATCAACTCATATGACTTCCAGAAGATGAAGGAGTTTGTCTCAACGGTGATGAATCAATTCAAGTCCAAAACCTTGTTCTCTTTGATGCAGTTCTCGGATGACTTCCAGACTCATTTCACCTTCAAAGAGTTCAAGGATAACCCTAACCCAGACCTGCTGGTGAGGCCAATAAAACAGCTGCGTGGGTGGACGTACACAGCCACAGCAATCCGCAAAGTGGTAAGAGAACTGTTTCAAAGAAGGAACGGAGCCCGGGAGAATTCCCTTAAGATCCTGGTAGTCATCACAGATGGAGAAAAATCTCGTGATCCTTTGGAGTACGAGGATGTCATCCCTGAAGCTGACAGAGAGGGCATCATTCGCTACGTCATTGGGGTGGGCTCTGCCTTCAATAGTGAGCGATCCCGCCAAGAGCTTAACACCATTGCCTCCAAGCCAGCTCTCGATCATGTGTTCCGGGTGAATAACTTTGAAGCTCTGAAGACCATTCAGAACCAGCTTCAGGAAAAGATCTTTGCAATTGAGGGGACCCAGACAGGCAGCACCAGCTCCTTCGAGTATGAGATGTCTCAGGAAGGCTTCAGTGCTTCCATAACCTCCAATGGGCCCTTGCTGGGTGCTGTGGGGAGCTTTGACTGGGCTGGCGGAGCCTTTCTGCACATGCCAAGGGACAAAGTCACCTTCATCAACACAACCAGGGTGGATTCGGACATGAACGATGCTTACTTAGGTTATGCGGCCGATGTCATCTCGCGGAGCCGGGTGCAGATGATAGTTCTGGGGGCGCCACGGTACCAGCACACGGGCATGGTGGTGCTGTTCAGACAGAATGCTGGTACCTGGGAGACCAACACTGTCATCAAAGGCAGCCAGATTGGCTCCTACTTTGGGGCCTCCCTCTGCTCCGTGGACGTGGACAGAGACGGCAGCTCCGACCTGGTCCTCATCGGGGCTCCCCATTACTATGATTCAACTCGGGGGGGCCAGGTGTCTGTGTGCCCCTTACCCCGGAGGGCTAGGTGGCAGTGTGAGGCCATTCTCCGTGGGGAGCAAGGCCACCCCTGGGGCCGCTTTGGGACAGCCCTGACAGTGCTGGGGGACGTGAATGGGGACAAGCTGACGGACATAGCCATCGGGGCCCCGGGAGAGCAGGAGAACCAGGGTGCTGTCTACCTGTTCCATGGAACCTCAGGACTGGGCATCAGCCCCTCCCACAGCCAGCGGATTGCAGGCTCCCAGATCTCCCCCAGGCTCCAGTATTTTGGTCAGTCTCTGAGTGGGGGCCAGGATCTCACGATGGATGGACTGGTGGACCTGGTCATTGGGGCCCAGGGACATGCACTGCTGCTCAGGTCCCAGCCTGTGCTGACAGTTGACGTGACCATGGAGTTCACCCCCAGGGAATTGGCCAGGGAGGTGTTTGAGTGTCATGAGCATGTGGTGAAAGGCCAGCCTGCAGGAGAGGCCAGAGTCTGCCTCCGTGTTCACAAGACCACACGGGACCGGCTGGGAGAGATCCAGAGCATTGTCACCTATGACCTGGCTCTGGACCCAAGTCGCTCACATCCCCGGGCCATCTTTGAGGAGACAAAGAACCGCACATGCAGACGGACACAGATGTTGAGGCTGAAGCAGGAATGTGAGACCCTGAAGCTACAGTTACCGGAATGTGTAGAGGACTCCGTGACTCCGATCATCCTGCGTCTCAACTTCTCTCTGGAGGGGCAGCCCTCAACTTCTTTCGGGGGTCTCCGGCCAGTGCTGGCTGTGGATGCTCAGAGACTCTTCACAGCCTCGTTTCCTTTTGAGAAGAATTGTGGCAATGACAGCATTTGCCAAGATGATCTCAGTGTCACCTTCAGTTTCATGAGCCTGAACACTCTGGTGGTGGGCGGTCCCCGGGACTTCAACGTGACACTGACTGTGAGGAACCAGGGCGAGGACTCCTATAGCACCCATCTCACCTTCTTCTACCCACCTGGCTTGTCCTATCGGACGGTGTCAGGGGTCCAGAACCAGCCCTCATGGCGATCCTGGCATGTGACCTGTGTGTCTGACACCAAGAGGACCTCGCAGAGCAGCAGCTGCAACATAAACCACCCCATCTTCCCAGGCAACTCGGAGGTCACCTTTAATGTTACACTAGACGTGGAATCTAATGCTTTCTTTGGAAACAGAGCACTTTTCAAGGCCAATATGACCAGTGAGAACAACGTACCCAGGACCAACAGAATGGAATTCCAGCTGGAGCTGCCTGTGAAATATGCAGTCTATGTGGTGGTCACCAGCCAGGACATCTCCACTAAGTACCTCAACTTCACAGCTTCCGAGAAGACCCGCCATATTATAAAGCATCAATATCAGTTCAAGAACCTGGGGCAGAGGAGCCTCCCAGTCAGTGTGGTCTTCTGGGTCCCAGTCCAGCTGAACCAGGTGGCCGTGTGGGATGCCCCCCAGGTCACCTTCTCCCAGAACCTCTCCAGTATGTGCCACACAGAGAAGAGGGTCCCCCCCCACTCTGACTTCCTGGCTGAGATTAAGAAGGTCCCAGTGCTGAACTGCTCCATTGCTGTCTGTCACAGAATCCAGTGTGACCTCTCCTTTGACAGCCAGGAAGAATTCAATGTCACCCTCACAGGCAACCTCTCATTTGACTGGTATATCAAAAGTCCGCACAGCTACCTCCAGGTTGTGAGCACAGCAGAGATCTTGTTCGATGAGGTGGCGTTTACCCTGCTTCCAGGACAGGGGGCATTTGTGAGGGCCCAGACGGAGACCAAAGTGGAGCCACATGAAGTGCACAACCCCATACCCCTCATTGTGGGCAGCTCGGTGGGGGGGTTGGTGCTCCTGGCTCTCATCACCGCTGGCCTGTACAAGCTCGGTTTCTTCAAGCGGCAGTACAAAGACATGATGGGCGAAGCTGGTCCTGAAGCTGCCCCGCCCCAG
Rsinicus   ATGACTCGCCGAGTCCTTCTGTTAACATTGGCCTTGTGTCATGGGTTCAACCTGGACACTCAAAACGCAATGATCTTTCAAGAGAACACAAGGAGCTTCGGGCAGAGTGTGGTCCAGTTTGAGGGATCCCGGATGGTGGTTGGAGCCCCCCAGGAAGTAAAGACTGTCAACCAAACAGGCGGCCTCTACCAGTGTGACTACAGCACGTCCACCTGTGAGCCCATCCGCCTGCAAGTCCCACCGGAGGCTGTGAACATGTCCCTGGGCCTGTCTCTGGCATTTGCTACCAACCCTGCCCAGCTGCTGGCCTGCGGCCCCACCGTACACCAGGCCTGCAAGGAGAACACCTACTTGAACGGCTTGTGTTTCCTGTTTGGACGCAACCTGCTGCAGCAGCCCCAGAGGTTCCCAAAGGCCCTCAGAGAGTGTCCGCAGCAGGAAAGCGACATTGCCTTCCTGATCGATGGCTCTGGAAGCATCAACCCAAATGACTTCCTGAAGATGAAGCAGTTTGTCTCAACTGTGATGAATCAATTTAAGTCTAAAACCTTGTTCTCTCTGATGCAGTTCTCAAGCAGCTTCAAGACTCATTTCACCTTCAAAGCGTTCGAAGCTAACCCTTACCCAGAACAGCTGGTGAACGGAATAGAACAGCTGGGCGGGTGGACACACACCGCCACAGCAATCCGCAAAGTGCTAAGAGAACTGTTTCAAAGAAGAAACGGAGCCCGGGAGCATGCCCTTAAGATTCTAGTTGTCATCACAGATGGACAAAAATATCGTGATCCCTTGGAATACAAGGACGTCATCCCTGAAGCTGACAGAGAGGGTGTCATTCGCTATGTCATTGGGGTGGGATCTGCCTTCAGTGTGGATCAATATCGCCAAGAGCTTAACACCATCGCCTCCAAGCCAGCTCGGGATCATGTGTTCCAAGTGAATAACTTCGATGCTCTGAAGACCATTCAGAACCAGCTTCAGGAAAAGATCTTTGCAATTGAGGGCACTCAGACGGGAAGTACCAGCTCCTTTGAGTATGAGATGTCTCAGGAAGGCTTCAGTGCCTCCATAACCTCTAATGGTCCCTTGCTGGGCGCTGTCGGGAGCTTTGCCTGGGCTGGCGGAGCCTTTCTGCACATGCCAGGAGATAAAATCATCTTCATCAACACAACCAAGGTGGACTCAGACATGAACGATGCTTACCTGGGTTATGCGGCTGATGTCATCTCGCGGAGCAACGTACAGATGCTTGTTATGGGGGCGCCGCGGTACCAGCACACGGGCATGGCGGTGCTGTTCAAACCGAACGCTGGTACCTGGGAGACCAGCACTGTCATCAAGGGCAGCCAGATCGGCTCCTACTTCGGGGCCTCCCTCTGCTCCGTGGACGTGGACAGAGATGGCATCTCCGACCTGGTCCTCATCGGGGCTCCCCATCACTATGAGCCGACTCGGGGGGGGCAGGTGTCTGTGTGTCCCTTGCCCCGGAGGGCTAAGTGGCAGTGTGACGTCATTCTCCGTGGGGAGCAAGGCCACCCTTGGGGCCGCTTTGGGGCAGCCCTGACAGTGCTGGGGGACGTGAATGGGGACAGGCTGATGGATGTGGCCATCGGGGCCCCGGGAGAGCAGGAGAACCAGGGTGCTGTCTACCTGTTCCATGGAACATCTAGACTGGGCATCAGCCCCTCTCACAGCCAGCGGATTGCAGGCTCCCAGCTCTCCCCCAGGCTCCAGTATTTCGGTCAGTCTCTGAGTGGGGGCCAGGACCTCACAATGGATGGACTGGTGGACCTGGCCGTGGGGGCCCAGGGTCACGCACTGCTGCTCAGGTCCCAGCCTGTGCTGAGGGTTGACGTGACCATGGAGTTCACCCCCAGGGAATTGGCCAGGAAGGTGTTTGAGTGTCATGAACATGTGGTGAAAGGCCAGCCTGCTGGAGAGGTCAGAGTCTGCCTCCGTATTCACAAGAGCACACGGGACCGGCTGGGAGAAATCCAGACCATTGTCACCTACGACTTGGCTCTGGACCCAAGTCGCTCTCATCCCCGGGCCATCTTTGATGAGACAAAGAACCGCACATGTGGACGGACACAGGCCTTGAGCCTGAAACAGAAATGTGAGACCCTGAAGCTACAGTTACCGGATTGTGTCGAGGACTCCGTAACTCCGATCGTCCTGCGCCTCAACTTCTCTCTGGTGGGGCAGCCTTCACCCTCTTTCGGGAACCTCCGGCCAGTGCTGGCTGAGGATGCTCAGAGACTCTTCATGGCCCTGTTACCATTTGAGAAGAACTGTGGTAATGACACCATCTGCCAGGATAACCTCAGTGTCACGTTCAGTTTCATGAGCCTGGACACACTGGTGGTGGGCGGTCCCCGAGACTTGAACGTGATGCTGACTGTGAGGAACGAGGGCGAGGAGTCCTACAGCACCCACCTCACCTTCGTCTACCCACCTGGCTTGTCCTATCGGACGGTGTCCAGGGTCCAGAACCAGCCCGCATGGCGGTCCTGGCATGTGACCTGTGTGTCTGACAGCAAAGGAACCTTGCAGAGCAGCAGATGCAACATAAACCACCCCATCTTCCCAGGCAACTCAGAGGTCACCTTTAATATCACACTGGACGTGGAATCTAATGCTTTCTTTGGAAACAGAGCACTTTTCAAGGCCAATGTGACTAGTGAAAACAACGTACCCAGGACCAATAAAATGGAGTTCCAGCTGGAGCTGCCTGTGAAATATGCCGTCTACATGGTGGTCACCAGCCAGGAGGCCTCCACCAGATACCTCAACTTCTCAGCTTCCGAGAAGACCCAGCACGTTATAACGCATCAGTATCAGTTCAACAACCTGGGGCAGAGGGCCCTCCCCATCAGTGTGGTCTTCTGGGTTCCCATCCAGCTCAACCAGGTGGCCGTATGGGACGATCCCCAGGTCACCTTTTCCCAGAACCTCTCCAGTACCTGCCGTACAGAGAAGAGAGCCCCCGCCCACTCTGACTTCCTGGCTAAGCTTAAGAAGGCCCCAGTGCTGAACTGCTCCATTGCTGTCTGTCAGAGAATCCAGTGTGATCTCTCCTTTGAGAGCCAGGAAGAATTCAATGTCACCCTCAAAAGCAACCTCTCCTTTGACTGGTACATCAAAACTCCACATGGCTACCTTCAGGTTGAGAGCACAGCAGAGATCTTGTTCGATGACACGATGTTTGCCCTGCTTCCAGGACAGGAGGCATTTGTGAGGGCCCAGACAGAGACCAAGGTGGAGCCACATGAAATGCCCAACCCGGTGCCCCTTATCGTGGGCAGCTCTGTGGGGGGTCTGGTGCTGTTGGCCCTCATCACCGCTGGCCTGTACAAGCTCGGTTTCTTCAAACGGCAATACAAAGACATGATGGGCGAAGCTGGTCCCGAAGCTGCCCCGTCGCAG
Rferrumequinum   ATGATTCACCGAGTCCTTCTGTTAACATTGGGCTTGTGTCATGGGTTCAACCTGGACACTCAAAACGCAAAGATCTTTCAAGCGAACACAAGGAGCTTCGGGCAGAGTGTGGTCCAGTTTGAGGGATCCCGGATCGTGGTTGGAGCCCCCCAGGAGGTAAAGACTGCCAACCAAACAGGCGGCCTCTACCAGTGTGACTACAGCACGTCCACCTGTGAGCCCATCCACCTGCAGGTCCCACCGGAGGCTGTGAACATGTCCCTGGGCCTGTCTCTGGCATTTGCCAGCAACCCTGACCAGCTGCTGGCCTGCGGCCCCACCGTACACCAGGCCTGCAAGGAGAACACCTACGTGAACGGCTTGTGTTTCCTGTTTGGACGCAACCTGCTGCAGCAGCCCCAGAGGTTCCCGAAGGCCCTCAGAGAGTGTCCGCAGCAGGAAAGCGACATTGTCTTCCTGATCGATGGCTCCGGAAGCATCGACTCAAATGACTTCCAGAAGATGAAGGCGTTTGTCTCAACTGTGATGAATCAATTTAAGTCTAAAACCTTGTTCTCTCTGATGCAGTTCTCGGACAGCTTCCGGACTCATTTCACCTTCAAAGCGTTCGAAGCTAACCCTTACCCAGAACAGCTGGTGAACCAAATAGAACAGCTGGAGGGGTGGACACACACTGCCACAGCAATCCGCAAAGTGGTAAGGGAACTGTTTCAAAGAAGAAACGGAGCCCGGGACAATGCCCTTAAGATTCTAGTTGTCATCACAGATGGACAAAAATATCGTGATCCCTTGGACTACAAGGACGTCATCCCTGAAGCTGACAGAGCGGGTGTCGTTCGCTATGTCATTGGGGTGGGATCGGCCTTCAGCACGGAGCGATCGCGCCAAGAGCTTAACACCATTGCCTCCACGCCGGCTCGCGATCATGTGTTCCGAGTGAATAACTTCGATGCTCTGAAGACCATTCAGAACCAGCTTCAGGAAAAGATCTTTGCAATCGAGGGTACTCAGACGGGAAGTACCAGCTCCTTTGAGTATGAGATGTCTCAGGAAGGCTTCAGTGCCTCCATCACCTCTAATGGTCCCTTGCTGGGCGCTGTCGGGAGCTTTGCCTGGGCTGGCGGAGCCTTTCTGCACATGCCAGGAGATAAAATCATCTTCATCAACACAACCAGGGTGGACTCAGACATGAATGATGCTTACCTGGGTTATGCGGCCGATGTCATCTCGCGGAGCAAGGTACAGATGCTCGTTCTGGGGGCGCCGCGGTACCAACACACGGGCATGGCGGTGCTGTTCAAACCGAATGCTGGTACCTGGGAGACCAGCACTGTCATCAAGGGCAGCCAGATCGGCTCCTACTTTGGGGCCTCCCTCTGCTCTGTGGACGTGGACAGAGATGGCAGCTCCGACCTGGTCCTCATCGGGGCTCCCCATTACTATGAGCCAACTCGGGGGGGGCAGGTGTCTGTATGCCCCTTGCCCCGGAGGGCTAAGTGGCAGTGTGACGTCATTCTCCGTGGGGAGCAGGGCCACCCCTGGGGCCGCTTTGGGGCAGCCCTGACAGTGCTGGGGGACATGAATGGGGACAGGCTGACGGACGTGGCCATCGGGGCCCCGGGGGAGCAGGAGAACTCAGGTGCTGTCTACCTGTTCCATGGAACTTCAAGTCTGGGCATCAGCCCCTCCCACAGCCAGCGGATTGCAGGCTCCCAGCTCTCCCCCAGGCTCCAGTATTTCGGTCAGTCTCTGAGTGGGGGCCAGGACCTCACAATGGATGGACTGGTGGACCTGGCCGTGGGGGCCCAGGGGCACGCACTTTTGCTCAGGTCCCAGCCTGTGCTGAGGCTTGCCGTGACCATGGAGTTCACCCCCAGGGAATTGGCCAGGAAGGTGTTTGAGTGTCATGAACATGTGGTGAAAGGCCAGAGTGCTGGAGAGGTCAGAGTCTGCCTCCGTGTTCACAAGAGCATACGGGACCGGCTGGGAGAAATCCAGAGCATTGTCACCTACGACCTGGCTCTGGACCCAAGTCGCTCTCATCCCCGGGCCATCTTTGATGAGACAAAGAACCGCACAAGCAGACGGACACAGGCCTTTAGCCTGAATCAGAAATGTGAGACCCTGAAGCTACAGTTACCGGATTGTGTTGAGGACTCCGTAACTCCGATCGTCCTGCGCCTCAACTTCTCTCTGATGGGGCAGCCTTCACCCTCTTTCGGGAACCTCCGGCCTGTGCTGGCGGAGGATGCTCAGAGACTCTTCACGGCCATGTTACCCTTTGAGAAGAACTGTGGCAATGACACCATCTGCCAGGATGAACTCAGTGTCACCTTCAGTTTCATGAGCCTGAGCACTCTGGTGGTGGGCGGTCCCCGAGACTTCAACGTCATGCTGACTGTGAGGAACCAGGGCGAGGACTCCTACAGCACCCACCTCACCTTCTTCTACCCATCTGGCTTGTCCTATCGGACGGTGTCCGGGGTCCAGAACCAGCCCGCATGGCGGTCCTGGCATGTGATCTGTGTGTCTGACAGCAAAGGGACCATGCAGAGCAGCAGATGCAACATAAACCACCCCATCTTTCCAGGCAGCTCAGAGGTCACCTTTAATATCACACTGGACGTGGAATCTAATGCTTTCTTTGGAAACAGAGCACTTTTCAAAGCCAATGTGACTAGTGAAAACAACGTACCCAGGACCAATAAAACGGAGTTCCAGCTGGAGCTGCCTGTGAAATATGCCATCTACATGGCGGTCACCAGCCAGGAGGCCTCCACCAAATACCTCAACTTCTCAGCTTCCGAGAAGACCCAGCACGTTATAACGCATCAGTATCAGTTCAACAACCTGGGGCAGAGGGCCCTCCCCATCAGTGTGGTCTTCTGGGTTCCCATCCAGCTCAACCAGGTGACCGTATGGGACGATCCCCAGGTCACCTTTTCCCAGAACCTCTCCAGTTCGTGCCGCAGAGAGAAGAGGGCCCCTCCGCACTCTGACTTCCTGGCTAAGCTTAAGAAGGCCCCAGTGCTGAACTGCTCCATTGCTGTCTGTCAGAGAATCCAGTGTGACCTCTCCTTTGAGAGCCAGGAAGCATTCAATGTCACCCTCAAAAGCAACTTCTCCTTTGACTGGTACATCAAAACTCCACACGGCCACCTTCAGGTTGAGAGCACAGCAGAGATCTTGTTCGATGACATGATGTTTGCTCTGCTTCCGGGACAGGAGGCATTTGTGAGGGCCCAGACAGAGACCAAAGTGGAGCCGCATGAAATGCCAAACCCGGTTCCCCTTATTGTGGGCAGCTCCGTGGGCGGGCTGGTGCTGCTGGCCCTCATCACTGCTGGCCTGTACAAGCTCGGTTTCTTCAAACGGCAGTACAAAGACATGATGGGCGAAGCTGGTCCCGAAGCTGCCCCGTCTCAG
Efuscus   ATGACTGACCGAGTCCTTCTCTTAACATTGGCCTTATGTCATGGGTTCAACCTGGACACTGAAAACCCAGTGATCTTTCGAGAGAATGCAAGGAGCTTCGGGCAGAGCGTGGTCCAGCTTGAGGGATCCCGGGTGGTGGTGGGAGCCCCCCAGGAGATAAAGACTCCCAATCAGACGGGCGGCATCTACCAGTGTGACTACAGCACGTCCGCCTGCGAGCCCATCCAGCTGCAGGTCCCCCCGGAGGCTGTGAACATGTCCTTGGGTCTGTCTCTGGCATTTGCCACCAACCCTTTCCGGCTGCTGGCCTGCGGCCCCACCCTACACCAAATGTGCAAGGAGAACACCTACGTGAACGGCTTCTGCTTCCTGTTTGGATCCAACCTGCGGCAGCCGCCCCAGCGGTTCCCCAAGGCCCTCAGAGAGTGCCCCCAGCAGGAGAGCGACATCGCCTTCTTGATTGATGGCTCTGGCAGCATCAACCCAAATGACTTTCTTCGGATGAAGGATTTCGTCTCAACTGTGATGAATCAGTTCAAGTCCAAAACCTTGTTCTCTCTGATGCAGTACTCTGATGAGTTCCGGACGCATTTCACCTTCCAAGATTTCAAGGCTAACCCAGACCCGAGGCTACTGGTGAGGCCAATCAAACAGCTGAACGGGAGGACGCACACGGCCACGGGAATCCGCAAAGTGGTAAGAGAACTGTTTGACAGCAAAAGTGGAGCCCGGAAGAATGCCCTTAAGATCCTCGTTGTCATCACAGACGGAGAGAAGTTTGATGATCCCTTGGGGTACGAGAATGTCATCGCGGAGGCGGACAGGAAGGGCGTCATTCGCTACGTCATTGGGGTGGGCAGTGCCTTCGACAACAGGAAGTCCCGCGAAGAGCTGGAGACCATCGCGTCCAAGCCGTCTCACGACCACGTGTTCCAGGTGACCAACTTTGAAGCGCTGAAGACCATTCAGAACCAGCTCCAGGAGAAGATCTTTGCGATTGAGGGTACTCAGACAGGAAGTACCAGCTCCTTCGAGTATGAGATGTCTCAGGAAGGCTTCAGTGCTTCCATAACCTCCAATGGCCCCTTGCTGGGTGCTGTGGGGAGCTTTGACTGGTCTGGTGGAGCCTTTCTGCATATGTCAGAGGATAAAGTCGCCTTCATCAACATGACCAGGATAAATTCAGACATGAACGATGCTTACTTGGGTTATGCTGCCGAAGTCGTCTCGTGGGGCCAGGTGCAAACCCTGGCCTTGGGGGCTCCTCGATATCAGCACACTGGCCTGGTGGCCATGTTCAGACAGAGCGCTGGTGCCTGGGAGGTCAACGCGATGATCGAGGGCAGCCAGATTGGCTCCTACTTCGGGGCCTCCCTCTGCTCCGTGGACGTGAACAGAGATGGCAGCTCCGACCTGGTCCTCATCGGGGCTCCCCATTACTACGAGCCGACCCGGGGGGGCCGGGTGTCTGTGTGCCCCTTGCCCCGGAGGGCCAGGTGGCAGTGCCAGGCCATCCTCCGTGGGGAGCAGGGCCACCCCTGGGGCCGCTTTGGGGCAGCCCTGACCGCGCTGGGGGACGTGAATGGGGACAAGCTGACGGACGTGGCCATCGGGGCCCCGGGGGAGCAGGAGAACCGGGGTGCTGTGTACCTGTTCCATGGGACCTCGGGGCTGGGCGTCAGCCCCTCCCACAGCCAGCGGATTGCAGGCTCCCAGCTCTCCCCCACGCTCCAGTATTTCGGGCAGTCACTGAGTGGGGGCCAGGACCTCACGATGGACGGCTTGATGGACCTGGCTGTGGGGGCGCAGGGGCAGGCGCTGCTGCTCAGGTCCCAGCCTGTGCTGAGAGTTGAGGCGACCATGATCTTCACGCCCAGGGAATTGGCGAGGAGTGTGTTTGAGTGTCGGGAAAATGTGGTGAGAGGCCTAACTGCGGGGGAGGTCAGAGTCTGCCTCCGTGTGCAGAAGCGCACCGGGGACCGGCTGGGAGAGATCCAGAGCACTGTCACCTATGACCTGGCTCTAGACTCCACTCGCTCACGTCCTCGGGCCATTTTAGAGGAGACGAAGAACAACACACGCAGACAGACCCGGGTCTTGGGGCTGAGTCAGACGTGTGAGACACTGAAGCTACAGTTACCGGAATGTGTGGAGGACTCAGTGACCCCTGTTGTCCTGCGCCTCAACTTCTCTCTGGAGGGGCAGCCCTTGACCTCCTACGGGAACCTGCGGCCCGTGCTGGCTGTGGATGCTCAGACTGTCTTCACAGCCTCGCTTCCCTTTGAGAAGAACTGTGGCAATGACAGTGTCTGCCAGGATGCCCTCAGCGTCAGCTTCAGTTTCAGGAACCTGCACACACTGGTGGTGGGTGGTCCCCGGAACTTCAACGTGACGGTGACGGTGCGGAACCAGGGCGAGGACTCCTTCAACACTCGGGTCGCCTTCTTCTACCCGCCTGGCTTGTCCTATCGGATGGTGTCAGGGGTCCAGTCCCAGCACTCATGGCGATCCTGGCGTGTGAACTGTGATTCGGACACCCAAAGCACCTTGCACAGCGGCAGCTGCAGCATAAACCACCCCATCTTCCCAGGCAACTCAGAGGTCACCTTTAACATCACATTGGACGTGGACTCGGATGCTTCCCTTGGAGACAGACTGCTTCTCAAGGCCAATGTGACCAGTGAGAACAACTCGCCGAGAACCAACCAAACGGAGTTCCAGCTGGCGCTGCCTGTGAAGTACGCGGTCTACATGGTGGTCGCCAGCCGTGAGGGCTCCGTCAAATATCTCAGCTTCCCAGCTTCAAAGAAGACCAGCCATGTTATAAACCATCAGTATCAGTTCACCAACCTGGGGCAGAGGAGCCCCCGCATCGGCGTGGTGCTCTGGATCCCCATCCGGCTGAACGAGGTGCCCGTGTGGGGCGACCCCGACGCCGTCTTCTCCCCGAACCTGAACAGGACATGCCGCAGGGAGGAGAGGGTGCCCCCTCGCTCCGGCTTCCTGGCTGAGCTGAGCAAGGCTCCGGTGCTGAACTGCTCCATCGCGGTGTGCCTGCGGGTCCAGTGTGACTTCTCCTTCGGCAGCCGGGAGGAGTTCAGCGTCAACCTCACAGGCAGCCTCTCCTTTGACTGGTACATCCAGACTCCGCACAACCACCTGCAGGTTGTGAGCACAGCGGAGATCCTGCTGGACGACCGGAGGTTTGCCCAGCTCCCAGGACAGGAGGCCTTAGTGAGGGCCCAGACAGAGACCAAGGTGGAGCCCTATGAGGTGCACGACCCGGTCCCGCTCATCGTGGGCAGCTCCGTGGGGGGGCTGGTGCTCCTCGGCCTCATCACCGCCGCAATGTACAAGCTCGGCTTCTTCAAGCGGCAGTACAAGGACATGATGAATGAAGCCGCTCCCGAAGCCGCCCCGCCCCAG
Mbrandtii   ATGACTTGCCGAGTCCTTCTCTTAACATTGGCCTTATGTCATGGGTTCAACCTGGACACCGAAAACCCCGTGATCTTTCAAGAGAATGCGAGGAGCTTCGGGCAGAGCGTGGTCCAGATTGAGGGGTCCCGGGTGGTGGTGGGAGCCCCCCAGGAGATAAAGACCGCCAATCAGACGGGAGGCCTCTACCAGTGTGACTACAGCACGTCAGCCTGTGAACCCATCCAGCTGCAGGTGCCCCCGGAGGCCGTGAACATGTCCCTGGGTCTGTCTCTGGCATTTGCCACCAACCCTTTCCGGCTGCTGGCCTGCGGCCCCACCCTACACCAAACGTGCAAGGAGAACACCTATGTGAACGGCTTCTGCTTCCTGTTTGGATCCAACCTGCGGCAGCCGCCCCAGAGGTTCCCAAAGGCTCTCAGAGAGTGCCCTCAGCAGGAGAGCGACATCGCCTTCTTGATTGATGGCTCTGGCAGCATTGAAACAGAAGACTTTCGGCGGATGAAGGATTTCGTCTCAACTGTGATGAATCAGTTCAAGTCCAAAACCTTGTTCTCTTTGATGCAGTACTCTCAAGATTTCCGGACGCATTTCACCTTCCAAGATTTCAAGGCTAACCCTGACCCGAGGCTACTGGTGGGGCCAATCACACAGCTTCACGGGTGGACATACACAGCCACGGGAATCCGCAAAGTAGTAAGAGAACTGTTTACCAGCAACAGCGGAGCCCGGAGGAATGCCCTTAAGATCCTAGTTGTCATCACAGACGGAGCAAAGTATAATGATCCCTTGGAGTACCGGGATGTCATCCCCGAGGCAGACAGAGAGGGCGTCATCCGCTACGTCATTGGGGTGGGCAATGCCTTCAGTACCAAGAAGTCCCGAGAAGAGCTGGAAACCATCGCGTCCAAGCCGCCTCGCGACCACGTGTTCCAGGTGACCAACTTCGAAGCTCTGAAGACCATTCAGAACCAGCTTCAGGAAAAGATCTTTGCGATTGAAGGTACTCAGTCAGGAAGTAGCAGCACCTTTGAGTATGAGATGTCTCAGGAAGGCTTCAGTGCTTCCATAACCTCCAATGGTCTCTTGCTGGGTGCTGTGGGGAGCTTTGACTGGGCTGGTGGAGCCTTCCTGCATATGTCAGAGGATAAAGTCACCTTCATCAACACAACCAGGGTAGATTCAGACATGAACGATGCTTACTTGGGTTATGCTGCCGAAGTCATCTCGCGGGGCCGGGTGCAAACCCTGGCCTTGGGGGCTCCTCGATATCAGCACACTGGCCTGGTGGCAATGTTCAGACAGAGCGCTGGTGCCTGGGAGGCCAACGCGATTATCGAGGGCAGCCAGATTGGCTCCTACTTCGGCGCCTCCCTCTGCTCCGTGGACGTGGACAGAGATGGCACCTCCGACCTGGTCCTCATCGGGGCTCCCCATTACTACGAGCCGACCCGGGGGGGCCAGGTGTCTGTGTGCCCCTCGCCCCGGAGGGCCAGGTGGCAGTGCCGGGCCATTCTCCGTGGGGAGCAGGGCCACCCCTGGGGCCGCTTTGGGGCAGCCCTGACCGCCATGGGGGACGTGAATGGGGACAAGCTGACGGACGTGGCCATCGGGGCCCCGGGGGAAGAGGAGAACCGGGGTGCTGTGTACCTGTTCCACGGAACCTCGGGGCCGGGCATCAGCCCCTCCCACAGCCAGCGGATTGCAGGCTCCCAGCTCTCCCCCAGGCTCCAGTATTTTGGTCAGTCACTGAGTGGGGGCCAGGACCTCACGATGGATGGCTTGATGGACCTGGCTGTAGGGGCGCAGGGGCACGCGCTGCTGCTCAGGTCCCAGCCTGTGCTGAGGGTTGAGGCGACCATGACCTTCACGCCCAGGGAATTGGCGAGGAGTGTGTTTGAGTGTCGGGAAAATACGGTGAAAGGCCAACCTGCTGGGGAGGTCAGAGTCTGCCTCCGTGTGCAGAAGAGCACAGCAGACCGGCTGGGAGAGATCCGGAGCACTGTCACCTATGACCTGGCTCTAGATTCCACTCGCTCAAGTCCCCGGGCCGTTTTCGATGAGACGAAGAACAGCACACGCAGACAGACACGGGTCTTGGGGCTGAGTCAGACGTGTGAGACACTGAAGCTACACTTGCCGGACTGTGTAGAGGACTCAGTGACCCCCATTGTCCTGCGCCTCAACTTCTCTCTGGAGGGGCAGCCCTTGTCCTCCTTCGGGAACCTGCGGCCCGTGCTGGCTGTGGATGCTCAGACGTTCTTCACAGCCGCGTTTCCCTTTGAGAAGAATTGCGGCAATGACAGTGTCTGCCAGGATGACCTCAGCATCAGCTTCAGTTTCACGAACCTGCACACCCTGGTGGTGGGTGGTCTCCGGAACTTCAACGTGACGCTGACTGTGAGGAACCAGGGCGAGGACTCCTACGGGACTCGGGTCGCCTTCTTCTACCCGCCTGGCTTGTCCTATCGGACGGTGTCAGGGGTCCAGTCCCCACAGTCATGGCGATCCTGGCGTGTGTTCTGTGATTCCGGCACCCAAAGGACCTTGCACAGCAGCAGCTGCACCATAAACCACCCCATCTTCCCAAGCAACTCAGAGGTCACCTTTAACATCACATTGGACGTGGACCCTGATGCTTCCCTTGGAGACAGACTGCTTCTCAAGGCCAATGTGACCAGTGAGAACAACTTGCCGAGAACCAACAAAACGGAGTTCCAGCTGGCGCTGCCCGTGAAGTACACGGTCTACATGGTGGTCGCCAGCCGTGAGGTCTCCACCAAATATCTCAACTTCACAGCTTCAAAGAAGACCAGCCATGTGATAAACCATCAGTATCAGTTCAACAACCTGGGGCAGAGGAGCCCCCCCATCAGTGTGGTCCTCTGGATGCCCATCCGGCTGACCCAGGTGCCTGTGTGGGGCCACCCAGACGTCGTCTTCTCCCCGGACCTGAACAGGACATGCCGCCAGGAGGAGAGGGTGCCCCCTGGCTCCAGCTTCCTGGCTGAGCTGAGCAAGGCTCCGGTGCTGAGCTGCTCCGTTGCCGTGTGCCTGAGAATCCAGTGCGACATCTCCTTCGGCAGCCAGGAGGAGTTCGGCGTCACCCTCACCGGCAACCTCTCCTTTGACTGGTACATCAAGACTCCGCACAACCACCTGCAGGTGGTGAGCACAGCGGAGATCCTGTTTGATGACCGGAGGTTTGCCCTGCCCTCAGGACAGGAGGCGTTGGTGAGGGCCCAGACAGAGACCAAGGTGGAGCCATATGAGGTGTACGACCCGGTCCCGCTCATCGTGGGCAGCTCCGTGGGAGGGCTGGTCCTCCTCGCCCTCATCACAGCCGCACTGTACAAGCTCGGCTTCTTCAAGCGGCAGTACAAGGACATGATGAGTGAAGCGGCTCCTGAAGCTGCCCCACCCCAG
Raegyptiacus   ATGACTCACAGAGTCCTTCTGTTAACATTGGCTTTATGTCACGGGTTCAACCTTGACACTGAAAACACAGTGATCTTTCAAGAGAACGTAAGGAGCTTTGGACAGAGCGTGATTCAGCTTGAGGGATCCCGGGTGGTGGTTGGAGCCCCGCAGGAGATAAAGGCTCCTAACCAAACAGGTGGCCTCTACCAGTGTGACTACAGCATGGGCACTTGTGAGCCCATCCACCTGCAGGTGCCCCCTGAGGCTGTGAACATGTCTCTGGGTCTGTCTTTGGCATTTGCCACCAACCCTTTCCGGCTGCTGGCCTGCGGCCCCACTGTACACCAAATTTGCAAGGAGAACACCTATGTGAATGGCTTCTGCTTCCTGTTTGGACCCAATCTACTACAGCAGCCCCAGAGGCTACCAAAGACCCTCAGAGAGTGCCCTCAACAGGATAGTGACATTGCTTTCTTGATTGATGGCTCTGGTAGCATCATCTCAAATGACTTTCAGCGGATGAAGGAGTTTGTCTCGACTGTGATGAATCAATTCAAGTCTAAAACCTTGTTCTCTTTGATGCAGTACTCTAACGACTTCGAGACTCATTTCACCTTCAAAGATTTCAAAGATAAACCTAACCCAAGACTGCTGGTGGAGCCAATAAGTCAGCTATTTGGGCAGACACACACTGCCACAGGAATCCGTGAAGTAATAAGAAAACTGTTTAACAGAAGAAACGGAGCCCGGGAGAATGCCCTTAAGATCCTAGTTGTCATCACAGACGGAGTAAAGTATGGTGATCCCTTGGAGTACAAGGATGTCATCCCTGATGCAGACAGAGAGGGTATCATTCGCTACGTCATTGGGGTGGGAGTTGCCTTTAATAGTGAGAAATCCCGCCGAGAGCTTGATACCATTGCATCCAAGCCGCCTCATGATCACGTGTTCCGAGTAAATAACTTTGAAGCTCTGAGGACCATTCAGAACCAGCTTCAGGAAAAGATCTTTGCAATTGAGGGTACTCAGACAGGAAGTACCAGCTCCTTTGAGTATGAGATGTCTCAGGAAGGCTTCAGTGCTTCCATAACTTCCAATGGTCCCTTGCTGGGTGCTGTGGGGAGCTTTGACTGGGCTGGTGGAGCCTTTCTTCATATGCCAGAGGATAAAATCACCTTCATCAACACAACCAGGGTAGATTCAGACATGAATGATGCTTACTTGGGTTATGCTGCCGAAGTTATCTTGAGAGGCCAAGTGCAAGCCCTGGTTTTGGGAGCACCTCGATATCAGCATACTGGTCTAGTGATGATGTTCAGACAGAATGCTGGTGCCTGGGAGACCAACACTCTTGTCAAGGGCAGCCAGATCGGCTCCTACTTTGGGGCCTCACTCTGCTCTGTGGACGTGAATAGAGATGGTAGTTCCGACTTGGTCCTCATCGGGGCCCCCCATTACTATGAGCTGACTCGGGGCGGCCAGGTGTCTGTGTGCCCCTTGCCCCGGAGGTCTAGGTGGCAGTGTAAGGCTGTTCTCCGTGGGGAGCAAGGCCATCCTTGGAGTCGCTTTGGGGCAGCCCTGACAGTGCTGGGGGACATAAATGGAGACAAGTTGATGGATGTGGCCATTGGGGCCCCAGGAGAGCAGGAGAACCTGGGTGCTGTCTACCTATTTCATGGAACCTCAGAACTGGACATCAGCCTTTCCCACAGCCAGCGGATTGCAAGCTCCCAGCTCTCCTCCAGGCTCCAATATTTTGGACAGTCACTGAGTGGGGGCCAGGATCTCACAATGGATGGACTGGTGGATCTGGCTGTAGGGGCCCAGGGACATGTGCTGCTGCTCAGGTCCCAGCCTGTGCTGAGAGTTGGTGTGACCATGGCATTCACACCCAGGGAATTGGCAAGGAATATGTTTGAGTGTCGTGAACATATGGTGAAAGGCCAGACTGCTGGGGAGGTCAGAGTCTGCCTCCATGTTTACAAGAGCACACGGGACCGGCTGGGAGATATCCAGAGCATTGTTACATATGACCTGGCCCTGGACCCAAGTCGTCAGCATTCCCGGGCCATCTTTGATGAGACAAAGAACAACACATACAGACAGACACAGAGCTTGGGGCTGAATCAGAAATGTGAGACTTTGAAGCTACAGTTACCGGATTGTGTAGAGGACTCAGTAACTCCGATTGTCCTTCGCCTCAACTTCTCTCTGGTGGGACAGCCCTTGTCCTCCTTTGGGAACCTCCGGCCAGTGCTGGCTGTGGATGCTCAGAGACTCTTCACAGCCATGTTTCCCTTTGAGAAGAATTGTGGTAATGATAGCATTTGTCAGGACGACCTCAGCATCACCTTCAGTTTTCTGAGTCTGGACACCCTGGTGGTGGGTGGTCCCCGGGACTTCAACGTGACGCTGATTGTGAGAAACCAGGGCGAGGATTCCTACAGGACTAAGGTCACCTTCTTCTACCCTCCTGGCTTGTCCTATCGGACGGTGTCAGGGGTCCAGAACTGGCGCTCATGGCGATCCTGGCATGTGACCTGTGAATCTGATATCAAAGAGGCCTTGCAGAGCTGCAGCTGCAACATAAATCACCCCATCTTCCCAGACAACTCGGAGGTCACCTTTAATATCACATTAGATGTGGAATCTAATGCTTCCATTGGAAACAGAGTACTTCTCAAAGCCAATGTGACCAGTGAGAACAACATGCCCAGGACCAACAAAACTGAATTCCAGCTGGAGCTGCCTGTGAAATACACTGTCTACATGGTGGTCACCAGCCATGAGGTCTCTACCAAATATCTCAACTTCACAGCTTCAGAGAAGACCAGCCATGTTATAAAGCATCAGTATCAGTTCAACAACTTGGGGCAGAGGAGCCTCCCCATCAGTGTGGTCTTCTTGATCCCCATCCAGCTGAACAAGGTGGCTGTGTGGGAAAACCCCCAGGTCATCTTCTCCCAGAACTTCTCCAGTACATGCCACACTGAGGAGAGGGTCCCCCCTCACTCTGACTTCCTGGCCATGCTTAAGAAGACCTCAGTGCTGAACTGCTCCATTGCTGTCTGTCAGAGAGTCCAGTGTGATATCTCCTTTGGCAGCCAAGAAGAATTCAACGTCACCCTTAAAGGAAACCTTTCATTTGACTGGTATATTAAAACTTCACATAACTACCTTCAGGTTCTGAGCACAGCGGAGATCTTATTTAATGACTCGATGTTTGCCCTGCTTCCAGGACAGGGGGCATTTGTGAGGGCCCAGACAGAGACCAAAGTGGAGCCATACGAAGTGCATGACCCTGTGCCGCTTATTGTGGGCAGCTCCGTCGGGGGCCTAGTGCTCTTGGCCCTCATTACCATGGGACTATACAAGCTCGGTTTCTTCAAACGGCAGTACAAGGACATGATGAATGAAGCTGGTCCTGAAACTTCCCCGCCCCAG
Pvampyrus   ATGACTCACAGAGTCCTTCTGTTAACATTGGCTTTATGTCATGGGTTCAACCTTGACACTGAAAATGCAGTGATCTTTCAAGAGAACGTAAGGAGCTTTGGACAGAGCGTGGTCCAGCTTGAGGGATCCCGGGTGGTGGTTGGAGCCCCCCAGGAGATAAAGGCTCCCAACCAAACAGGTGGCCTCTACCAGTGTGACTACAGCATGGCCACCTGTGAGCCCATCCACCTGCAGGTCCCCCCCGAGGCTGTCAACATGTCTCTGGGTCTGTCTCTGGCATTTGCCACCAACCCTTTCCGGCTGCTGGCCTGCGGCCCCACCCTACACCAAATTTGCAAGGAGAACACCTATGTGAATGGCTTCTGCTTCCTGTTTGGACCCAATCTACTGCAGCAGCCCCAGAGGCTACCAAAGACCCTCAGAGAGTGCCCTCAACAGGATAGTGACATTGCTTTCTTGATTGATGGCTCTGGTAGCATCATCTCAAGTGACTTTCAGCGGATGAAGGAGTTTGTCTCGACTATGATGGACCAATTCAAGTCTAAAACCTTGTTCTCTTTGATGCAGTACTCTGAAGACTTCCAGATTCATTTCACCTTCAAAGATTTCAAGGATAAACCTAACCCGAGACTGCTGGTGAGACCAATAAAGCAGCTGTATGGGGAGACACACACTGCCACAGGAATCCTGAAAGTAATAAGAGAAGTGTTTAACAGCAGAAACGGAGCCCGGGAGAATGCCCGTAAGATCCTAGTTGTCATCACAGATGGAGTAAAGTATGGTGATCCCTTAGAGTACAAGGATGTCATCCCTGAGGCAGACAGAGAGGGTGTCATTCGCTACGTCATTGGGGTGGGAGTTGCCTTCAATAGTGAGAGATCCCGCCAAGAGCTTAGTACCATTGCATCCAAGCCGCCTCGTGATCACGTGTTCCGGGTGAATAACTTTGAAGCTCTAAAGACCATTCAGAACCAGCTTCAGGAGAAGATCTTTGCCATTGAGGGTACTCAGATAGGAAGTACCAGCTCCTTTGAGTATGAGATGTCTCAGGAAGGCTTCAGTGCTTCCATAACCTCCAATGGTCCCTTGCTGGGTGCTGTGGGGAGCTTTGACTGGGCTGGTGGAGCCTTTCTTCATATGCCAGAGGATAAAATCACCTTCATCAACACAACCAGGGTAGATTCAGACATGAATGATGCTTACTTGGGTTATGCTACCGAAGTCATCTTGCGAGGCCAAGTGCAAGCCCTGGTTCTGGGAGCACCTCGATATCAGCATACTGGTCTAGTGATGATGTTCAGACAGAATGCTGGTGCCTGGGAGACCAACACTCTTATCAAGGGCAGCCAGATCGGCTCCTACTTCGGGGCCTCGCTCTGCTCTGTGGACGTGAATAGAGATGGTAGTTCCGACCTGGTCCTCATCGGGGCCCCCCATTACTATGAGCTGACTCGGGGGGGCCAGGTGTCTGTGTGCCCCTTGCCCCGGAGGTCTAGGTGGCAGTGTAACGCTGTTCTCCGTGGGGAGCAAGGCCATCCCTGGAGTCGCTTTGGGGCAGCCCTGACAGTGCTGGGGGACGTAAATGGAGACAAGCTGATGGACGTGGCCATCGGGGCCCCAGGAGAGCAGGAGAACCGGGGTGCTGTCTACCTATTTCATGGAACCTCAGAACTGGGCATCAGCCTCTCCCACAGCCAGCGAATTGCAGGCTCCCAGCTCTCCTCTAGGCTCCAGTATTTTGGACAGTCACTGAGTGGGGGCCAGGACCTCACAATGGATGGACTGGTGGATCTGGCTGTGGGGGCCCAGGGGCATGTACTGCTGCTCAGGTCCCAGCCTGTGCTGAAAGTTGAGGTGACCATGGAGTTCACACCCAGGGAATTGGCAAGGAATGTGTTTGAGTGTCGTGAACATGTGATGAAAGGCCAGACTGCTGGGGAGGTCAGAGTCTGCCTCCGTGTTCACAAGAGCACACGGGACCGGCTGGGAGATATCCAGAGCATTGTCACATATGACCTGGCCCTGGACCCAAGTCATCAGCTTTCCCGGGCCATCTTTGATGAGACAAAGAACAACACATACAGACAGACTCAGAGCTTGGGGCTGAATCGGAAATGTGAGACCTTGAAGCTACAGTTACCGGATTGTGTAAAGAACTCAGTAACTCCGATTGTCCTTCGCCTCAACTTCTCTCTGGTGGGGCAGCCCTTGTCCTCTTTTGGGAACCTCCGGCCAGTGCTGGCTGTGGATGCTCAGAGACTCTTCACAGCCTTGTTTCCCTTTGAGAAGAATTGTGGTAATGACAGCATCTGCCAGGATGACCTCAGCATCGCCTTCAGTTTTATGAGCCTGGACACCCTGGTGGTGGGTGGTCCCCGGGACTTCAACGTGACGCTGACTGTGAGAAACCAGGGCGAGGATTCCTACAAGACTCAAGTCACCTTCTTCTACCCTCCTGGCTTGTCCTATCGGACTGTGTCAGGGGTCCAGAACTGGCACTCATGGCGATCCTGGCATGTGACCTGTGAGTCTGATATCAAAGATGCCTTGCAGAGCTGCAGATGCAACATAAATCACCCCATCTTCCCAGAAAAGTCAGAGGTCACCTTTAATATCACATTAGATGTGGAATCTAATGCTTCCCTTGGAAACAGAGTACTTCTCAAAGCCAGTGTGACCAGTGATAACAACATGCCCAGGACCAACAAAACTGAATTCCAGCTGGAGCTGCCTGTGAAATACACTGTCTATATGGTGGTCGCCAGCCATGAAGTCTCTACCAAATATCTCAACTTCACAGCTTCAGAGAAGACCAGCCATGTTATAAAGCATCAGTATCAGTTCAACAACTTGGGACAGAGGAGCCTCCCCATCAGTGTGGTCTTCTGGATCCCTATCCAGCTGAACAAGGTGGCTGTGTGGGAACATCCCCAGGTCACCTTCTCCCAGAACCTCTCCAGTACATGCCACACTGAGGAGAGGGTCCCCCCTCACTCTGACTTCCTGGCCATGCTTAAGATGACCTCAGTGCTGAACTGCTCCATTGCTGTCTGTCAGAGAGTCCAATGTGACATCTCCTTTGGCAGCCAAGAAGAATTCAACGTCACCCTTAAAGGCAACCTTTCATTTGACTGGTATATCAAAACTTCACATAATTACCTTCAGGTTCTGAGCACAGCGGAGATCTTGTTTAATGACTTGATGTTTGCCCTGCTTCCAGGACAGGGGGCATTTGTGAGGGCCCAGACAGAGACCAAAGTGGAGCCATATGAAGTGCACGACCCTGTACCACTTATTGTGGGCAGCTCTGTGGGGGGCTTGGTGCTCTTGGCCCTCATTACCATGGGACTGTACAAGCTCGGTTTCTTCAAACGGCAGTACAAGGATATGATGAGTGAAGCTGGTCCTGAAACTGCCCCACCCCAG
Palecto   TTGGCTTACAGTGAGCTCCAGACTAAATTGGCTTTATGTCATGGGTTCAACCTTGACACTGAAAATGCAGTGATCTTTCAAGAGAACGTAAGGAGCTTTGGACAGAGCGTGGTCCAGCTTGAGGGATCCCGGGTGGTGGTTGGAGCCCCCCAGGAGATAAAGGCTCCCAACCAAACAGGTGGCCTCTACCAGTGTGACTACAGCATGGCCACCTGTGAGCCCATCCACCTGCAGGTCCCCCCCGAGGCTGTCAACATGTCTCTGGGTCTGTCTTTGGCATTTGCCACCAACCCTTTCCGGCTGCTGGCCTGCGGCCCCACCCTACACCAAATTTGCAAGGAGAACACCTATGTGAATGGCTTCTGCTTCCTGTTTGGACCCAATCTACTGCAGCAGCCCCAGAGGCTACCAAAGACCCTCAGAGAGTGCCCTCAACAGGATAGTGACATTGCTTTCTTGATTGATGGCTCTGGTAGCATCATCTCAAGTGACTTTCAGCGGATGAAGGAGTTTGTCTCGACTATGATGAACCAATTCAAGTCTAAAACCTTGTTCTCTTTGATGCAGTACTCTGAAGACTTCCAGATTCATTTCACCTTCAAAGATTTCAAGGATAAACCTAACCCGAGACTGCTGGTGAGGCCAATAAAGCAGCTGTATGGGGAGACACACACTGCCACAGGAATCCTGAAAGTAATAAGAGAAGTGTTTAACAGCAGAAACGGAGCCCGGGAGAATGCCCGAAAGATCCTAGTTGTCATCACAGATGGAGTAAAGTATGGTGATCCCTTAGAGTACAAGGATGTCATCCCTGAGGCAGACAGAGAGGGTGTCATTCGCTACGTCATTGGGGTGGGAGTTGCCTTCAATAGTGAGAGATCCCGCCAAGAGCTTAATACCATTGCATCCAAGCCGCCTCGTGATCACGTGTTCCGGGTGAATAACTTTGAAGCTCTAAAGACCATTCAGAACCAGCTTCAGGAGAAGATCTTTGCGATTGAGGGTACTCAGATAGGAAGTACCAGCTCCTTTGAGTATGAGATGTCTCAGGAAGGCTTCAGTGCTTCCATAACCTCCAATGGTCCCTTGCTGGGTGCTGTGGGGAGCTTTGACTGGGCTGGTGGAGCCTTTCTTCATATGCCAGAGGATAAAATCACCTTCATCAACACAACCAGGGTAGATTCAGACATGAATGATGCTTACTTGGGTTATGCTACCGAAGTCATCTTGCGAGGCCAAGTGCAAGCCCTGGTTCTGGGAGCACCTCGATATCAGCATACTGGTCTAGTGATGATGTTCAGACAGAATGCTGGTGCCTGGGAGACCAACACTCTTATCAAGGGCAGCCAGATCGGCTCCTACTTCGGGGCCTCGCTCTGCTCTGTGGACGTGAATAGAGATGGTAGTTCCGACCTGGTCCTCATCGGGGCCCCCCATTACTATGAGCTGACTCGCGGGGGCCAGGTGTCTGTGTGCCCCTTGCCCCGGAGGTCTAGGTGGCAGTGTAACGCTGTTCTCCGTGGGGAGCAAGGCCATCCCTGGAGTCGCTTTGGGGCAGCCCTGACAGTGCTGGGGGATGTAAATGGAGACAAGCTGATGGACGTGGCCATCGGGGCCCCAGGAGAGCAGGAGAACCGGGGTGCTGTCTACCTATTTCATGGAACCTCAGAACTGGGCATCAGCCTCTCCCACAGCCAGCGGATTGCAGGCTCCCAGCTCTCCTCTAGGCTCCAGTATTTTGGACAGTCACTGAGTGGGGGCCAGGACCTCACAATGGATGGACTGGTGGATCTGGCTGTGGGGGCCCAGGGGCATGTACTGCTGCTCAGGTCCCAGCCTGTGCTGAAAGTTGAGGTGACCATGGAGTTCACACCCAGGGAATTGGCAAGGAATGTGTTTGAGTGTCGTGAACATGTGATGAAAGACCAGACTGCTGGGGAGGTCAGAGTCTGCCTCCGTGTTCACAAGAGCACACGGGACCGGCTGGGAGATATCCAGAGCATTGTCACATATGACCTGGCCCTGGACCCAAGTCATCAGCTTTCCCGGGCCATCTTTGATGAGACAAAGAACAACACATACAGACAGACACAGAGCTTGGGGCTGAATCAGAAATGTGAGACCTTGAAGCTACAGTTACCGGATTGTGTAAAGAACTCAGTAACTCCGATTGTCCTTCGCCTCAACTTCTCTCTGGTGGGGCAGCCCTTGTCCTCTTTTGGGAACCTTCGGCCAGTGCTGGCTGTGGATGCTCAGAGACTCTTCACAGCCTTGTTTCCCTTTGAGAAGAATTGTGGTAATGACAGCATCTGCCAGGATGACCTCAGCATCGCCTTCAGTTTTATGAGCCTGGACACCCTGGTGGTGGGTGGTCCCCGGGACTTCAACGTGACGCTGACTGTGAGAAACCAGGGCGAGGATTCCTACAAGACTCAAGTCACCTTCTTCTACCCTCCTGGCTTGTCCTATCGGACTGTGTCAGGGGTCCAGAACTGGCACTCATGGCGATCCTGGCATGTGACCTGTGAGTCTGATATCAAAGATGCCTTGCAGAGCTGCAGATGCAACATAAATCACCCCATCTTCCCAGAAAACTCAGAGGTCACCTTTAATATCACATTAGATGTGGAATCTAATGCTTCCCTTGGAAACAGAGTACTTCTCAAAGCCAGTGTGACCAGTGATAACAACATGCCCAGGACCAACAAAACTGAATTCCAGCTGGAGCTACCTGTGAAATACACTGTCTATATGGTGGTCACCAGCCATGAGGTCTCTACCAAATATCTCAACTTCACAGCTTCAGAGAAGACCAGCCATGTTATAAAGCATCAGTATCAGTTCAACAACTTGGGACAGAGGAGCCTCCCCATCAGTGTGGTATTCTGGATCCCTATCCAGCTGAACAAGGTGGCTGTGTGGGAACATCCCCAGGTCACCTTCTCCCAGAACCTCTCCAGTACATGCCACACTGAGGAGAGGGTCCCCCCTCACTCTGACTTCCTGGCCATGCTTAAGATGACCTCAGTGCTGAACTGCTCCATTGCTGTCTGTCAGAGAGTCCAGTGTGACATCTCCTTTGACAGCCAAGAAGAATTCAACGTCACCCTTAAAGGCAACCTTTCATTTGACTGGTATATCAAAACTTCACATAATTACCTTCAGGTTCTGAGCACAGCGGAGATCTTGTTTAATGACTTGATGTTTGCCCTGCTTCCAGGACAGGGGGCATTTGTGAGGGCCCAGACAGAGACCAAAGTGGAGCCATATGAAGTGCACGACCCTGTACCACTTATTGTGGGCAGCTCCGTGGGGGGCTTGGTGCTCTTGGCCCTCATTACCATGGGACTGTACAAGCTCGGTTTCTTCAAACGGCAGTACAAGGATATGATGAGTGAAGCTGGTCCTGAAACTGCCCCACCCCAA
Drotundus   ATGGCTCACAGAGTCCTTCTGTTAACATTAGCTTTATGTCGTGGGTTCAACCTGGACACTGAAAATGCAGTGATCTTTCGAGAGAATGAAAGGAGCTTCGGGCAAAGTGTGGTCCAGATTGAGGGATCCCGGGTGGTTGTTGGAGCCCCCCAGGAGATAAAGACTGCCAACCAAACAGGAGGCCTCTATGTCTGTGACTATAGCACGGCCACCTGTGGGCCCATCCAACTGCAGGTACCTCCAGAGGCTGTGAACATGTCTTTGGGTCTGTCTCTGGCATTTGCCACCAACCCTTTCCGATTGCTGGCCTGCGGTCCCACCCTACACCAAACTTGCAAGGAGAACATCTATGCAAATGGCTTATGCTTCCTGTTTGGATCCAACCTACTACAGCCACCCCAGAGGTTCCCAAAGGCCCTCAGAGGTTGCCCTCAGCAGGATAGTGATATTGCCTTCTTGATTGATGGCTCCGGTAGCATCATCCCACGTGACTTTCAGCAGATGAAGGAGTTTGTCTCAACTGTGATGAATCAATTCAAGTCCAAAACCTTGTTCTCTTTGATGCAGTACTCTGAAGAGTTCCAGACTCATTTCACCTTTAAAGATTTCAAGGATAACCCTAACCCTAGACGACTGGTGACACCAATAAGACAGCTGTACGGGAAGACACACACTGCCACGGGAATCCGTAAAGTCGTAAGAGAACTGTTTAACAGCAACAGTGGAGCCCGGGAGAATGCCCTTAAGATCCTAGTTGTCATCACAGATGGAGAAAAGTATGGCGATCCCTTGCAGTACAAGGATGTCATCCCTGAGGCAGACAGAGAGGGTGTCATTCGCTACGTGATTGGGGTGGGAGATGCCTTCAACAACATAGGATCACGCGAAGAGCTTAATACCATTGCATCCAAGCCAGCTCGTGACCACGTGTTCCGGGTGAATAACTTTGAAGCTTTGAAGACCATTCAGAGCCAGCTTCAGGAAAAGATCTTTGCAATTGAGGGTACTCAGACAGGAAGTAGCAGCTCCTTTGAGTATGAGATGTCTCAGGAAGGCTTCAGTGCTTCCATAACTTCTAATGGTCCCTTGCTGGGTGCTGTGGGGAGCTTCGACTGGGCTGGTGGAGCTTTTCTGCAAATGCCAGATGATAAAATCACCTTCATCAACACAACCAGGATAGATTCAGACATGAACGATGCTTACTTAGGTTATGCTGCTGAAGTTATCTTGCGGAAACAGGTCCAAGCCCTGGTTCTGGGTGCGCCTCGACATCAGCACACTGGCCTGGTTGTAATGTTCAGACAGAAGGCTGGCACCTGGGAGACCAACACTGTTATCAAGGGCAGCCAGGTTGGCTCCTACTTTGGGGCTTCCCTCTGCTCCATGGACGTGGACAGAGATGGCAGCTCCGACCTTGTCCTCATCGGGGCTCCCCATTACTACGAACCAACCCGAGGGGGCCAGGTGTCTGTGTGTCCCTTGCCCCGAAGAGCTAGGTGGCAGTGTGAGGTCATTCTCCGTGGGGAGCAGGGCCACCCCTGGGGACGCTTCGGGACAGCCCTGACCATGCTGGGGGACGTGAATGGGGACAAGCTCACGGATGTGGCCATCGGGGCCCCGGGAGAACAGGAGAACCAGGGCGCTGTCTACTTGTTTCATGGGACCTCAGCACTGGGCATCAGCCCCTCCTACAGCCAGAGAATTACAGGCTCCCAGCTGTCCCTCAGGCTCCAGTATTTTGGCCAGTCACTGAGTGGGGGCCAGGACCTCACAATGGATGGATTGGTGGACCTGGCTGTCGGGGCCCAGGGACATGCACTGCTGCTCAGGTCCCAGCCTGTGCTGAAAGTTGATGTGACCATGGTCTTCACACCTAGGGAACTGGTGAGGAATGTGTTTGAGTGTCAGGAACATGTGGTGAGAGGCCAGAATGCTGGGGAGGTCAGAGTCTGCCTCCGTGTCCTCAAGAGCACACAGGACCGGTTGGGAGAGATCCAGAGCATTGTCACATATGACCTGGCTCTGGACCCAAGTCGCCAACATCCTCGGGCCATTTTTGATGAGACAAAGAACAATACACGCAGACAGACGCAGGTCTTGAGGCTGAATCAGAAATGTGAGACATTGAAGCTACAGTTACCAGATTGTGTAGAAGACTCAGTGACCCCCATTATCCTGCGCCTCAACTTCTCTCTGGTGGGGCAGCCCTTGTCCTCTTTCGGGAACCTCCGGCCAGTTCTGGCTGTGGATGCCCAGAGACTCTTCACAGCCTCGTTTCCCTTTGAGAAGAATTGTGGCAATGACAGCGTCTGTCAGGATGACCTCAGCGTCACCTTCAATTTTAAGAACCTGGACACCCTGGTGGTGGGTGGTCCCCGGGACTTCAACGTGACACTGACTGTGAGAAACCGAGGCGAGGACTCCTACAGGACTGAGGTTGCCTTCTTCTACCCACCCGGGTTGTCCTATCGGACAGTGTCAGGGGTCCAGAACCAGCACTCATGGCGATCCTGGCGTGTGACCTGCGAGTCTTACACCAATGAGACCTTGCATAGTAGCACCTGCAGCATAAACCACCCACTCTTCCCAGGCAACTCAGAGGTCACCTTTAATATCACATTGGATGTGGACTCTAACGCTTCCCTTGGACACAGACTACTTCTCAAGGCCAATGTGAGCAGTGAGAACAACATGCCAAGGACCAACAAAACTGAATTCCAGCTGGAGCTGCCTGTGAAATACACTGTCTACATGGTGGTCACCAGCCGTGAGGACTCCACCAAATATCTCAACTTCACAGCTTCAGAGAAGACCAGGCATGTTATAAAGCATCAGTATCAGTTCAACAACCTGGGGCAGCGGAGCATCCCCATCAGTGTGGTCTTTTGGATACCCATCCAGCTGAACAAGGTGACCGTGTGGGATCAACCGCAGTTCATCTTCTCCCAGAACCTATCCAGTGCCTGCCACACTGAAGAGAGGGTTCCCCCTCACTCCGACTTCCTGGCTGAGCTTAAGAAGACCCCAGTGCTAAACTGCTCCACTGCTGTCTGTCAGAGAATCCAGTGTGACATCTCCTTTAGCAGCCAGGAAGAATTCAACGTTACCCTCAAAGGCAACCTCTCATTTGACTGGTTTATCAAAACTTCGCATAACTACCTCCAGGTTGTGAGCACAGTGGAGATCTTGTTTAATGATTCCATGTATGCCCTGCTTCCAGGACAGGAGGCATTTGTGAGAGCCCAGACACAGACCAAAGTGGAGCCATATGAAGTACATGACCCCGTACCGCTTATTGTGGGCAGCTCTGTGGGGGGGCTGGTGCTCCTGGCCCTCATCACCACTGGACTGTACAAGCTCGGCTTCTTCAAACGGCAGTACAAGGACATGATGAATGAAACTGCTCCAGAAGCTGCTCCACCCCAG
Pdiscolor   ATGGCTCACAGAGTTCTTCTGTTAACATTAGCCTTATGTCATGGGTTCAACCTGGACACTGAAAATACAGTGATCTTTCGAGAGAATGAAAAGAGCTTCGGGCAGACTGTGGTCCAGCTTGAGGGATCCCGGGTGGTGGTTGGAGCCCCCCAGGAGATAAAGGCTGCCAACCAAACAGGAGGCCTCTATGTCTGTGACTATAGCACAGATACCTGTGGGCCCATTCAACTGCAGGTACCTCCGGAGGCTGTGAACATGTCCTTGGGTCTGTCTCTGGCATTTGCCGCCAACCCTTTCCGGTTGCTGGCCTGCGGTCCCACCCTACACCAAACTTGCAAGGAGAACATTTATGCAAATGGCTTATGCTTCCTGTTTGGATCCAACCTACTGCAGCCACCCCAGAGGTTCCCAAAGGCCCTCAGAGGTTGCCCTCAGAAGGATAGTGACATTGCCTTTTTGATTGATGGCTCTGGTAGCATCAACTCACGTGACTTTCAGCAGATGAAGCAGTTTGTCTCAACTGTGATGAATCAATTCAAATCCAAAACCTTGTTCTCTTTGATGCAGTACTCTGAAGACTTCGAGACTCATTTCACATTTAAAGATTTCAAGGATAACCCTAACCCTCAACAACTGGTGACGCCAATAGCACAGCTATACGGGAAGACACACACTGCCACGGGAATCCTTAAAGTTGTAAGAGAACTGTTTAGTAGCAGCAGTGGAGCCCGGGAGAATGCCCTTAAGATCCTAGTTGTCATCACAGATGGAGAAAAGTATGGTGATCGCTTGCAGTACGAGGATGTCATCCCTGAAGCAGACAGAGAGGGTGTCATTCGCTACGTCATTGGGGTGGGAGATGCCTTCAACAGCTTAAGATCCCGAGAAGAGCTTAATACCATTGCATCCAAGCCACCTCGTGATCACGTGTTCCGGGTGAATAACTTTGAAGCTCTGAAGACCATTCAGAACCAGCTTCAGGAAAAGATCTTTGCAATTGAGGGTACTCAAACAGGAAGTACCAGCTCCTTTGAGTATGAGATGTCTCAGGAAGGCTTCAGCGCTTCCATAATGTCTAATGGTCTCTTGCTGGGTGCTGTGGGGAGCTTTGACTGGGCTGGTGGAGCTTTTCTGCAAATGTCAGGAGATAAAATCACCTTCATCAACACAACCAGGGTAGATGCAGACATGAACGATGCTTACTTGGGTTATGCTGTTGAAGTCATTTTGCGGAAACAGGTCCAAATCCTGGTTCTGGGAGCACCTCGATATCAGCACACTGGCCTGGTCATAATGTTCAGACAGAAGGCTGGCACCTGGGAGACCAATGCTGTTATCAAGGGCAGCCAGATTGGCTCCTACTTTGGGGCCTCCCTGTGCTCCGTGGATGTGGACAGAGATGGCAGCTCAGACCTGGTCCTCATTGGGGCTCCCCATTACTATGAGCCGACCCGGGGGGGCCAGGTGTCTGTGTGCCCCTTACCCCGGAGAGCTAGGTGGCAGTGTGAGGGCATTCTCCGTGGGGAGCAGGGCCACCCCTGGGGTCGCTTCGGGACAGCCCTGACTGTGCTGGGGGACGTGAATGGGGACAAGCTGGCAGATGTGGCCATCGGGGCCCCGGGAGAACAGGAGAACCAGGGTGCAGTCTATCTGTTTCATGGGACTTCAGGACTGGGCATCAGCTCCTCCTACAGCCAGAGAATTATAGGCTCCCAGCTGTCCCCCATGCTCCAGTATTTTGGTCAGTCACTGAGTGGGGGCCAGGACCTCACAATGGATGGATTGGTAGACCTGGCTGTAGGGGCCCAGGGACATGCACTGCTGCTCAGGTCCCAACCTGTGCTGAAAGTTGATGTGGCCATGGTCTTCACACCCAGGGAACTGGTGAGGAATGTGTTTGAGTGTCAGGAACATGTGGTGAGAGGCCAGAATGCTGGGGAGGTCAGAGTCTGCCTCCATGTCCTCAAGAGCACACAGGACCGGTTGGGAGAGATCCAGAGCACTGTCACATATGACCTGGCTCTGGACCCAAGTCGCCAACATCCTCGGGCCATTTTTGATGAGACAAAGAACAGCACACGCAGAAAGACGTGGGACTTGAGGCTGGGTCAGAAATGTGAGACACTGAAGCTACAGTTACCGGAATGTGTAGAGGACTCAGTGACCCCCATTATCCTGCGCCTCAACTTCTCTCTGGTGGGGCAGCCCTTGTCCTCTTTCGGGAACCTCCGGCCAGTTCTGGCTGTGGATGCCCAGAGACTCTTCACAGCCTTGTTTCCCTTTGAGAAGAATTGTGGCAATGACAGTGTCTGTCAGGATGACCTCAGCATCACCTTCAGTTTAAAGAACCTGGACACCCTGATGGTGGGTGGTTCCCAGGACTTCACTGTGATGCTGACTGTGAGAAACCAAGGCGAGGACTCCTATAGGACTGAGGTCTCCTTCTTCTACCCACCTGGCTTGTCCTATCGGACAGTGTCAGGGATCCAGAACCAGCACTCATGGCGATCCTGGCGTGTGACCTGCGAGTCTTCCACCAAAGAGACCTTGCATAGCAGCACCTGCAGCATAAACCACCCCCTCTTCCCAGGCAACTCAGAGGTCACTTTTAATATCACATTGGATGTGGACTCTCATGCTTCTCTTGGACACAGACTACTTCTCAAGGCCAATGTTAGCAGTGAGAACAACATGCCAAGGACCAACAAAACTGAATTCCAGCTGGAGCTGCCTGTGAAATACACTGTCTACATGGTGGTCACCAGCCGTGAGGACTCCACCAAATATCTTAACTTCACAGCTTCAGAGAAGACCAGCCATATTATAAAGCATCAGTATCAGTTCAACAACCTGGGGCGGAGGAGCCTCCCCATCAGTGTGGTCTTCTGGATCCCCATCCAGCTGAACAAGATGACCGTGTGGAATCAGCCGCAGTTCATCTTCTCCCAGAACCTATCCAGTGCCTGCCACACTGAAGTGAGGGTTCCCCCTCACTCCGACTTCTTGGCTGAGCTTAAGAAGACCCCAGTGCTGAGCTGCTCCATTGCTGTCTGTCAGAGAATCCAGTGTGACATCTCCTTTAGCAGCCAGGAAGAATTCAATGTCACCCTCAAAGGCAACCTCTCGTTTGACTGGTATATCAAAACTTCACATAACTACCTCCAGGTTGTGAGCACAGCAGAGATCTTGTTTAATGACTCCACATATGCCCTGCTTCCAGGACAGGAGGCATTTGTGAGAGCCCAGACACAGACCAAAGTGGAGCCATATGAAGTACATAACCCTGTACCACTTATTGTGGGCAGCTCTGTGGGGGGGCTGGTGCTCCTTGCCCTCATCACCGTTGGACTGTACAAGCTCGGCTTCTTCAAACGGCAGTACAAGGACATGATAAATGAAGCTGCTCCAGAAGCTGCTCCACCCCAA
Ajamaicensis   ATGGCTCACAGACTCCTTCTGTTAACATTAGCCTTATGTCATGGGTTCAACCTGGACACTGAAAATGCAGTGATCTTTCAAGAGAATGAAAGGAGCTTCGGGCAGAGTGTGGTCCAGCTTGAGGGATCCCGGGTGGTGGTTGGAGCCCCCCAGGAGATAAAGGCTGCCAACCAAACAGGAGGCCTCTATGTCTGTGACTATAGCACGGCAACCTGTGGGCCCATCCAACTGCAGGTACCTCCGGAGGCTGTGAACATGTCCTTGGGTCTGTCTCTGGCATTTGCCACCAACCCTTTCCGGTTGCTGGCCTGTGGTCCCACCCTACACAAAACTTGCAAGGAGAACATCTATGCAAATGGCTTATGCTTCCTGTTTGGATCCAATCTACTGCAGCCACCCCAGAGGTTCCCAAAGGACTTCAGAGGTTGCCCTCAGCGGGATAGTGACATTGCCTTCTTGATCGATGGCTCTGGTAGCATCATCTCACGTGACTTTCAGCAGATGAAGGAGTTTGTCTCAACTGTGATGAATCAATTCAAGTCCAAAACCTTGTTCTCTTTGATGCAGTACTCTGAAGAGTTCCAGACTCATTTTACCTTTAAAGATTTCAAGAATAACCCTAACCCTAGACAACTGGTGACACCAATAATACAGCTGCATGGGAAGACACACACTGCCACGGGAATCCGCAAAGTCGTAAGAGAACTGTTTAACAGCAACAATGGAGCCCGGGAGAATGCCTTTAAGATCCTAGTTGTCATCACAGATGGAGAAAAGTATGGTGATCCCTTGCAGTACAAGGATGTCATCCCTGAGGCAGACAGAGAGGGTGTCATTCGCTATGTCATTGGGGTGGGACATGCCTTCAACAACTTTAGATCTCGAGAAGAGCTTAATACCATTGCATCCAAGCCAGCTCGTGATCACGTGTTCCAGGTGAATAACTTTGAAGCTCTGAAGACCATTCAGAACCAGCTTCAGGAAAAGATCTTTGCAATTGAGGGTACTCAAACAGGAAGTACCAGCTCCTTTGAGTATGAAATGTCTCAGGAAGGCTTCAGTGCTTCCATAACTTCTAATGGTCTCTTGCTGGGTGCTGTGGGAAGCTTTGACTGGTCTGGTGGAGCTTTTCTGCAGATGTCAGAAGATAAAATCACCTTCATCAACACAACTCGGGTAGATTCAGACATGAACGATGCTTACTTGGGTTATGCTACTGAAGTCATCTTGCGGAAACAGGTCCAAACCCTGGTTCTGGGAGCACCTCGATATCAGCACACTGGCCTGGTCATGATGTTCAAACAGAAGGCCGGCACCTGGGAGACCAGTGCTGTTATCAAGGGCAGCCAGATTGGCTCTTACTTTGGGGCCTCCCTGTGCTCCGTGGACATGGACAGAGATGGCAACTCCGACCTCATCCTTATCGGGGCTCCCCATTACTACGAGCCGACCCGGGGGGGCCAGGTGTCTGTGTGCCCCTTGCCCAGGAGAGCTAGGTGGCAGTGTGAGGTCATTCTCCGTGGGGAGCAGGGCCACCCCTGGGGACGCTTCGGGGCAGCCCTGACTGTGCTGGGGGACGTGAATGGGGACAGGCTGACGGATGTGGCCATCGGGGCCCCGGGAGAACAGGAGAACCAGGGTGCTGTCTACCTGTTTCATGGGACCTCAGGACTGGGCATCAGTCCCTCCTACAGCCAGAGAATTACAGGCTCCCAGCTGTCACGCACGCTCCAGTATTTTGGTCAGTCACTGAGTGGGGGCCGGGACCTCACAATGGATGGATTGGTAGACCTGGCTGTAGGGGCCCAGGGACATGCACTGCTGCTCAGGTCCCAACCTGTGCTGAACGTTGATGTGACCATGGTTTTCACACCCAGGGAATTGGGGAGGAATGTGTTTGAGTGTCAGGAACATGTGGTGAGAGGCCGAAATGCTGGGGAGGTCAGAGTTTGCCTCCATGTCCTCAAGAGCACAAAGGACCGGTTGGGAGAGATCCAGAGCATTGTCACCTATGACCTGGCTCTGGACCCAAGTCGCCAACATCCTCGGGCCGTTTTTGATGAAACAAAGAACAGCACACGCAGACAGACACAGGACTTGAGGCTGAATCAGAAATGTGAGACACTTAAGCTACAGTTACCGGATTGTGTAGAGGACTCAGTGACCCCCATTATCCTGCGCCTCAACTTCTCTCTGGTGGGGCAGCCCTTGCCCTCCTTTGGGAACCTCCGTCCAGTTCTAGCTGTGGATGCCCAGAGACTCTTCACAGCTTCGTTTCCATTTGAGAAGAATTGCGGCAATGACAGTGTCTGTCAGGATGACCTCAGCATCACCTTCAATTTTAAGAACCTGGACACCCTGGTGGTGGGCGGTCCCCGGGACTTCAATGTGATGCTGACTGTGAAAAACCAAGGCGAGGACTCCTACAGGACTGAGGTCTCCTTTTTCTACCCACCTGGCTTGTCCTATCGGACAGTGTCAGAGGTCCAGAACCAGCACTCATGGCGATCCTGGCGTGTGACCTGCGAGTCTTCCACCAAAGAGACCTTGCATAGCAGCACCTGCAGCATAAACCACCCCCTCTTCCCAGGCAACTCAGAGGTCACCTTTGGCATCACATTGGATGTGGACCCTTATGCTTCCCTTGGACATAGACTACTTCTCAAGGCCAATGTGAGCAGTGAGAACAACATGCCAAGGACCAACAAAACTGAATTCCAGCTGGAGCTGCCTGTGAAATACACTGTCTACATGGTGGTCACCAGCCATGAGGACTCCACCAAATATCTCAACTTCACAGCTTCAGAGAAGACCAGCCGTGTTATAAAGCATCAGTATCAGTTCAACAACCTGGGGCAGAGGAGCCTCCCCATCAGTGTGGTCTTCTTGATTCCCATTCAGCTGAACAAGGTGACTGTGTGGGATCAACTGCAGTTCATCTTCTCCCAGAACCTATCCAGTGCCTGCCACACTGAAAAGAGGGTTCCCCCTCACTCTGACTTCGTGGCTGAACTTAAGAAGACCCCCGTGCTGAACTGCTCCATTGCTGTCTGTCACAGAATCCAGTGTGACATCTCCTTTAGCAGCCAGGAAGAATTCAATGTCACCCTCAAAGGCAACCTCTCATTTGACTGGTATATCAAAACTTCACATAACTACCTCCAGGTTGTGAGCACAGCAGAGATCTTGTTTAATGACTCCACATATGCCCTGCCTCCAGGACAGGAGGCATTTGTGAGAGCCCAGACAGAGACCAAAGTGGAGCCATATGAAGTACATAACCCTGTACCACTTATTGTGGGCAGCTCTGTGGGGGGGCTGGTGCTCCTCGCCCTCATCGCCACTGGACTGTATAAGCTTGGCTTCTTCAAACGGCAGTACAAGGACATGATGAATGAAGCTGCTCCAGAAGCTGCTCAACCCCAA
Shondurensis   ATGGCTCACAGAGTTCTTCTATTAACATTAGCCTTATGTCATGGGTTCAACTTGGACACTGAAAATGCAGTGATCTTTCAAGAGAATGAAAGGAGCTTTGGGCAGAGTGTGGTCCAGCTTGAGGGATCCCGGGTGGTGGTTGGAGCTCCCCAGGAGATAAAGGCTGCCAACCAAACAGGAGGCCTCTATGTCTGTGACTATAGCACGGCAACCTGTGGGCCCATCCAACTGCAGGTACCTCCGGAGGCTGTGAACATGTCCTTGGGTCTGTCTCTGGCATTTGCCACCAACCCTTTCCGGTTGCTGGCCTGCGGTCCCACCCTACACAAAACTTGCAAGGAGAACGTCTATGCAAATGGCTTATGCTTCCTGTTTGGATCCAACCTACTGCAGCCACCCCAGAGATTCCCAAAGGCCTTCAGAGGTTGCCCTCAGCGAGATAGTGACATTGCCTTCTTGATCGATGGCTCTAGTAGCATCATCTCACGTGACTTTCAGAAGATGAAGGAGTTTGTCTCAACTGTGATGAATCAGTTCAAGTCCAAAACCTTGTTCTCTTTGATGCAGTACTCTGAAGAGTTCCAGACTCATTTCACCTTTAAAGATTTCAAGGATAACCCTAACCCTAGACAACTGGTGACACCAATAATACAGCTGTATGGGAAGACACACACTGCCACGGGAATCCGTAAAGTTGTAAGAGAACTGTTTAACAGCAACAGTGGAGCCCGGGAGAATGCCTTTAAGATCCTAGTTGTCATCACAGATGGAGAAAAGTATGGTGATCCCTTGCAGTACAAGGATGTCATCCCTGAGGCAGACAGAGAGGGTGTCATTCGCTACGTCATTGGGGTGGGAGATGCCTTCAACAGCTTTAAATCCCGAGAAGAGCTTAATACCATTGCATCCAAGCCAGCTCGTGATCATGTGTTCCGGGTGAATAACTTTGAAGCCCTGAAGACCATTCAGAACCAGCTTCAGGAGAAGATCTTTGCAATTGAGGGTACTCAAACAGGAAGTACCAGCTCCTTTGAGTATGAAATGTCTCAGGAAGGCTTCAGTGCTTCCATAACTTCTAATGGTCTCTTGCTAGGTGCTGTGGGGAGCTTTGACTGGGCTGGTGGAGCTTTTCTGCAAATGTCAGAAGATAAAATCACCTTCATCAACACAACCGGGGTAGATTCAGACATGAACGATGCTTACTTGGGTTATGCTGCTGAAGTCATCTTGAAGAAACAGGTCCAAACCCTGGTTCTGGGAGCACCTCGATATCAGCACACTGGCCTTGTTGTGATGTTCAGACAGAAGGCTGGCACCTGGGAGACCAACACTGTTATCAAGGGCAGCCAGATTGGCTCCTACTTTGGGGCCTCCCTGTGCTCCGTGGACGTGGACAGAGATGGCAGCTCCGACCTGGTCCTCATTGGGGCTCCCTATTACTACGAGCCGGCCCGGGGGGGCCAGGTGTCTGTGTGCCCCTTGCCCCGCAGAGCTAGGTGGCAGTGTGAGGTCATTCTCCGTGGGGAGCAGGGCCACCCCTGGGGACGCTTCGGGACAGCCCTGACTGTGCTGGGGGATGTGAATGGGGACAGGCTGACAGATGTGGCCATCGGAGCCCCGGGAGAACAGGAGAACCAGGGTGCTGTCTACCTGTTTCATGGGACCTCAGGACTGGGCATCAGCCCCTCCTACAGCCAGAGAATTACAGGCTCCCAGCTGTCACGCACACTCCAGTATTTTGGTCAGTCACTGAGTGGGGGCCAGGACCTCACAATGGATGGATTGGTAGACCTGGCTGTCGGGGCCCAGAGACATGTACTGCTGCTCAGGTCCCAACCTGTGCTGAATGTTGATGTGACCATGGTCTTCACACCCAGGGAATTGGCGAGGAGTGTGTTTGAGTGTCAGGAACATGTGGTGAGAGGCCAAAATGCTGGGGAGGTCAGAGTCTGCCTCCATGTCCTCAAGAGCACAAAGGACCGGTTGGGAGAGATCCAGAGCATTGTCACATATGACCTGGCTCTGGACCCAAGTCGCCAACATCCTCGGGCCATTTTTGATGAGACAAAGAACAGCACACGCAGACAGACGCAGGACTTGAGGCTGAATCAGAAATGTGAGACACTGAAGCTATGGTTACCGGATTGTGTAGAGGACTCAGTGACCCCCATTATCCTGCGCCTCAACTTCTCTCTGGTGGGGCAGCCTTTGCCCTCTTTTGGGAACCTCCGGCCAGTTCTAGCTGTGGATGCCCAGAGACTCTTCACAGCTTTGTTTCCTTTTGAGAAGAATTGTGGCAATGACAGTGTCTGTCAAGATGACCTCAGCATCACCTTCAACTTTAAGAATCTAGACACCCTGGTCGTGGGTGGTCCCCGGGATTTCAATGTGATGCTGACTGTGAGAAACCAAGGCGAGGACTCCTACAGGACTGAGGTCTCCTTTTTCTACCCACCTGGCTTGTCCTATCGGGCAGTGTCAGGGATCCAGAACCAGCCCTCATGGCGATCCTGGCGTGTGAACTGCGAGTCTTCCACCAAAGAGACTTTGCATAGCAGCACCTGCAGCATAAACCACCCCCTCTTCCCAGGCAACTCAGAGGTCACCTTTAATATCATATTGGATGTGGACTCTTATGCTTCCCTTGGACACAGACTACTTCTCAAGGCCAATGTGAGCAGTGAGAACAACATGCCGAGGACCAACAAAACTGAATTCCAGCTGGAGCTGCCTGTGAAATATACTGTCTACATGGTGGTCACCAGCCATGAGGACTCCACCAAATATCTCAACTTCACAGCTTCAGAGAAGACCAGCCATGTTATAAAGCATCAGTATCAGTTCAAGAACCTGGGGCAGAGGAGCCTCCCCATCAGTGTGGCCTTCTTGATTCCCATCCAGCTGAACAAGGTGACTGTGTGGGATCAACTGCAGTTCATCTTCTCCCAGAACCTATCCAGTGCCTGCCACACTGAGGAGAGGGTTCCTCCTCACTCTGACTTCGTGGCTGAGCTTAAGAAGACCCCAGTGCTGAACTGCTCCATTGCTGTCTGTCAGAGAATCCAGTGTGACATCTCCTTTAGCGGCCAGGAAGAATTCAATGTCACCCTCAAAGGCAACCTCTCATTTGACTGGTATATCAAAACTTCACATAACTACCTTCAGGTTGTGAGCACAGCAGAGATCCTGTTTAATGACTCCACATATGCCCTGCTTCCAGGACAGGAGGCATTTGTGAGAGCCCAGACAGAGACCAAAGTGGAGCCATATGAAGTACATGACCCTGTACCGCTTATTGTGGGCAGCTCTGTGGGGGGGCTGGTGCTCCTTGCCCTCATCGCCACTGGACTGTATAAGCTTGGCTTCTTCAAACGGCAGTACAAGGACATGATGAATGAAGCTGCTCCAGAAGCTGCTCCACCCCAA
Mnatalensis   ATGATGCACAGAGTCCTTCTGTTGACATTGGCCTTATGTCATGGGTTCAACCTGGACACTGAAAACCCAGTGATCTTTCAAGATAATGCAAGGAGCTTCGGGCAGAGCGTGGTCCAGCTTGAGGGATCCCGGTTGGTGGTTGGAGCCCCCCAGGAGATAAAGGCTGCCAACCAAACAGGAGGCCTCTACCAGTGTGACTATAGCACGGGCACCTGTGAGCCCGTCCAGCTGCAGGTACCCCCAGAGGCTGTGAACATGTCCTTGGGTCTGTCTCTGGCATTTGCCAGCAACCCTTTCCGGCTGCTGGCCTGCGGCCCCACCCTGCACCAGACTTGCAAGGAGAACATCTACATGGCCGGCTTCTGCTTCCTGTTTGGATCCAACCTCCGGCAGCCGCCCCAGAGGTTCCCAAAGGCCCTCAGAGAGTGCCCTCAGCAGGACAGCGACATCGCCTTCTTGATCGACGGCTCTGGCAGCATCATCCCAAACGACTTTCTGCAGATGAAGGATTTCGTCTCAACTGTGATGAATCAATTCAAGTCCAAAACCTTGTTCTCCTTGATGCAGTACTCCGAAGACTTCCAGACTCATTTCACCTTCAAGGATTTCAGGGATAACCCTGACCCGAGACAACTGGTGAGGCCCATAAGACAGCTGTTCGGGAAGACACACACTGCCACGGGAATCCGCAAAGTCGTAAGAGAACTGTTTGCCAGCAAAAACGGAGCCCGGGAGAATGCCCTGAAGATCCTAGTTGTCATCACAGATGGAGAAAAGTTTGGTGACCCCTTGGAGTACAGCGATGTCATCCCCGAGGCTGACAGAGAGCGTGTCATTCGCTATGTCATTGGGGTGGGAGCTGCCTTCAACAGTGAGAGGTCCCGCCAAGAGCTTAATACCATTGCGTCCAAGCCCTCTCGCGACCATGTGTTCCGGGTGAACAACTTTGAAGCTCTGAAGACCATTCAGAACCAGCTTCAGGAGAAGATCTTTGCAATTGAGGGTACCCAGACAGGAAGTACCAGCTCCTTCGAGTATGAGATGTGTCAGGAGGGCTTCAGTACTTCCATAACCTCCAACGGTCCCTTGCTGGGCGCTGTGGGGAGCTTTGACTGGGCTGGTGGAGCCTTTCTGCATATGCCCGGGGATAAAGTCACCTTCATCAACACAACCAGGGTGGATTCGGACATGAACGATGCTTACTTGGGTTATGCTGCCGAAGTCATCTCGCGAGGCCGGGTGCAAAACCTGGTTCTGGGGGCGCCTCGATATCAGCACACTGGCCTGGTGGCAATGTTTAGACAGAACAGTGGTGTCTGGGAGAACAACGCTGTGATCAAGGGCACCCAGATTGGCTCCTACTTCGGGGCCTCTCTCTGCTCCGTGGACGTGGACAGAGATGGCAGCTCTGACCTGGTCCTCATCGGGGCTCCCCATTACTACGAAACGACTCGGGGGGGCCAGGTGTCTGTGTGCCCCTTGCCCCGGAGGGCTAGGTGGCAGTGTGAGGTCATTCTCCGTGGGGAGCAGGGCCACCCCTGGGGCCGCTTTGGGGCAGCCCTGACCGTGCTGGGGGACGTGAATGGGGACAAGCTGACAGATGTGGCCATCGGGGCCCCGGGAGAACAGGAGAACCAGGGTGCTGTCTACCTATTTCACGGAACCTCAGGGCTGGGCATCAGCCCCTCCCATGCTCAGCGGATTGCAGGCTCTAAGCTCTCCCCCGGGCTCCAGTATTTCGGTCAGTCACTGAGTGGGGGCCAGGACCTCACAATGGATGGATTGATGGACTTGGCTGTAGGGGCCCAGGGGCATGTGCTGCTTCTCAGGTCCCAGCCTGTGCTGAGAGTTGAGGTGACCATGGACTTCACACCCCGGGAAGTGGCGAAAAATGTGTTTGAGTGTCAGGAAAATGTGGTGACAGGCCAGACTGCTGGGGAGGTCAGAATCTGCCTCCGTGTGCATAAGATCACACGGGACCGGCTGGGAGAGATCCAGAGCACTGTCACATATGACCTGGCTCTGGACTCCACTCGCCAACATCCTCGGATCATTTTTGATGAGACAAAGAACAGCACACGCAGACAGACACAGGTCTTGAGTCTGAGTCAGAAATGTGAGATACTAAAGCTACAGTTACCGGTCTGTGTAGAGGACTCAGTGACCCCCGTTGTCCTGCGCCTCAACTTCTCTCTGATGGGGCAGCCCTTGTCCTCCTTTGGGAACCTGCGGCCAGTGCTGGCTGTGGATGCTCAGACGCTCTTCACAGCCTCGTTTCCCTTTGAGAAGAATTGTGGCAATGATAGCATCTGCGAGGATGACCTCAGCATCACCTTTAGTTTCATGAACCTGCACACCCTGGTGGTGGGTGGCCCCCGGAACTTCAACATGACGGTGACTGTGAGAAACCAGGGTGAAGACTCCTACAAGACTCAGGTTGCCTTCTTCTACCCGCCTGGCTTGTCCTATCGGACAGTGTCAGGAGTCCAGAGCCAGCACTCGTGGCGATCCTGGCGTGTGACCTGTGGGTCTGACACCCAAGGGGGCTTGCACAGTGGCAGCTGCAGCATAAACTACCCAATCTTCCCAGGCGACTCGGAGGTCACCTTTAATATCACATTGGATGTGGACTCTGATGCTTCCCTTGGAAAAGGCCTACTTCTCAAAGCCAACGTGACCAGTGACAACAATATGCCGAGGACCAACAAAACGGAATTCCAGCTGGAGCTGCCTGTGAAATACGCCGTCTACATGGTGGTCACCAGCCTTGAGGCCTCCACCAAATATCTCAACTTCACAGCCTCAGAGAAGACCAGCCACGTTATAAACCATCAGTATCAGTTCAACAACCTGGGGCGGAGGGGCCTCCCCATCAGTGTGGTCTTCTGGATCCCCACCCAGCTGAACCAGGTGGCCGTGTGGCGCTCCACCCAGCTCGTCTTCTCCCCGAACCTGTCCAATACTTGCCACACCGAGGAGCGAATCCCCCCTCACTCCGACTTCCTGGCTAAGCTTAAGAAGACCCCAGTGCTGAACTGCTCCATTGCTGTGTGCCAGAGAATCCAGTGTGACATCTCCTTCGACAGCCAGGAAGAATTCAGTGTCACCCTCAAAGGCAACCTCTCCTTTGATTGGTATATCAAGACTTCGCACAACCACCTTCAGGTTGTGAGCACAGCGGAGATCTTGTTTGATGACCTGATGTTTGCCCTGCTCCCAGGACAGGAGACGTTTGTGAGGGCCCAGACCGAGACGGGAGTGGAGCCGTATGAAGTACATGACCCTGTGCCGCTGATCGCGGGCAGCTCTGCGGGCGGGCTGGCCCTCCTGGCCCTCATCACGGCCGCCCTCTACAAGCTCGGCTTCTTCAAGAGGAAGTACAAGGACACGATGAATGAAGCTGCCTCTGAAGCTGCCCCACCCCAG
Mmolossus   ATGACTGAAAGAGTTCTTCTGTTAACATTGGCCTTATGTCACGGATTCAACCTGGACACTGAAACCGCAGTGATCTTTCAAGAGAATGTAAAAAGCTTCGGGCAGAGTGTGGTCCAGCTTGAGGGGTCCCGGTTGGTGGTTGGAGCCCCCCAGGAGATAAAGGCTGCCAACCAAACAGGTGGCCTCTACCAGTGTGACTACAGCCTGGGCACCTGTGAGCCCATCCCCCTGCAGGTGCCCCCGGAGGCTGTGAACATGTCCTTGGGTCTGTCTTTGGCATTTGCCACCAACCCATTCCGGCTGCTGGCCTGCGGCCCCACCCTACACCAAATTTGCAAGGAGAACACCTATGTGAATGGTTTCTGCTTCCTGTTTGGATCTAACCTACGGCAGTCGCCCGAGCGGTTCCCAAAGGCCCTCAGAGAATGCCCTCAGCAGGAGAGTGACATTGCCTTCTTGATTGATGGCTCTGGTAGCATCAACCGAAATGACTTTCAGCGGATGAAGAATTTTGTCTCAACTGTGATGCGTCAATTCAAGTCCAAAACCTTGTTCTCCTTGATGCAGTACTCTGACGACTTCCGGACTCATTTCACCTTCAAAGATTTCAAGAATAACCCTAACCCGAGGGGACTGGTGACGCCAATAGAACAGCTGACTGGGTACACATACACCGCCACGGGAATCCTCAAAGTAGTAACAGAACTGTTTAGCAGCAACAATGGAGCTCGGAAGAATGCCCTTAAGATCCTAGTTGTCATCACAGATGGAGAAAAGTATGGTGATGCCAAGGAATATAAGGATGTCATCCCTGAGGCAGACAGACGGGGTGTCATTCGCTATGTCATTGGGGTGGGAAGTGCCTTCAACAATGAGAAATCCCGCCAAGAGCTTAATACCATTGCATCCCAGCCACCTCGCGAGCATGTGTTCCAGGTGAATAACTTTGAAGCTCTGAAGACCATTCAGAACCAGCTTCAGGAAAAGATCTTTGCGATTGAGGGTACTCAGACGGGAAGTACCAGCTCCTTTGAGTATGAGATGTCTCAGGAAGGCTTCAGTGCTTCCATAACCTCCAATGGTCCCTTGCTGGGTGCCGTGGGGAGCTTTGACTGGGCTGGCGGAGCCTTTCTGCATATGCCACAGGATAAAATCACCTTTATCAACACAACCAGGGTAGATTCAGATATGAATGATGCTTACTTGGGTTATGCTGCTGAAGTCGTCTTGTGGGGTCGGGTGCAAACTCTGGTTTTGGGGGCGCCTCGATACCAGCACACTGGCATGGTGGTAATGTTCAGACAGAGCGCTAATGTCTGGGAGACCAGCTCTGTTATCAAGGGCACCCAGATTGGCTCCTACTTCGGGGCCTCCCTCTGCTCGGTGGACGTGGACAGAGACGGCAGCTCCGACCTGGTCCTCATCGGGGCTCCCCATTACTACGAGCCGACCCGGGGGGGCCAGGTGTCTGTGTGCCCCTTGCCCCGGAGGTCTAGGTGGCAGTGTGAGGCCATTCTCCGTGGGGAGCAAGGCCACCCCTGGGGGCGCTTTGGGACAGCCCTGACTGTGCTGGGGGACGTGAATGGGGACAAGCTGACGGACGTGGCCATCGGGGCCCCTGGAGAACAGGAGAACCAGGGTGCTGTCTACCTGTTTCATGGAACCTCAGGGCGGGGCATCCGCCCCTCCCACAGCCAGCGGATTGCAGGCTCCCAGCTCTCCCCCAGGCTCCAGTATTTTGGTCAGTCACTGAGTGGGGGCAAGGACCTCACCATGGATGGGTTGATGGACCTGGCTGTAGGGGCCCAGGGGCGTGTGCTGCTGCTCAGGTCCAAGCCTGTGCTGAGAGTTGAGGTGACCATGAACTTCGCACCAAGAGAATTGATGAGGAATGTGTATGAGTGTCGGGAACATGTGGTGAAAGGCCAGACTGCTGGGGAGGTCAGAGTCTGCCTCCGTGTGCATAAGAGCACACGGGACCGGCTGGGAGAGGTCCAGAGCACCATCACATATGACCTGGCTCTGGACTCAACTCGCCAACTTCCTCGAGCCATTTTTGATGAGACGAAGAACAGCACACGCAGGCAGACGCAGGTCTTCGGGCAGAATCAGAAATGTGAGACACTGACGCTGCGGTTACCGGATTGTGTAGAAGACTCAGTGATCCCCATTGGCCTGCGCCTCAACTTCTCTCTGGTGGGGCAGCCCTTGACCTCCTTCGGGAACCTCCGGCCGGTGCTGGCTGTGGATGCCCAGACACTCTTCACAGCCTCGTTTCCCTTTGAGAAAAATTGTGGCAATGACAGTGTCTGCCAGGATGACCTCAGCATCACCCTCAGTTTTATGAACCTGCGCACCCTGGTGGTGGGTGGTTCCCAGGACTTCAACGTGACAGTGACTGTGAAAAACCAGGGTGAGGACTCCTACAGGACTCAGGTCGCCTTCTTCTACCCACCTGGCTTGTCCTATCGGACGGTGTCAGGGATCCAGACCCAGCACTCATGGCGGTCCTGGCGTGTGAACTGTGGGTCTGAGACCCAAGAGACCTTGCACACTGGCATCTGCAGCATAAACCACCCCATCTTCCCAGGCAACTCAGAGGTCACCTTTAACATCATACTGGGTGTGGACAATGATGCTTCCCTTGGAAACAGACTACTTTTCAAGGCCAATGTGACCAGTGATAACAACATGCCGAGGACCAACAAAACTGAATTCCAGCTGGAGCTGCCTGTGAAGTACACTGTCTACATGGTGATCTCGAGCCACGAGGCCTCCACCAGGTATCTCAACTTCACAGCCTCAGAGAAGACCAGCCATGATATAAAGCATCAGTATCAGTTCAACAACCTGGGGCGGAGGAGTGTCCCCGTCAGTGTAGTCTTCTGGATCCCCACCCAGCTGAACCAGGTGACCGTGTGGGATCACCCCCAGATCGTCTTCTCCCAGAACCTATTCAATTCATGCCGCGTTGAGGAGAGGGCCCCCCCTCGCTCTGACTTCCTGGCTGAGCTTAAGAAAAGCCCCGAGCTGAACTGCTCCATCGCTGTCTGCCAGAGAACCCAATGTGACATCTCCTTTGGCAGCCAGGAACAATTCAGTGTCACCCTCAAAGGCAACCTCTCATTTGACTGGTATATCAAGACTCCACACAGCTACCTTGAGGTTGTGAGCACAGCGGAGATCTTGTTTGATGACACGGTGTTTACCCTGTTTCCAGGACAGGAGGAGTTTGTGAGGGTCCAGACAAAGACCAAAGTGGAGCCATATGAAGTGGGAAACCCTGTCCCACTCATCGTGGGCAGCTCCGTGGGCGGGCTGGTGCTCCTGGGCCTCATCACAGCAGTTCTGTACAAGCTCGGCTTCTTCAAACGGCAGTACAAGGACATGATGAGTGAAACTGCTCCTGAAGCTGCCCCACCCCAG

(Harmiger,(Rsinicus,Rferrumequinum),(((((Efuscus,Mbrandtii),Mnatalensis),Mmolossus),(Drotundus,(Pdiscolor,(Ajamaicensis,Shondurensis)))),(Raegyptiacus,(Pvampyrus,Palecto))));

CD14
 25 1125
Human   ATGGAGCGCGCGTCCTGCTTGTTGCTGCTGCTGCTGCCGCTGGTGCACGTCTCTGCGACCACGCCAGAACCTTGTGAGCTGGACGATGAAGATTTCCGCTGCGTCTGCAACTTCTCCGAACCTCAGCCCGACTGGTCCGAAGCCTTCCAGTGTGTGTCTGCAGTAGAGGTGGAGATCCATGCCGGCGGTCTCAACCTAGAGCCGTTTCTAAAGCGCGTCGATGCGGACGCCGACCCGCGGCAGTATGCTGACACGGTCAAGGCTCTCCGCGTGCGGCGGCTCACAGTGGGAGCCGCACAGGTTCCTGCTCAGCTACTGGTAGGCGCCCTGCGTGTGCTAGCGTACTCCCGCCTCAAGGAACTGACGCTCGAGGACCTAAAGATAACCGGCACCATGCCTCCGCTGCCTCTGGAAGCCACAGGACTTGCACTTTCCAGCTTGCGCCTACGCAACGTGTCGTGGGCGACAGGGCGTTCTTGGCTCGCCGAGCTGCAGCAGTGGCTCAAGCCAGGCCTCAAGGTACTGAGCATTGCCCAAGCACACTCGCCTGCCTTTTCCTGCGAACAGGTTCGCGCCTTCCCGGCCCTTACCAGCCTAGACCTGTCTGACAATCCTGGACTGGGCGAACGCGGACTGATGGCGGCTCTCTGTCCCCACAAGTTCCCGGCCATCCAGAATCTAGCGCTGCGCAACACAGGAATGGAGACGCCCACAGGCGTGTGCGCCGCACTGGCGGCGGCAGGTGTGCAGCCCCACAGCCTAGACCTCAGCCACAACTCGCTGCGCGCCACCGTAAACCCTAGCGCTCCGAGATGCATGTGGTCCAGCGCCCTGAACTCCCTCAATCTGTCGTTCGCTGGGCTGGAACAGGTGCCTAAAGGACTGCCAGCCAAGCTCAGAGTGCTCGATCTCAGCTGCAACAGACTGAACAGGGCGCCGCAGCCTGACGAGCTGCCCGAGGTGGATAACCTGACACTGGACGGGAATCCCTTCCTGGTCCCTGGAACTGCCCTCCCCCACGAGGGCTCAATGAACTCCGGCGTGGTCCCAGCCTGTGCACGTTCGACCCTGTCGGTGGGGGTGTCGGGAACCCTGGTGCTGCTCCAAGGGGCCCGGGGCTTTGCC
Gorilla   ATGGGGCGCGCGTCCTGCTTGTTGCTGCTGCTGCTGCCGCTGGTGCACGTCTCTGCGACCACGCCAGAACCTTGTGAGCTGGACGATGAAGATTTCCGCTGCGTCTGCAACTTCTCCGAACCTCAGCCCGACTGGTCCGAAGCCTTCCAGTGTGTGTCTGCAGTAGAGGTGGAGATCCGTGCCGGCGGTCTCAACCTAGAGCCGTTTCTAAAGCGCGTCGATGCGGACGCCGACCCGCGGCAGTATGCTGACACGGTCAAGGCTCTCCGCGTGCGGCGGCTCACAGTGGGAGCCGCACAGGTTCCTGCTCAGCTACTGGTAGGCGCCCTGCGTGTGCTAGCGTACTCCCGCCTCAAGGAACTGACGCTCGAGGACCTAAAGATAACCGGCACGATGCCTCCGCTGCCTCTGGAAGCCACAGGACTTGCACTCTCCAGCTTGCGCCTACGCAACGTGTCGTGGGCGACAGGGCGTTCTTGGCTCGCCGAGCTGCAGCAGTGGCTCAAGCCAGGCCTCAAGGTACTGAGCATTGCCCAAGCACACTCGCCTGCCTTTTCCTGCGAACAGGTTCGCGCCTTCCCGGCCCTTACCAGCCTAGACCTGTCTGACAATCCTGGACTGGGCGAACGCGGACTGATCGCGGCTCTCTGTCCCCACAAGTTCCCGGCCATCCAGAATCTAGCGCTGCGCAACACAGGAATGGAGACGCCCACAGGCGTGTGCGCCGCACTGGCGGCGGCAGGTGTGCAGCCCCACAGCCTAGACCTCAGCCACAACTCGCTGCGCGCCACCGTAAACCCTAGCGCTCCGAGATGCATGTGGTCCAGCGCCCTGAACTCCCTCAATCTGTCGTTCGCTGGGCTGGAACAGGTGCCTAAAGGACTGCCAGCCAAGCTCAGAGTGCTCGATCTCAGCTGCAACAGACTGAACAGGGCGCCGCAGCCTGACGAGCTGCCCGAGGTGGATAACCTGACACTGGACGGGAATCCCTTCCTGGTCCCTGGAACTGCCCTCCCCCACGAGGGCTCAATGAACTCCGGCGTGGTCCCAGCCTGTGCACGTTCGACCCTGTCGGTGGGGGTGTCGGGAACCCTGGTGCTGCTCCAAGGGGCCCGGGGCTTTGCC
Chimp   ATGGAGCGCGCGTCCTGCTTGTTGCTGCTGCTGCTGCCGCTGGTGCACGTCTCTGCGACCACGCCAGAACCTTGTGAGCTGGACGATGAAGATTTCCGCTGCGTCTGCAACTTCTCCGAACCTCAGCCCGACTGGTCCGAAGCCTTCCAATGTGTGTCTGCAGTAGAGGTGGAGATCCGTGCCGGCGGTCTCAACCTAGAGCCGTTTCTAAAGCGCGTCGATGCGGACGCCGACCTGCGGCAGTATGCTGACACGGTCAAGGCTCTCCGCGTGCGGCGGCTCACAGTGGGAGCCGCACAGGTTCCTGCTCAGCTACTGGTAGTCGCCCTGCGTGTGCTAGCGTACTCCCGCCTCAAGGAACTGACGCTCGAGGACCTAAAGATAACCGGCACCATGCCTCCGCTGCCTCTGGAAGCCACAGGACTTGCACTCTCCAGCTTGCGCCTACGCAACGTGTCGTGGGCGACAGGGCGTTCTTGGCTCGCCGAGCTGCAGCAGTGGCTCAAGCCAGGCCTCAAGGTACTGAGCATTGCCCAAGCACACTCGCCTGCCTTTTCCTGCGAACAGGTTCGCGCCTTCCCGGCCCTTACCAGCCTAGACCTGTCTGACAATCCTGGACTGGGCGAACGCGGACTGATCGCGGCTCTCTGTCCCCACAAGTTCCCGGCCATCCAGAATCTAGCGCTGCGCAACACAGGAATGGAGACGCCCACAGGCGTGTGCGCCGCACTGGCGGCGGCAGGTGTGCAGCCCCACAGCCTAGACCTCAGCCACAACTCGCTGCGCGCCACCGTAAACCCTAGCGCTCCGAGATGCATGTGGTCCAGCGCCCTGAACTCCCTCAATCTGTCGTTCGCTGGGCTGGAACAGGTGCCTAAAGGACTGCCAGCCAAGCTCAGAGTGCTCGATCTCAGCTGCAACAGACTGAACAGGGCGCCGCAGCCTGACGAGCTGCCCGAGGTGGATAACCTGACACTGGACGGGAATCCCTTCCTGGTCCCTGGAACTGCCCTCCCCCACGAGGGCTCAATGAACTCCGGCGTGGTCCCAGCCTGTGCACGTTCGACCCTGTCAGTGGGGGTGTCGGGAACCCTTGTGCTGCTCCAAGGGGCCCGGGGCTTTGCC
Bonobo   ATGGAGCGCGCGTCCTGCTTGTTGCTGCTGCTGCTGCCGCTGGTGCACGTCTCTGCGACCACGCCAGAACCTTGTGAGCTGGACGATGAAGATTTCCGCTGCGTCTGCAACTTCTCCGAACCTCAGCCCGACTGGTCCGAAGCCTTCCAATGTGTGTCTGCAGTAGAGGTGGAGATCCGTGCCGGCGGTCTCAACCTAGAGCCGTTTCTAAAGCGCGTCGATGCGGACGCCGACCTGCGGCAGTATGCTGACACGGTCAAGGCTCTCCGCGTGCGGCGGCTCACAGTGGGAGCCGCACAGGTTCCTGCTCAGTTACTGGTAGTCGCCCTGCGTGTGCTAGCGTACTCCCGCCTCAAGGAACTGACGCTCGAGGACCTAAAGATAACCGGCACCATGCCTCCGCTGCCTCTGGAAGCCACAGGACTTGCACTCTCCAGCTTGCGCCTACGCAACGTGTCGTGGGCGACAGGGCGTTCTTGGCTCGCCGAGCTGCAGCAGTGGCTCAAGCCAGGCCTCAAGGTACTGAGCATTGCCCAAGCACACTCGCCTGCCTTTTCCTGCGAACAGGTTCGCGCCTTCCCGGCCCTTACCAGCCTAGACCTGTCTGACAATCCTGGACTGGGCGAACGCGGACTGATCGCGGCTCTCTGTCCCCACAAGTTCCCGGCCATCCAGAATCTAGCGCTGCGCAACACAGGAATGGAGACGCCCACAGGCGTGTGCGCCGCACTGGCGGCGGCAGGTGTGCAGCCCCACAGCCTAGACCTCAGCCACAACTCGCTGCGCGCCACCGTAAACCCTAGCGCTCCGAGATGCATGTGGTCCAGCGCCCTGAACTCCCTCAATCTGTCGTTCGCTGGGCTGGAACAGGTGCCTAAAGGACTGCCAGCCAAGCTCAGAGTGCTCGATCTCAGCTGCAACAGACTGAACAGGGCGCCGCAGCCTGACGAGCTGCCCGAGGTGGATAACCTGACACTGGACGGGAATCCCTTCCTGGTCCCTGGAACTGCCCTCCCCCACGAGGGCTCAATGAACTCCGGCGTGGTCCCAGCCTGTGCACGTTCGACCCTGTCAGTGGGGGTGTCGGGAACCCTTGTGCTGCTCCAAGGGGCCCGGGGCTTTGCC
Orangutan   ATGGAGCGCGCGTCCTGCTTGTTGCTGCTGCTGCTGCCGCTGGTGCACGTCTCTGCGACCACGCCAGAACCTTGTGAGCTGGACGATGAAGATTTCCGCTGCGTCTGTAACTTCTCCGAACCTCAGCCCGACTGGTCCGAAGCCTTCCAGTGTGTGTCTGCAGTAGAGGTGGAGATCCGTGCCGGCGGTCTCAACCTAGAGCCGTTTCTAAAGCGCGTCGATGCGGACGCCGACCCGCGGCAGTATGCTGACACGGTCAAGGCTCTCCGCGTGCGGCGGCTCACAGTGGGAGCCGCACAGGTTCCTGCTCAGCTACTGGTAGGCGCCCTGCGTGTGCTAGCGTACTCCCGCCTCAAGGAATTGACGCTCGAGGACCTAAAGATAACCGGCACCATGCCTCCGCTGCCTCTGGAAGCCACAGGACTTGCACTCTCCAGCTTGCGCCTACGCAACGTGTCCTGGGCGACAGGGCGTTCCTGGCTCGCCGAGCTGCAGCAGTGGCTCAAGCCAGGCCTCAAGGTACTGAGCATTGCCCAAGCACACCCGCCTGCCTTTTCCTGCGAACAGGTTCGCGCCTTCCCGGCCCTTACCAGCCTAGACCTGTCTGACAATCCTGGACTGGGCGAACGCGGACTGATCGCGGCTCTCTGTCCCCACAAGTTCCCGGCCCTCCAGAATCTAGCGCTGCGCAACACAGGAATGGAGACGCCCACAGGCGTGTGCGCAGCACTGGCGGCGGCAGGTGTGCAGCCCCACAGCCTAGACCTCAGCCACAACTCGCTGCGCGCCACCGTAAACCCTAGCGCTCCGAGATGCATGTGGTTCAGCGCCCTGAACTCCCTCAATCTGTCGTTCGCTGGGCTGGAACAGGTGCCTAAAGGACTGCCAGCCAAGCTCAGAGTGCTCGATCTCAGCTGCAACAGACTGAACAGGGCGCCGCAGCCTGACGAGCTGCCCGAGGTGGATAACCTGACACTGGACGGGAATCCTTTCCTGGTCTCTGGAACTGCCCTCCCCCAAGAGGGCTCAATGAACTCCGGCGTGGTCCCAGCCTGTGCACGTTCGACCCTGTCGGTGGGGGTGTCGGGAACCCTGGTGCTGCTCCAAGGGGCCCGGGGCTTTGCC
Gibbon   ATGGAGCGCGCGTCCTGCTTGTTGCTGCTGCTGCTGCCGCTGGTGCACGTCTCTGCGACCACGCCAGAACCTTGTGAGCTGGACGATGAAGATTTCCGCTGCGTCTGCAACTTCTCCGAACCTCAGCCCGACTGGTCCGAAGCCTTCCAGTGTGTGTCTGCAGTAGAGGTGGAGATCCGTGCCGGCGGTCTCAGCCTAGAGCCGTTTCTAAAGCGCGTCGATGCGGGCGCCGACCCGCGGCAGTATGCCGACACAGTCAAGGCTCTCCGCGTGCGGCGGCTCACAGTGGGAGCCGCACAGGTTCCTGCTCAGCTACTGGTAGGCGCCCTGCGTGTGCTAGCGTACTCCCGCCTCAAGGAACTGACGCTCGAGGACCTAAAGATAACCGGCACCATGCCTCCGCTGCCTCTGGAAGCCACAGGACTTGCACTCTCCAGCTTGCGCCTACGCAACGTGTCGTGGGCGACAGGGCGTTCCTGGCTCGCCGAGCTGCAGCAGTGGCTCAAGCCAGGCCTCAAGGTACTGAGCATTGCCCAAGCACACTCGCCTGCCTTTTCCTGCGAACAGGTTCGCGCCTTCCCTGCCCTTACCAGCCTAGACCTGTCTGACAATCCTGGACTGGGCGAACGCGGACTGATCGCGGCTCTCTGTCCCCACAAGTTCCCGGCCCTCCAGAATCTAGTGCTGCGCAACACGGGAATGGAGACGCCCACAGGCGTGTGCACCGCACTGGCGGCGGCAGGTGTGCAGCCCCACAGCCTAGACCTCAGCCACAACTCGCTGCGCTCCACCGTAAACCCTAGCACTCCGAGATGCATGTGGTCCAGCGCCCTGAACTCCCTCAATCTGTCGTTCGCTGGGCTGCAACAGGTGCCTAAAGGACTGCCAGCCAAGCTCAGAGTGCTCGATCTCAGCTGCAACAGACTGAACAGGGCGCCGCAGCCTGAGGAGTTGCCCGAGGTGGATAACCTGACACTGGACGGGAATCCCTTCCTGGTCCCTGGAACTGCCCTCCCCGAAGAGGGCTCAATGAACTCCGGCGTGGTCCCAGCCTGTGCACGTTCGACCCTGTCGGTGGGGGTGTCGGGAACCCTGGTGCTGCTCCAAGGGGCCCGGGGCTTTGCC
SilveryGibbon   ATGGAGCGCGCGTCCTGCTTGTTGCTGCTGCTGCTGCCGCTGGTGCACGTCTCTGCGACCACGCCAGAACCTTGTGAGCTGGACGATGAAGATTTCCGCTGCGTCTGCAACTTCTCCGAACCTCAGCCCGACTGGTCCGAAGCCTTCCAGTGTGTGTCTGCAGTAGAGGTGGAGATCCGTGCCGGCGGTCTCAGCCTAGAGCCGTTTCTAAAGCGCGTCGATGCGGACGCCGACCCGCGGCAGTATGCTGACACAGTCAAGGCTCTCCGCGTGCGGCGGCTCACAGTGGGAGCCGCACAGGTTCCTGCTCAGCTACTGGTAGGCGCCCTGCGTGTGCTAGCGTACTCCCGCCTCAAGGAACTGACGCTCGAGGACCTAAAGATAACCGGCACCATGCCTCCGCTGCCTCTGGAAGCCACAGGACTTGCACTCTCCAGCTTGCGCCTACGCAACGTGTCGTGGGCGACAGGGCGTTCCTGGCTCGCCGAGCTGCAGCAGTGGCTCAAGCCAGGCCTCAAGGTACTGAGCGTTGCCCAAGCACACTCGCCTGCCTTTTCCTGCGAACAGGTTCGCGCCTTCCCTGCCCTTACCAGCCTAGACCTGTCTGACAATCCTGGACTGGGCGAACGCGGACTGATCGCGGCTCTCTGTCCCCACAAGTTCCCGGCCCTCCAGAATCTAGCGCTGCGCAACACGGGAATGGAGACGCCCACAGGCGTGTGCGCCGCACTGGCGGCCGCAGGTGTGCAGCCCCACAGCCTAGACCTCAGCCACAACTCGCTGCGCTCCACCGTAAACCCTAGCACTCCGAGATGCATGTGGTCCAGCGCCCTGAACTCCCTCAATCTGTCGTTCGCTGGGCTGCAACAGGTGCCTAAAGGACTGCCAGCCAAGCTCAGAGTGCTCGATCTCAGCTGCAACAGACTGAACAGGGCGCCGCAGCCTGAGGAGTTGCCCGAGGTGGATAACCTGACACTGGACGGGAATCCCTTCCTGGTCCCTGGAACTGGCCTCCCCCAAGAGGGCTCAATGAACTCCGGCGTGGTCCCAGCCTGTGCACGTTCGACCCTGTCGGTGGGGGTGTCGGGAACCCTGGTGCTGCTCCAAGGGGCCCGGGGCTTTGCC
BlackSnub   ATGGAGCGCGCATCCTCCTTATTGCTGCTGCTGCTGCCGCTGGTGCACGTCTCTGCGACCACGCCAGAACCTTGTGAGCTGGACGATGAAGATTTCCGCTGCGTCTGCAACTTCTCCGAACCTCAGCCCGACTGGTCCGAAGCCTTCCAGTGTGTGTCTGCAGTGGAGGTGGAGATCCGTGTCGGCGGTCTCAGCCTAGAGCCGTTTCTAACGCGCGTCGATGCCGACGGCGACCCGCGGCAGTATGCTGACACGGTCAAGGCTCTCCGCGTGCGGCGGCTCACAGTAGGAGCCGCACAGGTTCCTGCTCAGCTACTGGTAGGCGCCCTGCGTGTACTAGCGTACTCCCGCCTCCAGGAACTGACGCTCGAGGACCTAGAGATAACCGGCACCATGCCTCCGCTGCCTGTGGAAGCCACAGGGCTTGCACTCTCCAGCTTGCGCCTACGCAACGTGTCGTGGGCTACAGGGCGTTCCTGGCTCGCTGAGCTGCAGCAGTGGCTCAAGCCAGGCCTCAAGGTACTGGGCATTGCCCAAGCACACTCGCCTGCCTTTTCCTGCGAACAGGTTCGCGCTTTCCCGGCCCTCACCAGCCTAGACCTGTCTGACAATCCTGGACTGGGCGAACGCGGACTGATCGCGGCTCTCTGTCCCCACAAGTTCCCGGCCCTCCAGAATCTAGCGCTGCGCAACACAGGAATGGAGACGCCCACAGGCGTGTGCGCTGCACTGGCGGCGGCAGGTGTGCAGCCCCACAGCCTAGACCTCAGCCACAACTCGCTGCGCGCCACCGCAAACCCTAGCGCTCCGAGATGCATGTGGTCCAGCGCCCTAAACTCCCTCAATCTGTCGTTCGCTGGGCTGGAACAGGTGCCTAAAGGACTGCCGGCCAAGCTCAGAGTGCTCGATCTCAGCTGCAACAGACTGTACAGGGCGCCGCGGCCTGACGAGCTGCCCGAGGTGGATAACCTGACACTGGACGGGAATCCCTTCCTGGTCCCTGGAACTGCCCTCCCCCAAGAGGGCTCAATGAACTCCGGCGTGGTCCCAGCCTGTGCACGTTCGACCCTGTCGGTGGGGGTGTCGGGAACCCTGGTGCTGCTCCAGGGGGCCCGGGGCTTTGCC
AGM   ATGGAGAGCGCATCCTGCTTGTTGCTGCTGCTGCTGCCGCTGGTGCACGTCTCTGCGACCACGCCAGAACCTTGTGAGCTGGACGATGAAGATTTCCGCTGCGTCTGCAACTTCTCCGAACCTCAGCCCGACTGGTCCGAAGCCTTCCAGTGTGTTTCTGCAGTCGAGGTGGAGATCCGTGTCGGCGGTCTCAGCCTAGAGCCGTTTCTAACGCGCGTCGATGCCGACGCCGACCCGCGGCAGTATGCTGACACGGTCAAGGCTCTCCGCGTGCGGCGGCTCACAGTAGGAGCCGCACAGGTTCCTGCTCAGCTACTGGTAGGCGCCCTGCGTGTACTAGCGTACTCCCGCCTCCAGGAACTGACGCTCGAGGACCTAGAGATAACCGGCACCATGCCTCCCCTGCCTCTGGAAGCCACAGGGCTTGCACTCTCCAGCTTGCGCCTACGCAACGTGTCGTGGGCGACAGGGCGTTCCTGGCTCGCAGAGCTGCAGCAGTGGCTCAAGCCAGGCCTCAAGGTACTGAGCATTGCCCAAGCACACTCGCCTGCCTTTTCCTGCGAACAGGTTCGCGCTTTCCCGGCCCTCACCAGCTTAGACCTGTCTGACAATCCTGGACTGGGCGAACGCGGACTGATCGCGGCTCTCTGTCCCCACAAGTTCCCGGCCCTCCAGAATCTAGCGCTGCGCAACACAGGAATGGAGACGCCCACAGGCGTGTGTGCTGCACTGGCGGCGGCAGGTGTGCAGCCCCACAGCCTAGACCTCAGCCACAACTCGCTGCGCGCCACCGCAAACCCTAGCGCTCCGAGATGTATGTGGTCCAGCGCCCTAAACTCCCTCAATCTGTCGTTCGCTGGGCTGGAACAGGTGCCTAAAGGACTGCCGGCCAAGCTCAGAGTGCTCGATCTCAGCTGCAACAGACTGAACAGGGCGCCGCGGCCTGACGAGCTGCCCCAGGTGGATAACCTGACACTGGACGGAAATCCCTTCCTGGTCCCTGGAACTGCCCTCCCCCAAGAGGGCTCAATGAACTCCGGCGTGGTCCCAGCCTGTGCACGTTCGACCCTGTCGGTGGGGGTGTCGGGAACCCTGGTGCTGCTCCAAGGGGCCCGGGGCTTTGTC
GoldSnub   ATGGAGCGCGCATCCTCCTTATTGCTGCTGCTGCTGCCGCTGGTGCACGTCTCTGCGACCACGCCAGAACCTTGTGAGCTGGACGATGAAGATTTCCGCTGCGTCTGCAACTTCTCCGAACCTCAGCCCGACTGGTCCGAAGCCTTCCAGTGTGTGTCTGCAGTGGAGGTGGAGATCCGTGTCGGCGGTCTCAGCCTAGAGCCGTTTCTAACGCGCGTCGATGCCGACGGCGACCCGCGGCAGTATGCTGACACGGTCAAGGCTCTCCGCGTGCGGCGGCTCACAGTAGGAGCCGCACAGGTTCCTGCTCAGCTACTGGTAGGCGCCCTGCGTGTACTAGCGTACTCCCGCCTCCAGGAACTGACGCTCGAGGACCTAGAGATAACCGGCACCATGCCTCCGCTGCCTGTGGAAGCCACAGGGCTTGCACTCTCCAGCTTGCGCCTACGCAACGTGTCGTGGGCTACAGGGCGTTCCTGGCTCGCTGAGCTGCAGCAGTGGCTCAAGCCAGGCCTCAAGGTACTGGGCATTGCCCAAGCACACTCGCCTGCCTTTTCCTGCGAACAGGTTCGCGCTTTCCCGGCCCTCACCAGCCTAGACCTGTCTGACAATCCTGGACTGGGCGAACGCGGACTGATCGCGGCTCTCTGTCCCCACAAGTTCCCGGCCCTCCAGAATCTAGCGCTGCGCAACACAGGAATGGAGACGCCCACAGGCGTGTGCGCTGCACTGGCGGCGGCAGGTGTGCAGCCCCACAGCCTAGACCTCAGCCACAACTCGCTGCGCGCCACCGCAAACCCTAGCGCTCCGAGATGCATGTGGTCCAGCGCCCTAAACTCCCTCAATCTGTCGTTCGCTGGGCTGGAACAGGTGCCTAAAGGACTGCCGGTCAAGCTCAGAATGCTCGATCTCAGCTGCAACAGACTGTACAGGGCGCCGCGGCCTGACGAGCTGCCCGAGGTGGATAACCTGACACTGGACGGGAATCCCTTCCTGGTCCCTGGAACTGCCCTCCCCCAAGAGGGCTCAATGAACTCCGGCGTGGTCCCAGCCTGTGCGCGTTCGACCCTGTCGGTGGGGGTGTCGGGAACCCTGGTGCTGCTCCAGGGGGCCCGGGGCTTTGCC
Baboon   ATGGAGCGCGCATCCTGCTTGTTGCTGCTGCTGCTGCCGCTGGTGCACGTCTCTGCGACCACGCCAGAACCTTGTGAGCTGGACGATGAAAATTTCCGCTGCGTCTGCAACTTCTCCGAACCTCATCCCGACTGGTCCGAAGCCTTCCAGTGTGTTTCTGCAGTCGAGGTGGAGATCCGTGTCGGCGGTCTCAGCCTAGAGCCGTTTCTAACGCGCGTCGATCCCGACGCCGACCCGCGGCAGTATGCTGACACGGTCAAGGCTCTCCGCGTGCGGCGGCTCACAGTAGGAGCCGCACAGGTTCCTGCTCAGCTACTGGTAGGCGCCTTGCGTGTACTAGCGTACTCCCGCCTCCAGGAACTGACGCTCGAGGACCTAGAGATAACCGGCACCATGCCTCCCCTGCCTCTGGAAGCCACAGGGCTTGCACTCTCCAGCTTGCGCCTACGCAACGTGTCGTGGGCGACAGGGCGTTCCTGGCTCGCCGAGCTGCAGCAGTGGCTCAAGCCAGGCCTCAAGGTACTGAGCATTGCCCAAGCACACTCGCCTGCCTTTTCCTGCGAACAGGTTCGCGCTTTCCCGGCCCTCACCAGCCTAGACCTGTCTGACAATCCTGGACTGGGCGAACGCGGACTGATCGCGGCTCTCTGTCCCCACAAGTTCCCGGCCCTCCAGAATCTAGCGCTGCGCAACACAGGAATGGAGACGCCCACAGGCGTGTGCGCTGCACTGACGGCGGCAGGTGTGCAGCCCCACAGCCTAGACCTCAGCCACAACTCGCTGCGCGCCACCGCAAACCCTAGCGCTCCGAGATGTATGTGGTCCAGCGCCCTAAACTCCCTCAATCTGTCGTTCGCTGGGCTGGAACAGGTGCCTAAAGGACTGCCGGCCAAGCTCAGAGTGCTCGATCTCAGCTGCAACAGACTGAACAGGAGGCCGCGGCCTGACGAGCTGCCCCAGGTGGATAACCTGACGCTGGACGGAAATCCCTTCCTGGTCCCTGGAACTGCCCTCCCCCAAGAGGGCTCAATGAACTCCGGCGTGGTCCCAGCCTGTGCACGTTCGACCCTGTCGGTGGGGGTGTCGGGAACCCTGGTACTGCTCCAAGGGGCCCGGGGCTTTGCC
PigMac   ATGGAGCGCGCATCCTGCTTGTTGCTGCTGCTCCTGCCGCTGGTGCACGTCTCTGCGACCACGCCAGAACCTTGTGAGCTGGACGATGAAGATTTCCGCTGCGTCTGCAACTTCTCCGAACCTCATCCCGACTGGTCCGAAGCCTTCCAGTGTGTTTCTGCAGTCGAGGTGGAGATCCGTGTCGGCGGTCTCAGCCTAGAGCCGTTTCTAACGCGCGTCAATCCCGACGCCGACCCGCGGCAGTATGCTGACACGGTCAAGGCTCTCCGCGTGCGGCGGCTCACAGTAGGAGCCGCACAGGTTCCTGCTCAGCTACTGGTAGGCGCCTTGCGTGTACTAGCGTACTCCCGCCTCCAGGAACTGACGCTCGAGGACCTAGAGATAACCGGCACCATGCCTCCCTTGCCTCTGGAAGCCACAGGGCTTGCACTCTCCAGCTTGCGCCTACGCAACGTGTCGTGGGCGACAGGGCGTTCCTGGCTCGCCGAGCTGCAGCAGTGGCTCAAGCCAGGCCTCAAGGTACTGAGCATTGCCCAAGCACACTCGCCTGCCTTTTCCTGCGAACAGGTTCGCGCTTTCCCGGCCCTCACCAGCCTAGACCTGTCTGACAATCCTGGACTGGGCGAACGCGGACTGATCGCGGCTCTCTGTCCCCACAAGTTCCCGGCCCTCCAGAATCTAGCGCTGCGCAACACAGGAATGGAGACGCCCACAGGCGTGTGCGCTGCACTGGCGGCGGCAGGTGTGCAGCCCCACAGCCTAGACCTCAGCCACAACTCGCTGCGCGCCACCGCAAACCCTAGCGCTCCGAGATGTATGTGGTCCAGCGCCCTAAACTCCCTCAATCTGTCGTTCGCTGGGCTGGAACAGGTGCCTAAAGGACTGCCGGCCAAGCTCAGAGTGCTCGATCTCAGCTGCAACAGACTGAACAGGAGGCCGCGGCCTGACGAGCTGCCCCAGGTGGATAACCTGGCACTGGACGGAAATCCCTTCCTGGTCCCTGGAACTGCCCTCCCCCAAGAGGGCTCAATGAACTCCGGCGTGGTCCCAGCCTGTGCACGTTCGACCCTGTCGGTGGGGGTGTCGGGAACCCTGGTGCTGCTCCAAGGGGCCCGGGGCTTTGCC
CrabMac   ATGGAGCGCGCATCCTGCTTGTTGCTGCTGCTGCTGCCGCTGGTGCACGTCTCTGCGACCACGCCAGAACCTTGTGAGCTGGACGATGAAGATTTCCGCTGCGTCTGCAACTTCTCCGAACCTCATCCCGACTGGTCCGAAGCCTTCCAGTGTGTTTCTGCAGTCGAGGTGGAGATCCGTGTCGGCGGTCTCAGCCTAGAGCCGTTTCTAACGCGCGTCGATCCCGACGCCGACCCGCGGCAGTATGCTGACACGATCAAGGCTCTCCGCGTGCGGCGGCTCACAGTAGGAGCCGCACAGGTTCCTGCTCAGCTACTGGTAGGCGCCTTGCGTGTACTAGCGTACTCCCGCCTCCAGGAACTGACGCTCGAGGACCTAGAGATAACCGGCACCATGCCTCCCCTGCCTCTGGAAGCCACAGGGCTTGCACTCTCCAGCTTGCGCCTACACAACGTGTCGTGGGCGACAGGGCGTTCCTGGCTCGCCGAGCTGCAGCAGTGGCTCAAGCCCGGCCTCAAGGTACTGAGCATTGCCCAAGCACACTCGCCTGCCTTTTCCTGCGAACAGGTTCGCGCTTTCCCGGCCCTCACCAGCCTAGACCTGTCTGACAATCCTGGACTGGGCGAACGCGGACTGATCGCGGCTCTCTGTCCCCACAAGTTCCCGGCCCTCCAGAATCTAGCGCTGCGCAACACAGGAATGGAGACGCCCACAGGCGTGTGCGCTGCACTGGCGGCGGCAGGTGTGCAGCCCCACAGCCTAGACCTCAGCCACAACTCGCTGCGCGCCACCGCAAACCCTAGCGCTCCGAGATGTATGTGGTCCAGCGCCCTAAACTCCCTCAATCTGTCGTTCGCTGGGCTGGAACAGGTGCCTAAAGGACTGCCGGCCAAGCTCAGAGTGCTCGATCTCAGCTGCAACAGACTGAACAGGAGGCCGCGGCCTGACGAGCTGCCCCAGGTGGATAACCTGGCACTGGACGGAAATCCCTTCCTGGTCCCTGGAACTGCCCTCCCCCAAGAGGGCTCAATGAACTCCGGCGTGGTCCCAGCCTGTGCACGTTCGACCCTGTCGGTGGGGGTGTCGGGAACCCTGGTGCTGCTCCAAGGGGCCCGGGGCTTTGCC
Colobus   ATGGAGCGCGCATCCTCCTTGTTGCTGCTGCTGCTGCCGCTGGTGCACGTCTCTGCGACTACGCCAGAACCTTGTGAGCTGGACGATGAAGATTTCCGCTGCGTCTGCAACTTCTCCGAACCTCAGCCCGACTGGTCCGAAGCCTTCCAGTGTGTGTCTGCAGTCGAGGTGGAGATCCGTGTCGGCGGTCTCAGCCTAGAGCCGTTTCTAACGCGCATCGATGCCGACGCCGACCCGCGGCAGTATGCTGACACGGTCAAGGCTCTCCGCGTGCGGCGGCTCACAGTAGGAGCCGCACAGGTTCCTGCTCAGCTACTGGTAGGCGCCCTGCGTGTACTAGCATACTCCCGCCTCCAGGAACTGACGCTCGAGGACCTAGAGATAACCGGCACCATGCCTCCGTTGCCTCTGGAAGCCAAGGGGCTTGCACTCTCCAGCTTGCGCCTACGCAATGTGTCGTGGGCTACAGGGCGTTCCTGGCTCGCCGAGCTGCAGCAGTGGCTCAAGCCAGGCCTCAAGGTACTGGGCATTGCCCAAGCACACTCGCCTGCCTTTTCCTGTGAACAGGTTCGCGCTTTCCCGGCCCTCACCAGCCTAGACCTGTCTGACAATCCTGGACTGGGCGAACGCGGACTGATCGCGGCTCTCTGTCCCCACAAGTTCCCGGCCCTCCAGAATCTAGCGCTGCGCAACACAGGAATGGAGACGCCCACAGGCGTGTGCGCTGCACTGGCGGCGGCAGGTGTGCAGCCCCACAGCCTAGACCTCAGCCACAACTCGCTGCGCGCCACCGCAAACCCTAGCGCTCCGAGATGCATGTGGTCCAGCGCCCTAAAGTCCCTCAATCTGTCGTTCGCTGGGCTGGAACAGGTGCCTAAAGGACTGCCGGCCAAGCTCAGAGTGCTCGATCTCAGCTGCAACAGACTGTACAGGGCGCCGCGGCCTGACGAGCTGCCCGAGGTGGATAACCTGACACTGGACGGGAATCCCTTCCTGGTCCCTGGAACTGCCCTCCCCCAAGAGGGCTCAATGAACTCCGGCGTGGTCCCGGCCTGTGCACGTTCGACCCTGTCGGTGGGGGTGTCGGGAACCCTGGTGCTGCTCCAAGGGGCCCGGGGCTTTGCC
Rhesus   ATGGAGCGCGCATCCTGCTTGTTGCTGCTGCTGCTGCCGCTGGTGCACGTCTCTGCGACCACGCCAGAACCTTGTGAGCTGGACGATGAAGATTTCCGCTGCGTCTGCAACTTCTCCGAACCTCATCCCGACTGGTCCGAAGCCTTCCAGTGTGTTTCTGCAGTCGAGGTGGAGATCCGTGTCGGCGGTCTCAGCCTAGAGCCGTTTCTAACGCGCGTCGATCCCGACGCCGACCCGCGGCAGTATGCTGACACGATCAAGGCTCTCCGCGTGCGGCGGCTCACAGTAGGAGCCGCACAGGTTCCTGCTCAGCTACTGGTAGGCGCCTTGCGTGTACTAGCGTACTCCCGCCTCCAGGAACTGACGCTCGAGGACCTAGAGATAACCGGCACCATGCCTCCCCTGCCTCTGGAAGCCACAGGGCTTGCACTCTCCAGCTTGCGCCTACACAACGTGTCGTGGGCGACAGGGCGTTCCTGGCTCGCCGAGCTGCAGCAGTGGCTCAAGCCCGGCCTCAAGGTACTGAGCATTGCCCAAGCACACTCGCCTGCCTTTTCCTGCGAACAGGTTCGCGCTTTCCCGGCCCTCACCAGCCTAGACCTGTCTGACAATCCTGGACTGGGCGAACGCGGACTGATCGCGGCTCTCTGTCCCCACAAGTTCCCGGCCCTCCAGAATCTAGCGCTGCGCAACACAGGAATGGAGACGCCCACAGGCGTGTGCGCTGCACTGGCGGCGGCAGGTGTGCAGCCCCACAGCCTAGACCTCAGCCACAACTCGCTGCGCGCCACCGCAAACCCTAGCGCTCCGAGATGTATGTGGTCCAGCGCCCTAAACTCCCTCAATCTGTCGTTCGCTGGGCTGGAACAGGTGCCTAAAGGACTGCCGGCCAAGCTCAGAGTGCTCGATCTCAGCTGCAACAGACTGAACAGGAGGCCGCGGCCTGACGAGCTGCCCCAGGTGGATAACCTGGCACTGGACGGAAATCCCTTCCTGGTCCCTGGAACTGCCCTCCCCCAAGAGGGCTCAATGAACTCCGGCGTGGTCCCAGCCTGTGCACGTTCGACCCTGTCGGTGGGGGTGTCGGGAACCCTGGTGCTGCTCCAAGGGGCCCGGGGCTTTGCC
FrancoisLeafMonkey   ATGGAGCGCGCATTCTCCATATTGCTGCTGCTGCTGCCGCTGGTGCACGTCTCTGCGACCACGCCAGAACCTTGTGAGCTGGACGATGAAGATTTCCGCTGCGTCTGCAACTTCTCCGAACCTCAGCCCGACTGGTCCGAAGCCTTCCAGTGTGTGTCTGCAGTCGAGGTGGAGATCCGTGTCGGCGGTCTCAGCCTAGAGCCGTTTCTAACGCGCGTCGATGTAGACGCCAACCCGCGGCAGTATGCTGACACGGTCAAGGCTCTCCGCGTGCGGCGGCTCACAGTAGGAGCCGCACAGGTTCCTGCTCAGCTACTGGTAGGCGCCCTGCGTGTACTAGCGTACTCCCGCCTCCAGGAACTGACGCTCGAGGACCTAGAGATAACCGGCACCATGCCTCCGCTGCCTCTGGAAGCCACAGGGCTTGCACTCTCCAGCTTGCGCCTACGCAACGTGTCGTGGGCTACAGGGCGTTCCTGGCTCGCTAAGCTGCAGCAGTGGCTCAAGCCAGGCCTCAAGGTACTGGGCATTGCCCAAGCACACTCGCCTGCCTTTTCCTGCGAACAGGTTCGCGCTTTCCCGGCCCTCACCAGCCTAGACCTGTCTGACAATCCTGGACTGGGCGAACGCGGACTGACCGCGGCTCTCTGTCCCCACAAGTTCCCGGCCCTCCAGAATCTAGAGCTGCGCAACACAGGAATGGAGACGCCCACAGGCGTGTGCGCTGCACTGGCGGCGGCAGGTGTGCAGCCCCACAGCCTAGACCTCAGCCACAACTCGCTGCGCGCCACCGCAAACCCTAGCGCTCCGAGATGCATGTGGTCCAGCGCCCTAAACTCCCTCAATCTGTCGTTCGCTGGGCTGGAACAGGTGCCTAAAGGACTGCCGGCCAAGCTCAGAGTGCTCGATCTCAGCTGCAACAGACTGTACAGGGCGCCGCGGCCTGACGAGCTGCCAGAGGTGGATAACCTGACACTGGACGGGAATCCCTTCCTGGTCCCTGGAACTGCCCTCCCCCAAGAGGGCTCAATGAACTCCGGCGTGGTCCCAGCCTGTGCACGTTCGACCCTGTCGGTGGGGGTGTCGGGAACCCTGGTGCTGCTCCAGGGGGCCCGGGGCTTTGCC
Gelada   ATGGAGCGCGCATCCTGCTTGTTGCTGCTGCTGCTGCCGCTGGTGCACGTCTCTGCGACCACGCCAGAACCTTGTGAGCTGGACGATGAACATTTCCGCTGCGTCTGCAACTTCTCCGAACCTCATCCCGACTGGTCCGAAGCCTTCCAGTGTGTTTCTGCAGTCGAGGTGGAGATCCGTGTCGGCGGTCTCAGCCTAGAGCCGTTTCTAACGCGCGTCGATCCCGACGCCAACCCGCGGCAGTATGCTGACACGGTCAAGGCTCTCCGCGTGCGGCGGCTCACAGTAGGAGCCGCACAGGTTCCTGCTCAGCTACTGGTAGGCGCCTTGCGTGTACTAGCGTACTCCCGCCTCCAGGAACTGACGCTCGAGGACCTAGAGATAACCGGCACCATGCCTCCCCTGCCTCTGGAAGCCACAGGGCTTGCACTCTCCAGCTTGCGCCTACGCAACGTGTCGTGGGCGACAGGGCGTTCCTGGCTCGCCGAGCTGCAGCAGTGGCTCAAGCCAGGCCTCAAGGTACTGAGCATTGCCCAAGCACACTCGCCTGCCTTTTCCTGCGAACAGGTTCGCGCTTTCCCGGCCCTCACCAGCCTAGACCTGTCTGACAATCCTGGACTGGGCGAACGCGGACTGATCGCGGCTCTCTGTCCCCACAAGTTCCCGGCCCTCCAGAATCTAGCGCTGCGCAACACAGGAATGGAGACGCCCACAGGCGTGTGCGCTGCACTGGCGGCGGCAGGTGTGCAGCCCCACAGCCTAGACCTCAGCCACAACTCGCTGCGCGCCACCGCAAACCCTAGCGCTCCGAGATGTATGTGGTCCAGCGCCCTAAACTCCCTCAATCTGTCGTTCGCTGGGCTGGAACAGGTGCCTAAAGGACTGCCGGCCAAGCTCAGAGTGCTCGATCTCAGCTGCAACAGACTGAACAGGAGGCCGCGGCCTGACGAGCTGCCCCAGGTGGATAATCTGACACTGGACGGAAATCCCTTCCTAGTCCCTGGAACTGCCCTCCCCCAAGAGGGCTCAATGAACTCCGGCGTGGTCCCAGCCTGTGCACGTTCGACCCTGTCGGTGGGGGTGTCGGGAACCCTGGTACTGCTCCAAGGGGCCCGGGGCTTTGCC
RedColobus   ATGGAGCGCGCATCCTCCTTGTTGCTGCTGCTGCTGCCGCTGGTGCACGTCTCTGCGACCACGCCAGAACCTTGTGAGCTGGACGATGAAGATTTCCGCTGCGTCTGCAACTTCTCCGAACCTCAGCCCGACTGGTCCGAAGCCTTCCAGTGTGTGTCTGCAGTCGAGGTGGAGATCCGTGTCGGCGGTCTCAGCCTAGAGCCGTTTCTAACGCGCGTGGATGTCGACGCCGACCCGCGGCAGTATGCTGACACGGTCAAGGCTCTCCGCGTGCGGCGGCTCACAGTAGGAGCCGCACAGGTTCCTGCTCAGCTACTGGTAGGCGCCCTGCGTGTACTAGCGTACTCCCGCCTCCAGGAACTGACGCTCGAGGACCTAGAGATAACCGGCACCATGCCTCCGCTGCCTCTGGAAGCCACGGGGCTTGCACTCTCCAGCTTGCGCCTACGCAATGTGTCGTGGGCTACAGGGCGTTCCTGGCTCGCCGAGCTGCAGCAGTGGCTCAAGCCAGGCCTCAAGGTACTGGGCATTGCCCAAGCACACTCGCCTGCCTTTTCCTGCGAACAGGTTCGCGTTTTCCCGGCCCTCACCAGCCTAGACCTGTCTGACAATCCTGGACTGGGTGAACGCGGACTGATCGCGGCTCTCTGTCCCCACAAGTTCCCGGCCCTCCAGAATCTAGCGCTGCGCAACACAGGAATGGAGACGCCCACAGGCGTGTGCGCTGCACTGGCGGCGGCAGGTGTGCAGCCCCACAGCCTAGACCTCAGCCACAACTCGCTGCGCGCCACCGCAAACCCTAGCGCTCCGAGATGTATGTGGTCCAGGGCGCTAAACTCCCTCAATCTGTCGTTCGCTGGGCTGGAACAGGTGCCTAAAGGACTGCCGGCCACGCTCAGAGTGCTCGATCTCAGCTGCAACAGACTGTACAGGGCGCCGCGGCCTGACGAGCTGCCCGAGGTGGATAACCTAACACTGGACGGGAATCCCTTCCTGGTCCCTGGAACTGCCCTCCCCCAAGAGGGCTCAAAGAACTCCGGCGTGGTCCCAGCCTGTGCACGTTCGACCCTGTCGGTGGGGGTGTCGGGAACCCTGGTGTTGCTCCAAGGGGCCCGGGGCTTTGCC
Mangabey   ATGGAGCGCGCATCCTGCTTGCTGCTGCTGCTG---CCGCTGGTGCACGTCTCTGCGACCACGCCAGAACCTTGTGAGCTGGACGATGAAGATTTCCGCTGCGTCTGCAACTTCTCTGAACCTCATCCCGACTGGTCCGAAGCCTTCCAGTGTGTTTCTGCAGTCGAGGTGGAGATCCGTGTCGGCGGTCTCAGCCTAGAGCCGTTTCTAAAGCGCGTCGATCCCGATGCCGACCCGCGGCAGTATGCTGACACGGTCAAGGCTCTCCGCGTGCGGCGGCTCACATTAGGAGCCGCACAGGTTCCTGCTCAGCTACTGGTAGGCGCCTTGCGTGTACTAGCGTACTCCCGGCTCCAGGAACTGACGCTCGAGGACCTAGAGATAACCGGCACCATGCCTCCCCTGCCTCTGGAAGCCACAGGGCTTGCACTCTCCAGCTTGCGCCTACGCAACGTGTCGTGGGCGACAGGGCGTTCCTGGCTCGCCGAGCTGCAGCAGTGGCTCAAGCCAGGCCTCAAGGTACTGAGCATTGCCCAAGCACACTCGCCTGCCTTTTCCTGCGAACAGGTTCGCGCTTTCCCGGCCCTCACCAGCCTAGACCTGTCTGACAATCCTGGACTGGGCGAACGCGGACTGATCGCGACTCTCTGTCCCCACAAGTTCCCGGCCCTCCAGAATCTAGCGCTGCGCAACACAGGAATGGAGACGCCCACAGGCGTGTGCGCTGCACTGGCGGCGGCAGGTGTGCAGCCCCACAGCCTAGACCTCAGCCACAACTCGCTGCGCGCCACCGCAGACCCTAGCGCTCCGAGATGTATGTGGTCCAGCGCCCTAAACTCCCTCAATCTGTCGTTCGCTGGGCTGGAACAGGTGCCCAAAGGACTGCCGGCCAAGCTCAGAGTGCTCGATCTCAGCTGCAACAGACTGAACAGGAGGCCGCGGCCTGACGAGCTGCCCCAGGTGGATAACCTGACACTGGACGGAAATCCTTTCCTGGTCCCTGGAACTGCCCTCCCCCAAGAGGGCTCAATGAACTCCGGCGTGGTCCCAGCCTGTGCACGTTCGACCCTGTCGGTGGGGGTGTCGGGAACCCTGGTGCTGCTCCAAGGGGCCCGGGGCTTTGCC
Drill   AGTGAGCGCGCATCCTGCTTGCTGCTGCTGCTG---CCGCTGGTGCACGTCTCTGCGACCACGCCAGGACCTTGTGAGCTGGACGATAAAGATTTCCGCTGCGTCTGCAACTTCTCTGAACCTCATCCCGACTGGTCCGAAGCCTTCCAGTGTGTTTCTGCAGTCGAGGTGGAGATCCGTGTCGGCGGTCTCAGCCTAGAGCCGTTTCTAAAGAGCGTGGATCCCGACGCCGACCCGCGGCAGTATGCTGACACGGTCAAGGCTCTCCGCGTGCGGCGGCTCACATTAGGAGCCGCACAGGTTCCTGCTCAGCTACTGGTAGGCGCCTTGCGTGTACTAGCGTACTCCCGGCTACAGGAACTGACGCTCGAGGACCTGGAGATAACCGGCACCATGCCTCCCCTGCCTCTGGAAGCCACAGGGCTTGCACTCTCCAGCTTGCGCCTACGCAACGTGTCGTGGGCGACAGGGCGTTCCTGGCTCGCCGAGCTGCAGCAGTGGCTCAAGCCAGGCCTCAAGGTACTGAGCATTGCCCAAGCACACTCGCCTGCCTTTTCCTGCGAACAGGTTCGCGCTTTCCCGGCCCTCACCAGCCTAGACCTGTCTGACAATCCTGGACTGGGCGAACGCGGACTGATCGCGGCTCTCTGTCCCCACAAGTTCCCGGCCCTCCAGAATCTAGCGCTGCGCAACACAGGAATGGAGACGCCCACAGGCGTGTGCGCTGCACTGGCGGCGGCAGGTGTGCAGCCCCACAGCCTAGACCTCAGCCACAACTCGCTGCGCGCCACCGCAGACCCTAGCGCTCCGAGATGTATGTGGTCCAGCGCCCTAAACTCCCTCAATCTGTCGTTCGCTGGGCTGGGACAGGTGCCTAAAGGACTGCCGGCCAAGCTCAGAGTGCTCGATCTCAGCTGCAACAGACTGAACAGGAGGCCGCGGCCTGACGAGCTGCCCCAGGTGGATAACCTGACACTGGACGGAAATCCCTTCCTGGTCCCTGGAACTGCCCTCCCCCAAGAGGGCTCAATGAACTCCGGCGTGGTCCCAGCCTGTGCACGTTCGACCCTGTCGGTGGGGGTGTCGGGAACCCTGGTGCTGCTCCAAGGGGCCCGGGGCTTTGCC
TuftedCapuchin   ATGGAGCGCGCGTCCTGCTTGTGGCTGCTGCTACTGCCGCTGGTGCACGTCTCTGCGACCACGCCAGAACCTTGTGAGCTGGACGATGAAGATTTCCGCTGCGTTTGCAACTTCTCCGAACCTCAGCCCGACTGGTCCGAGGCCTTCCAATGTGTGGCTGCGATCGAGGTGGAGATCCGTGGCGGCGGCCGCAGCCTGGAGCCACTTCTAAAGCGCGTCGATGCCAACGCTGACCCTCGGCAGTATGCTGACACGGTCAAGGCTCTCCGTGTGCGGCGGCTCACAGTGGGAGGCGCACAGGTTCCTGCTCAGCTACTGGTAGGCGCCCTGCGTTTGCTAGCGTACTCCCGCCTCAAGGAACTGACGCTCGAGGACCTAGAGATAACCGGCACCATGCCTCCGCTGCCTCTGGAAGCCGAAGGGCTTGCACTCTCCAGCTTGCGCCTCCGCAACGTGTCGTGGGCAACAGGGCGTTCCTGGCTCGCGGAGCTGCAGCAGTCGCTGCACCCAGGCCTTAAGGCACTAAGCATTGTCCAAGCACACTCGCTTGCCTTTTCCTGCGAACAGGTTCGCGCCTTCCCGGACCTCACCAGCCTAGACCTGTCTGATAATCCTGGACTGGGCGAACGCGGACTGATCGCAGCTCTCTGTCCGCACAAATTCCCAGCCCTCCAGAATCTAGCGCTGCGCAACACAGGAATGGAGACGCCCACAGGCGTGTGCGCTGCACTAGCGGCGGCAGGTGTGCAGCCCCGCAGCCTAGACCTCAGCCACAACTCGCTGCGCGCCACCGCAAACCCCAGCGCTCCGAGATGCGTGTGGTCCAGTGCCCTAAACTCCCTCAATCTGTCGTTTGCTGGGCTGGAGCTGGTGCCTAAAGGACTGCCGGCCAAGCTCAGCGTGCTCGATCTTAGCTGCAACAGGCTTAACAGGGCGCCGCAGCCTGACGAGCTGCCCAAGGTTGATAACCTGATAGTGGACGGAAATCCTTTCCTGGTCCCTGGAAGTGCCCTCCCCCAAGAGGGCTCGTCGAACTCCGGCGTGGTCCCAGCCTGTGCACGTTCGACCCTGTCGGTGGGAGTGTCGGGAACCCTGGTGCTGCTCCAAGGGGCCCGGGGCTTTGCC
NightMonkey   ATGGAGCGAGCGTCCTGCTTGTTGCTGCTGCTACTGCCGCTGGTGCACGTCTCTGCGACCACGCCAGAACCTTGTGAGCTGGACGATGACGATTTCCGCTGCGTTTGCAACTTCTCCGAACCTCAGCCCGACTGGTCCGAGGCCTTACAATGTGTGACTGCGGTCGAGGTAGAGATCCGTGGCGGCGGCCGCAGTCTGGGACCACTTCTAAAGCGCGTCGATGCCAGCGCTGACCCGCGGCAGTATGCTGACATGGTCAAGGCTCTCCGCGTGCGGCGGCTCACAGTGGGAGCCGCACAGGTTCCTGCTCAGCTACTGGTAGGCGCCCTGAGTGTGCTAGCGTACTCCCGCCTCAAGGAACTGACGCTCGAGGACCTAGAGATAACCGGCACCATGCCTCCGCTGCCTCTGGAAGCCAAAGGGCTTGCACTCTCCAGCTTGCGCCTCCGCAACGTGTCGTGGGCAACAGGGCGTTCGTGGCTCGCAGAGCTGCAGCAGTGGCTCCACCCAGGCCTTAAGGCACTAAGCATTGTCCAAGCACACTCGCTTGCCTTTTCCTGCGAACAGGTTCGCGCCTTCCCGGACCTCACCAGCCTAGACCTGTCTGATAATCCTGGACTGGGCGAACGCGGACTGATCGCGGCTCTCTGTCCGCATAAATTCCCAGCCCTCCAGAATCTAGCGCTGCGCAACACAGGAATGGAGACGCCCACAGACGTGTGCGCTGCGCTGGCGGCGGCAGGTGTGCAGCCCCGCAGCCTAGACCTCAGCCACAACTCGCTGCGCGCCACCGCAAACCCCAGCGCTCCGAGATGCGTGTGGTCCAGTGCCCTAAACTCCCTCAGTCTGTCGTTTGCCGGGCTGGAACAGGTGCCTAAAGGACTGCCGGCTGAGCTCAGCGTGCTCGATCTTAGCTGCAACAGGCTGAACAGGGCGCCGCAGCCTGACGAGCTGCCCAAGGTGGATAACCTGATACTGGACGGGAATCCTTTCCTGGTCCCTGGAAGTACCCTCCCCCAAGAGGGCTCGACGAACTCCGGCGTGGTCCCAGCCTGTGCACGTTCGACCCTGTCGGTGGGAGTGTCGGGAACCCTGGTGCTGCTCCAAGGGGCCCGGGGCTTTCCC
Marmoset   ATGGAGCGCGCGTCCTGCTTGTTGCTGCTGCTACTGCCGCTGGTGCACGTCTCTGCGACCACGCCAGAACCTTGTGAGCTGGACGATGACGATTTCCGTTGCGTTTGCAACTTCTCCGAACCTCAGCCCGACTGGTCCGAAGCCTTCCAATGTGTGGCTGCTGTCGAGGTGGAGATCCGTGGCGGCGGCCGCAGCCTGGAGCCACTTCTAAAGCGCGTCGATGCCAACGCTGACCCGCGGCAGTATGCTGACACAGTCAAGGCTCTCCGCGTGCGGCGGCTCACAGTGGGAGCCGCAAAGGTTCCTGCTCAGCTACTGGTAGGCGCCCTGAGTGTGCTAGCGTACTCCCGCCTCAAGGAACTGACGCTCGAGGACCTAGAGATAACCGACACCATGCCTCCGCTGCCTCTGGAAGCCAAAGGGCTTGCACTTTCCAGCTTGCACCTTCGCAACGTGTCGTGGGCAGCAGGGCGTTCCTGGCTCGCGGAGCTGCAGCAGTGGCTCCACCCAGGCCTTAAGGCACTAAGCATTGTCCAAGCACACTCGCTTGCCTTTTCCTGCGAACAGATTCGCGCCTTCCCGGACCTCACCAGCCTAGACCTGTCTGACAATGCTGGACTGGGCGAACGCGGACTGATCGCGGCTCTCTGTCCGCACAAATTCCCAGCCCTCCAGAATCTAGCGCTGCGCAACACAGGAATGGAGACGCCCACAGACGTGTGCGCTGCGCTGGCGGCGTCAGGTGTGCAGCCCCACAGCCTAGACCTCAGCCACAACTCGCTGCGCGCCACCGCAAACCCCAGCGCTCCAAGATGCGTGTGGTCCAGTGCCCTAAACTCCCTCAATCTGTCGTTTGCTGGGCTGGAACAGGTGCCTAGAGGACTGCCGGCCAAGCTCAGCGTGCTCGATCTTAGCTGCAACAGGCTGAACAGGGCGCCGAAGCGTGACGAGTTGCCCAAGGTGGATAACCTGATACTGGACGGGAATCCTTTCCTGGTCCCTGGAAGTGCCCTCCCCCAAGAGGGCTCGCCGAACTCTGGCATGGTCCCAGCCTGTGCACGTTCGACCCTGTCGGTGGGAGTGTCGGGAACCCTGGTGGTGCTCCAAGGGGTCCGGGGCTTTGCC
SquirrelMonkey   ATGGAGCGCGCGTCCTGCTTGTTGCTGCTGCTACTGCCGCTGGTGCACGTCTCTGCGACCACGCCAGAACCTTGTGAGCTGGACGATGAAGATTTCCGCTGCGTTTGCAACTTCTCTGAACCTCAGCCCGACTGGTCCGAGGCCTTCCAATGTGTGGCTGCGGTCGAGGTGGAGATCCGTGGCGGCGGCCGCAGCCTGGAGCCACTTTTAAAGCGCGTCGATGACGATGCTGACCCACGGCAGTATGCTGACACGGTCAAGGCTCTCCGCGTGCGGCGGCTCACAGTGGGAGCCGCACGGGTTCCTGCTCAGCTACTGGTAGGCGCCCTGCGTGTGCTAGCGTACTCCCGCCTCAAGGAACTGACGCTCGAGGACCTAGAGATAACCGGCACCATGCCTCCGCTGCCTCTGGAAGTCCAAGGGCTTGCACTCTCCAGCTTGCGCCTCCACAACGTGTCGTGGGCAACAGGGCGTTCCTGGCTCGCGGAGCTGCAGCAGTGGCTCCACCCGGGCCTTAAGGCACTAAGCATTGTCCAAGCACACTCACTTGCCTTTTCCTGCGAACAGGTTCGCGCCTTCCCGGACCTCACTAGCCTAGACCTGTCTGATAATCCTGGACTGGGCGAACGCGGACTGATCGCGGCTCTCTGTCCGCACAAATTCCCAGCCCTCCAGAATCTAGCGCTGCGCAACACAGGAATGGAGACGCCCACAGGCGTGTGCGCTGCGCTGGCGGCGGCAGGTGTGCTGCCCCGCAGCCTAGACCTCAGCCACAACTCGCTGCGCGCCACCGCAAACCCCAGCTCTCCTAGATGCGTGTGGTCCAGTGCCCTAAACTCCCTCAATCTGTCGTTTGCTGGGCTGGAACAGGTGCCTAAAGGACTGCCGGCCAAGCTCAGAGTGCTCGATCTTAGCTGCAACAGGCTAAACAGTGCGCCGCAGCCTGACGAGCTGCCCAAGGTGGATAACCTGATACTGGACGGAAATCCTTTTCTGGTCCCTGGAAGTGCCCTCCCCCAAGAGGGCTCGTCGAATTCTGGCGTGGTCCCAGCCTGTGCTCGTTCGACCCTGTCGGTGGGAGTGTCGGGAACCCTGGTGCTGCTCCAAGGGGCCCGGGGCTTTGCC
Capuchin   ATGGAGCGCGCGTCCTGCTTGTGGCTGCTGCTACTGCAGCTGGTGCACGTCTCTGCGACCACGCCAGAACCTTGTGAGCTGGACGATGAAGATTTCCGCTGCGTTTGCAACTTCTCCGAACCTCAGCCCGACTGGTCCGAGGCCTTCCAATGTGTGGCTGCGATCGAGGTGGAGATCCGTGGCGGCGGCCGCAGCCTGGAGCCACTTCTAAAGCGCGTCGATGCCAACGCTGACCCTCGGCAGTATGCTGACACGGTCAAGGCTCTCCGTGTGCGGCGGCTCACAGTGGGAGGCGCACAGGTTCCTGCTCAGCTACTGGTAGGCGCCCTGCGTGTGCTAGCGTACTCCCGCCTCAAGGAACTGACGCTCGAGGACCTAGAGATAACCGGCACCATGCCTCCGCTGCCTCTGGAAGCCGAAGGGCTTGCACTCTCCAGCTTGCGCCTCCGCAACGTGTCGTGGGCAACAGGGCGTTCCTGGCTCGCGGAGCTGCAGCAGTCGCTGCACCCAGGCCTTAAGGCACTAAGCATTGTCCAAGCACACTCGCTTGCCTTTTCCTGCGAACAGGTTCGCGCCTTCCCGGACCTCACCAGCCTAGACCTGTCTGATAATCCTGGACTGGGCGAACGCGGACTGATCGCAGCTCTCTGTCCGCACAAATTTCCAGCCCTCCAGAATCTGGCGCTGCGCAACACAGGAATGGAAACGCCCACAGGCGTGTGCGCTGCGCTGGCGGCGGCAGGTGTGCAGCTCCGCAGCCTAGACCTCAGCCACAACTCGCTGCGCGCCACCGCAAACCCCAGCGCTCCGAGATGCGTGTGGTCCAGTGCCCTAAACTCCCTCAATCTGTCGTTTGCTGGGCTGGAGCTGGTGCCTAAAGGACTGCCGGCCAAGCTCAGCGTGCTCGATCTTAGCTGCAACAGGCTTAACAGGGCGCCGCATCCTGACGAGCTGCCCAAGGTTGATAACCTGATAGTGGACGGAAATCCTTTCCTGGTCCCTGGAAGTGCCCTCCCCCAAGAGGGCTCGTCGAACTCCGGCGTGGTCCCAGCCTGTGCACGTTCGACCCTGTCGGTGGGAGTGTCGGGAACCCTGGTGCTGCTCCAAGGGGCCCGGGGCTTTGCC

(Human,(Gorilla,(Orangutan,((Gibbon,SilveryGibbon),(((((BlackSnub,GoldSnub),FrancoisLeafMonkey),(Colobus,RedColobus)),(AGM,(((Baboon,Gelada),(Mangabey,Drill)),(PigMac,(CrabMac,Rhesus))))),(((TuftedCapuchin,Capuchin),SquirrelMonkey),(NightMonkey,Marmoset)))))),(Chimp,Bonobo));


 CD14 
 Rodents
 16 1074
Ngalili   TGCGTGCTCTGCTTGTTACTGTTCCTACTGGTGCACATCTCTGCCAACATGCCGGAGCCCTGCGAGCTGGAGGAGGACGCATGCGTCTGCAACTTCTCAGATCCAAAGCCGAATTGGTCCAACGCCTTGCAATGTATGTCTGCGGTGGATGTGAAGTTCTACGGCGGGGGCCGCAGCCTGGAGCTGTTTCTAAGGCGTTTGGACCCCAGCACTGACCTGAAGGAGTACGTTGATATTGTCAGGTCTCTGCGCTGGCAGCGGCTCACGGTGGGAGGGGTACGGGTGCCTGCTCCGATGCTCTTCGGAGTCCTGCGAATGCTAGGGCATTCCGGCCTCAGCGAGTTGACCCTGGAAGACCTAGAGGTGACCAGCACCACGCTGCCACCACTTCTGGAAGCCACAGGGCCTGATCTCACCACCCTGCGTCTCCGCAACGTGTCGTGGGCGACAGGGGATGCTTGGCTCGCAGAACTGCAGCAGTGGCTCAAGCCTGGACTCAAGGTACTGAATATTGCCCAAGCACAGTCGCTTAACTTTTCCTGCGAACGTGTCCGCATCTTCAGAGCTCTTACCACCCTGGACCTGTCAGACAATCCTGGACTGGGCGACAGCGGGTTGGTCTCGGCTCTTTGTCCCCAGAAGTTCCCGGCCCTCCAAGTTTTAGCGCTACGCAATGCGGGGATGGAGACGCCCAGTGGCGTGTGCAATGCGCTGGCGAAGGCTGGTGTGCAGCCGCAAGTACTAGACCTCAGTCACAATTCGCTGCGGAATACACCAGGAGCTCCTGGGTGTGTGTGGCCCAGCTCGCTAAACTCCCTCAATCTGTCATTCGCCAGGCTAGAGCAGGTGCCTAAGGGGCTGCCATCCAAACTCAGCGTGCTTGATCTCAGTTGCAACAGGCTTAATAGCAAACCTCGGCCAGATGAGTTGCCGAAGGTGGATAACCTGTCACTGAAAGGGAATCCCTTTCTGGACTCTGGAACCCAAGAGTACACCAGGAATTCAGGCATGGGCCCAGCCTGTGCGCGTTCATCCCTGGCGGTGGGCATATCGGGGACTCTGGCTCTGCTCCAA
Munguiculatus   CGTGTGCCGGGCTTGCTGCTGTTGCTGCTGGTGCGTGCCTCTTCCGCCACCCCAGATCCCTGTGAGCTGGATGAGGGCAGTTGCGCCTGCAACTTCTCAGAACCGCAGCCGGATTGGTCCAGCGCTTTCATCTGTACCGGGGCGACGGACGTGGAGTTCTCCGGCGGCGGACGCAGCCTGGAACACTTTTTAAAGCGTGTTGACACGGAAGCAAATATAGGGCCATACACTGATCTTGTCAGGTCCCTGTCCTGGAAGCGGCTTACCTTGAGGGCCGCGCGGGTTCCTGCTCCGCTTCTATTCGGAGTCCTGCGTGTACTCGGGTATTCAGGCCTCCAGGAACTAACTCTTGAAAACCTCGAGGTAACCGGCACAGCGCAGCCGCCGCTTCTGGAAGCCTTGGGACCCAATCTCAACACCTTGCGCCTCCGCAACGTGTCGTGGGCGACAAGGGATGCTTGGCTTGCAGAACTGCAACAGTGGCTAAAGCCTGGACTCAAAATACTGCATATTGTCCAGGCACACTCGCTCAACCTTTCCTGCGAGCGGGTCCGTGTCTTCCCTGCCCTTGCCACCTTAGACCTGTCTGACAACCCCGAATTGGGCGAGAGAGGACTGATCTCCGCTCTCTGTCCCAACAAGTTTCCGGCACTCCAAGTTTTAGCACTGCGCAACGCCGGGATGGAGACGCTCAGCGGCGTGTGCTCTGCGCTGAGCGCAGCGAAGGTACAGCCGCAGGAACTGGACCTTAGTCACAATTCACTGAGGGATACTACAGGCGCTCCGAGGTGTGACTGGCCCAGCTCGCTAAACTCTCTCAATCTGTCTTTCACTGAGCTGGAGCAGGTACCCAAAGGGCTACCAGCCAGCCTCAGAGTGCTGGATCTGAGTTACAACAGACTGAATAGGAAACCTAGGCCAGACGAGCTGCCCAAGGTGGGTAACCTGTTGCTTAAAGGAAATCCATTTTTGGACCCTGAATCCTACTCGGAGACACAAAACTCTGGTGCAAGCTCAGCCCCTATGCATTCAACCCTGGCAGTGGGCCTGTCGGGAGGGCTGACTGTGCTCAGA
Rnorvegicus   CTTATGCTCGGCTTGTTGCTGTTGCCTTTGGTGCATGCCTCTCCCGCCACACCAGAACCCTGTGAGCTGGACGAGGAAAGTTGCTACTGCAACTTCTCAGATCCGCAGCCCAATTGGTCCAGCGCTTTTCTATGCGCGGGGGCGGAAGACGTGGAGTTCTACGGCGGCGGTCGCAGCCTGGAGTACCTTCTAAAGCGTGTGGACACGGAAGCAAATCTGGGGCAGTACACTGATATTATCAGGTCTCTGCCCTTGAAGAGGCTTACTGTGCGGTCCGCGCGGGTTCCTACTCAGATTCTATTCGGAACCCTGCGTGTGCTCGGATATTCTGGCCTCCGGGAACTGACTCTTGAAAACCTCGAGGTAACCGGCACCGCGCTTTCGCCGCTTCTGGATGCCACCGGACCCGATCTCAACACCTTGAGCCTCCGCAACGTGTCGTGGGCAACAACGGATACCTGGCTCGCAGAACTGCAGCAGTGGCTAAAGCCTGGACTCAAGGTACTAAGTATTGCCCAAGCACACTCACTCAACTTTTCTTGCAAACAGGTCGGCGTCTTCCCTGCCCTTGCCACCTTAGATCTGTCTGACAACCCTGAGTTGGGCGAGAAAGGACTGATCTCGGCCCTCTGTCCGCACAAATTCCCGACCCTCCAAGTTTTAGCGCTGCGCAACGCGGGGATGGAGACGACCAGCGGCGTGTGCTCTGCGCTGGCCGCAGCAAGAGTGCCACTGCAGGCACTGGATCTCAGTCACAATTCACTGCGGGATACTGCTGGCACTCCGAGCTGTGACTGGCCCAGTCAGCTAAACTCGCTCAATCTATCTTTCACTGGGCTGGAGCACGTACCTAAAGGGCTGCCAGCCAAGCTTAGCGTGCTTGATCTCAGTTACAACAGGCTGGATAGGAAACCTAGGCCAGAGGAGCTGCCTGAAGTGGGGAGCCTGTCACTTACAGGAAATCCCTTTTTGCACTCTGAATCCCAGTCGGAGGCGTATAACTCTGGCGTAGTCATAGCCACAGCTCTTTCACCCGGATCAGCGGGCTTGTCAGGAACTTTGGCTTTGCTCCTA
Rrattus   CGTATGCTCGGCTTGTTGCTGTTGTTTCTGGTGCATGCCTCTCCCGCCACACCAGAACCGTGTGAGCTGGACGAGGAAAGTTGCTACTGCAACTTCTCAGATCCGCAGCCCGATTGGTCCAGCGCTTTTCTATGTACGGGGGCAGCAGACGTGGAGTTCTACGGCGGCGGTCGCAGCCTGGAGTACCTTCTAAAGCGTGTGGACCCCGAAGCAAATCTGGGGCAGTACACTGATATTATCAGGTCTCTGCCCTTGAAGAGGCTTACTGTGCGGTCCGCGCGGGTTCCTACTCAGATTCTATTCGGAGCCCTGCGTGTGCTCGGATATTCTGGCCTCCGGGAACTGACTCTTGAAAACCTCGAGGTAACCGGCACCGCGCTTTCGCCGCTTCTGGATGCCACCGGACCCGATCTCAACACCTTGAGCCTCCGCAACGTGTCGTGGGCAACAGGGGATACCTGGCTCTCAGAACTGCAGCAGTGGCTAAAGCCTGGACTCAAGGTACTAAGTATTGCCCAAGCACACTCACTCAACTTTTCTTGCAAACAGGTCGGCGTCTTCCCTGCCCTTGCCACCTTAGATCTGTCTGACAACCCTGAGTTGGGCGAGAAAGGACTGATCTCGGCCCTCTGTCCGCACAAGTTCCCGACCCTCCAAGTTTTAGCGCTGCGCAACGCGGGGATGGAGACGACCAGCGGCGTGTGCTCTGCGCTGGCCGCAGCAAGAGTGCCACTGCAGGCACTGGATCTCAGTCACAATTCACTGCAGGATACTGCAGGCACTCCGAGCTGTGACTGGCCCAGTCAGCTAAACTCGCTCAATCTATCTTTCACTGGGCTGGAGCACGTACCTAAAGGGCTGCCAGCCAAGCTTAGCGTGCTGGATCTCAGTTACAACAGGCTGGATAGGAAACCTAGGCCAGAGGAGCTGCCTGAAGTGGGGAGCCTGTCACTTACAGGAAATCCCTTTTTGCACTCTGAATCCCAGGCGGAGGCGTATAACTCTGGCGTAGTCATAGCCACAGCTCTTTCACCCGGATCAGCGGGCTTGTCAGGAACTCTGGCTTTGCTCCTA
Gsurdaster   CGGGTGCTCGGCTTCTTGCTGTTGCTTCTGGTGCATGCCTTTCCCGCCAAACCAGATCCCTGCGAGCTAGACGAGGAAGCTTGCTCCTGCAACTTCTCAGATCCGCAGCCGGATTGGTCCAGCGCTTTCGTGTGTACTGGGGCGGCAGATGTGGAGTTCTACGGCGGCGGCCGCAGCCTGGAACACTTTCTAAAGCGTGTGGACACAGAAGCAGATCTGAGGCAGTTCATTGATGTTATCAGGTCTCTCCCCTTGAAGCGGCTTACTTTGCGGGCAGCGCGGGTTCCTACTCGGATTCTATTCGGAGCCCTGCGTGTGCTCGGGTATTCCGGCCTCCAGGAACTGACTCTTGAAAACCTTGAGATAACCGGCACTGCGCCGCCGCCGCTTCTGGAAGCCACCGGACCCGATCTCAACACCTTGAACCTCTGCAAAGTGTCATGGGCAACAAGAGACGCGTGGCTCGCAGAACTGCAGCAGCGGCTAAAGCCGGGACTTAAGGTACTGAGTATTGCCCAAGCACACTCACTCAACTTTTCCTGCGATCAGGTCCGCATCTTTCCTGCCCTTACCACTTTAGACCTGTCTGACAACCCTGAATTGGGCGAGAGAGGACTGATCTCAGCCCTCTGTCCGCACAAGTTCCCGACTCTCCAGGTTTTAGCGCTGCGCAACGCGGGGATGGAGACGCCCAGCGGCGTGTGCTCTGCGCTGGCCGCAGCAAGTGTGCAGCTGCAAGAACTGGACCTCAGTCACAATTCACTGCGGGCTATTGAAGGCGCCCCGAGCTGTGACTGGCCTAGTCAGCTAAACTCGCTCAATCTGTCTTCCACTGGGCTGGAGCAGGTACCTAAAGGGCTACCAGCCAAACTCAGCGTGCTTGATCTCAGTTACAATAGGCTAGATAGGAAACCTAGGCCAGATGAGCTGCCCAAAGTGGAGAACCTGACACTTACAGGAAATCCCTTTCCGGACTCTGAATCCTACTCGGAGAAGTATAACTCTGGCGTAGTCACAGTCGCAGCTCCTTCATTTTTAGCAGCGGGCTTGTCAGGAACCCTGGCTTTGTTCCTA
Aniloticus   CGGGTGCTCAGCTTGTTGCTGTTGCTTCTGGTGCATGCCTCTCCCGCCACACCAGAGCCCTGCGAGCTAGACGAGGAAGCTTGCTCCTGCAACTTCTCAGATCCGCAGCCGGATTGGTCCAGCGCTTTCCTGTGTACCGGGGCGGCAGATGTGGAGTTCTATGGCGGTGGCCGCAGCCTGGAGCACTTTCTAAAACGTGTGGACACGGAAGCAGATCTAGGGCAGTTCACTGATGTTATCAGGTCTCTTCCCTTGAAGCGGCTTACTGTGCGGGCAGCGCGGGTTCCTACTCGGATTCTATTCGGAGCCCTGCGTGTGCTCGGGTATTCCGGCCTCCAGGAACTGACTCTTGAAAACCTCGAGATAACCGGCACTGCACCACCGCCGCTTCTGGAAGCCACTGGACCCAATCTCAACACCTTGAACCTCCGAAACGTGTCGTGGGCAACAAGGGATGCATGGCTCGCAGAATTGCAGCAGCGGCTAAAGGCTGGACTCAAGGTACTGAGTATTGCCCAAGCACACTCACTCAACTTTTCCTGCGATCAGGTCCGCATCTTCCCTGCCCTTGCCACCTTAGACCTGTCTGACAACCCTGAATTGGGCGAGAGAGGACTGATCTCAGCCCTCTGTCCTCACAAGTTCCCGACTCTCCAAGTTTTAGCGCTGCGCAACGCGGGGATGGAGACGCCCAGTGGCGTGTGCTCTGCGCTGGCCGCAGCAAGTGTGCAGCTGCAAGGACTGGACCTCAGTCACAATTCACTGCGGGTTACTGAAGGCGCTCCGAGTTGTAAGTGGCCTAGTCAGCTAAACTCGCTCAATCTGTCTTCCACTGGGCTGGAGCAAGTACCTAAAGGGCTGCCAGCCAAACTCAGCGTGCTTGATCTCAGTTACAACAGGCTGGATAGGAAACCTAGGCCAGATGAGCTCCCCAAAGTGGAGAATCTGACACTTAAAGGAAATCCTTTTCCGGATTCTGACTCCTACTCGGCGACGAATAACTCTGGCGTAGTCACAATCGCAGCTCCTTCATTTCTAGCAGTGGGCTTGTCAGGAACCCTGGCTTTGTTCCTA
Mcoucha   TGTGTGTTTGGCTTGTTCCTGTTGCTTCTGGTGCATGCCTCTCCCGCCACAACAGAGCCCTGCGAGCTAGACGAGGAAGGTTGCTCCTGCAACTTCTCAGATCCGCGGCCGGATTGGTCCAGCGCTTTCCAGTGTACCGCGGCGACAGATGTGGAGTTCTACGGCGGCGGTCGCAGTCTGGAGCCCTTTCTAAATCGTGTGGACACGGAAGCAGATCTGGGGCAGTTCACTGATATTATCCGGTCTCTGCCCGTGACGCGGCTTACCATGCGGGCGGCGCGGGTTCCTACTCGGATTCTCTTCGGAGCCCTGCGTGTGCTCGGGCATTCCGGCCTTAAGGAACTGACTCTTGAAAACTTCGAGGTAACCGGCACCGCGCCGCCACGGCGTCTGGAAGCCGTTGGACCTGATCTCAACACCTTGAACCTCCGCAATGTGTCGTGGGCAACCAGGGATGCCTGGCTCGCAGAACTGCAGCAGTGGCTAAAGCCTGGACTCAGGGTTCTGAGTATTGCCCAAGCACACCCACTCAACTTTTCCTGCGAACAGGTCCGCGTCTTCCCTGCCCTTGCCACCTTAGACCTGTCTGACAACCCTGAATTGGGCGAGAGAGGACTGATTTCGGCCCTCTGTCCCCACAAGTTCCCGTCCCTCCAAGTTTTAGCGCTGCGCAACGCGGGGATGGAGACGCCCAGCGGCGTGTGCTCAGCGCTGGCCGCAGCAAGGGTGCCGCTGCAAGGACTGGACCTTAGTCACAATTCACTGCGGGAGACCGCAGGCGCTCCGAGTTGTGACTGGCCTAGTCAGCTAAACTCGCTCAATCTGTCTTTCACTGGGCTGCAGCACGTACCTAAAGGGCTGCCAGCCAAGCTCAGCGTGCTTGATCTCAGTTACAACAGGCTGGATAGGAAACCTAGGCCAGATGAGCTGCCCAAAGTGGGGAACCTGTCACTTAAAGGAAATCCCTTTTTGGACTCTGAATCCCACTCAGAGAACTATGACGCCGGCGTAGTCACAGACACAGCTACTTCATCCCTAGCAGTGGGCTTGTCAGGAACTCTGGCTTTGCTCCTA
Mpahari   ACTGTGCTTGGCTTGTTGCTGTTGCTTCTGGTGCACACCTCTCCTGCCACAGCAGAGCCCTGCGAGCTAGACGAGGAAAGTTGCTTCTGCAACTTCTCAGATCCGCAGCCAAATTGGTCCAGCGCTTTCCAGTGTGCCGGGGCGGAAGATGTGGAACTCTACGGCGGCGGCCGCAGCCTGGAACACTTTCTAAAGCGTGTGGACACGGAAGCAGATCTGGGGCCGTTCGTTGAAGTTATCCAGTCTCTGCTCTTAAAGCGGCTTACGGTGCGAGCCGTGCGGGTTCCTACTCGGATTCTATTCGGAGCCCTGCGTGTGCTCGGGTATTCCCGCCTCCAGGAACTGACTCTTGAAAACCTCGAGGTAACCGGCACCGCGCCGCCACCGCTTCTGGAAGCCTCCGGACCGGATCTCAACATCTTGAACCTCCGCAACGTGTCGTGGGCAACAACGGATGCCTGGCTCGCAGAACTGCAGCAGTGGCTAAAGCCTGGACTCAAGGTACTGAGTATTGCCCAAGCACACTCGCTCAACTTTTCCTGCGAACAGGTCCGCGTCTTCCCTGCCCTCTCCACCTTAGACCTGTCTGACAATCCTGAATTGGGCGAGAGAGGACTGATTTCGGCCCTCTGTCCGCGCAAGTTCCCGACCCTCCAAGTTTTAGCACTGCGCAACTCGGGGATGGAGACGCCCAGCGGCGTGTGCTCTGCGCTGGCCGCCGCAAGGGTGCAGCTGCAGGGACTGGACCTTAGTCACAATTCACTGCGGGATGCTGCAGGCTCTCCGAGTTGTGACTGGCCTAGTCAGCTAAACTCCCTCAATCTGTCTTTCACTGGGCTGGAGCAAGTACCTAAAGGGCTGCCAGCCAAGCTCAGCGTGCTGGATCTCAGTTACAACAGGCTGGATAGGAAACCTAGGCCAGATGAGCTGCCCAAAGTGGGGAACCTGTTACTTGAAGGAAATCCCTTTTCGACCTCTGAATCCCACTCAGGGGAGTATAGCTGTGGCATAGTCACCACCGGAGCTCCTTCATCCCTAGCAGTGGCCTTGTCAGGAACTCTGGCTTTGCTCCTA
Mmusculus   CGTGTGCTTGGCTTGTTGCTGTTGCTTCTGGTGCACGCCTCTCCCGCCCCACCAGAGCCCTGCGAGCTAGACGAGGAAAGTTGTTCCTGCAACTTCTCAGATCCGAAGCCAGATTGGTCCAGCGCTTTCAATTGTTTGGGGGCGGCAGATGTGGAATTGTACGGCGGCGGCCGCAGCCTGGAATACCTTCTAAAGCGTGTGGACACGGAAGCAGATCTGGGGCAGTTCACTGATATTATCAAGTCTCTGTCCTTAAAGCGGCTTACGGTGCGGGCCGCGCGGATTCCTAGTCGGATTCTATTCGGAGCCCTGCGTGTGCTCGGGATTTCCGGCCTCCAGGAACTGACTCTTGAAAATCTCGAGGTAACCGGCACCGCGCCGCCACCGCTTCTGGAAGCCACCGGACCCGATCTCAACATCTTGAACCTCCGCAACGTGTCGTGGGCAACAAGGGATGCCTGGCTCGCAGAACTGCAGCAGTGGCTAAAGCCTGGACTCAAGGTACTGAGTATTGCCCAAGCACACTCGCTCAACTTTTCCTGCGAACAGGTCCGCGTCTTCCCTGCCCTCTCCACCTTAGACCTGTCTGACAATCCTGAATTGGGCGAGAGAGGACTGATCTCAGCCCTCTGTCCCCTCAAGTTCCCGACCCTCCAAGTTTTAGCGCTGCGTAACGCGGGGATGGAGACGCCCAGCGGCGTGTGCTCTGCGCTGGCCGCAGCAAGGGTACAGCTGCAAGGACTAGACCTTAGTCACAATTCACTGCGGGATGCTGCAGGCGCTCCGAGTTGTGACTGGCCCAGTCAGCTAAACTCGCTCAATCTGTCTTTCACTGGGCTGAAGCAGGTACCTAAAGGGCTGCCAGCCAAGCTCAGCGTGCTGGATCTCAGTTACAACAGGCTGGATAGGAACCCTAGCCCAGATGAGCTGCCCCAAGTGGGGAACCTGTCACTTAAAGGAAATCCCTTTTTGGACTCTGAATCCCACTCGGAGAAGTTTAACTCTGGCGTAGTCACCGCCGGAGCTCCATCATCCCAAGCAGTGGCCTTGTCAGGAACTCTGGCTTTGCTCCTA
Mcaroli   CGTGAGCTTGGCTTGTTGCTGTTGCTTCTGGTGCACGCCTCTCGCGCCACACCAGAGCCCTGCGAGCTAGACGACGAAAGTTGCTCCTGCAACTTCTCAGATCCGCAGCCAGATTGGTCCAGCGCTTTCCAGTGTTTGGGGGCGACAGATGTGGAATTCTACGGCGGCGGCCGCAGCCTGGAGCACCTTCTAAAGCGTGTGGACCCGGAAGCAGATCTGGGGCAGCTCACTGATATTATCAAGTCTCTGTCCTTAAAGCGGCTTACGGTGCGGGCCGCGCGGATTCCTAGTCGGATTCTATTCGGAGCCCTGCGTGTGCTCGGGATTTCCGGCCTCCAGGAACTGATTCTTGAAAATCTCGAGGTAACCGGCACCGCGCCGCCACCGCTTCTGGAAGCCACCGGACCCGATCTCAACATCTTGAACCTCCGCAACGTGTCGTGGGCAACAAGGGATGCCTGGCTCGCAGAACTGCAGCAGTGGCTAAAGCCTGGACTCAAGGTACTGAGTATTGCCCAAGCACACTCACTCAACTTTTCCTGCGAACAGGTCCGCATCTTCCCTGCCCTCTCCACCTTAGACCTGTCTGACAATCCTGAATTGGGCGAGAGAGGACTGATCTCAGCCCTCTGTCCGCTCAAGTTCCCGACCCTCCAAGTTTTAGCGCTGCGCAACGCGGGGATGGAGACGCCCAGCGGCGTGTGCTCTGCGCTGGCCGCAGCAAAGGTACAACTGCAAGGACTGGACCTTAGTCACAATTCACTGCGGGATGCTGCAGGCGCTCCGAGTTGTGACTGGCCCAGTCAGCTAAACTCGCTCAATCTGTCTTTCACTGGGCTGGAGCAGGTACCTAAAGGGCTGCCAGCCAAGCTCAGCGTGCTGGATCTCAGTTACAACAGGCTGGATAGGAAACCTAGACCAGATGAGCTGCCCCAAGTGGGGAACCTGTCACTTAAAGGAAATCCCTTTTCGGACTCTGAATCCCACTCGGAGAAGTATAACTCTGGCGTAGTCACCGCCAGAGCTCCGTCATCCCAAACAGTGGCCTTGTCAGGAACTCTGGCTTTGCTCCTA
Mochrogaster   CGTCAGCTTGGCTTGTTTCTGCTGTTACTGGCACACGCCTTCCCTGCCGCGCCAGAGCCCTGCGAGCTGGATGACGAAGGTTGCGCCTGCAACTTCTCAGATCCGCAGCCTAACTGGTCCAGCGCTTTTCTGTGTATCGGGGCGATAGACGTGGAGTTCTACGGCGGAGGCCGCAGCCTGGAACATTTTCTAAAGCGTGTGGACACCGAAGCAAACTCGAAGGACATCACAGATGTGCTCGAGTCCCTGCAGTGGGAGCGGCTTACCTTGGGGAACGCGCGGGTTCCTGCTCCGATGCTATTCGGAGTCCTGCGTTTCCTCGGGTTTACCAACCTGAAGGAATTAACCCTTGAAAACCTCGAGGTAACCGGCACCGCGCTGCCGCCGCTCCTGGAAGCCTCGGGACCGAATCTCAACACCTTGCGCCTCAGCAACGTGTCGTGGGCGACAAGGGATGCCTGGCTCGCAGAACTGCAGCAGTGGCTAAAGCCAGGACTCAAGGTATTGCATATTGCCCAAGCACACTCACTCAACTTTTCCTGCGAACAGGTCCGAGTCTTCCCCGCTCTTGCCACCTTAGACCTGTCCAATAACCCCGAATTGGGCGAGAGAGGACTGATCTCGGCTCTGTGTCGGAGCAAGTTCCCGGCCCTCAAAGTTTTAGCGCTGCGCAACGCCGGGATGAAGACGCCCAGCGGCGTGTGCTCTGCGCTGGCCGCGGCAAGTTTGCAGTTGGAAGAACTGGACCTTAGTCACAATTCACTGCGGGATACTGAAGGCGCCCCCGGGTGTGACTGGCCTAGCAAGCTAAACTCGCTCAATCTGTCTTACACTGAACTGGAGCAGGTACCTAAGGGACTGCCAGCCAAACTCAGCGTACTTGATCTCAGTTACAACAGGCTGTATAGGCAACCTAGGCCAGATGAGCTGCCCAAGGTGGTTCACCTGTCACTTACAGGAAATCCATTTTTAGACTCTGAGCCCCACTCGGAGGGGTACAACTCTGGCGTAGTCGTAGCCCCAGTGCGTTCATCCCTGGCAGTGGGTTTGTCGGCAACCTTGGCTGTTCTCCAA
Aamphibius   CGTCAGCTTGGCTTGTTTCTGTTGTTACTGGCGCACGCCTTCGCTGCCAAGCCAGAGTCCTGCGAGCTGGATGAGGACAATTGCGTCTGCAACTTCACAGATTCGCAGCCGAACTGGTCCAGCGCTTTTCTGTGTACCGGAGCGACAGACGTGGAGTTCTACGGCGGCGGCCGCAGCCTGGAGCACTTTCTAAAGCGTGTGAACACCGAAGCAAACTCGAAGGAGATCACAGATGTGCTCGAGTCCCTGCCGTGGCAGCGGCTTACCCTGGGGAACGCGCGGGTTCCTGCTCCGATGCTATTCGGAGTCCTGCGTTTGCTCGGGTTTACCAACCTCAAGGAATTAACCCTTGAAAACCTCGAGGTAACCGGCACCGCGCTGCCGCCGCTCCTGGAAGCCTCCGGACCGAATCTCGACACGTTACGCCTCAGCAACGTGTCGTGGGCGACAGGGGATGCTTGGCTCGCAGAACTGCAGCAGTGGCTAAAGCCAGGACTGAAGGTATTGCATATTGCCCAAGCACACTCACTCAACTTTCCCTGCCAACAGGTCCGAGTCTTCCCCGTTCTTGCCACCTTAGACCTGTCCAATAACCCCGAATTGGGCGAGAGAGGACTGATCTCGGCTCTGTGTCAGAGCAAGTTCCCGGCCCTCAAAGTTTTAGCGCTGCGCAACGCAGGGATGGAGACGCCCAGAGGCGTGTGCTCTGCGCTGGCCGCAGCAAGTTTGCAGCTGGAAGAACTGGACCTTAGTCACAATTCACTGCGGGATACTAAAGGTGCCCCCGGGTGTGACTGGCCTAGCAAGCTAAACTCGCTCAATCTGTCTTACACCGAACTGGAGCGGGTACCTAAGGGACTGCCAGCCAAACTCAGCGTACTTGATCTCAGTTACAACAGGCTGGATAGGCAACCTAGGCCGGATGAGCTGCCCAAGGTGGTTCACCTGTCACTTACAGGAAATCCCTTTTTAGACTCTGAATCCCACTCGGCGGGGTACAACTCTGGTGTAGTCGTAGCCCCAGGGCGTTCATCCCTGGCAGTGGGTTTGTCGGCAACGTTGGCTGTTCTCCAA
Pleucopus   AGCGTGCTTGGCTTGTTGCTGTTGCTACTGGCTCATGCCTCTCCCGCCACGCCGGAGCCCTGCGAGCTGGATGAGGATAGTTGCGTCTGCAACTTCTCAGATCCGCAGCCGGATTGGTCCAGCGCTTTTCTGTGTACCGGGGCGGCGAATGTGGAGTTCTACGGCGGCGGTCGCAGCCTGGAGCACTTTCTAAAGCGTGTGGACACCGAAGCAGACCTTGGGCAGTACGTAGATGTGGTCAGGTCCCTGCCCTGGCAGCGGCTTACCGTGGGGGACGCGCGGGTTCCTGCTCCGATGCTATTCGGAGTCCTGCGTATGCTGGGGTATTCCAAGCTCAAGGAACTGACTCTTGAAAACCTCGAGGTAACCGGCACCACGCTGCGGCCGCTTCTGGAAGCCACCGGACCCGATCTCAACACCTTGCGCCTCCGCAATGTGTCGTGGGCGACAGAGGATGCCTGGCTCGGAGAACTGCAGCAGTGGCTAAAGCCTGGACTCCGGGTGTTGAGTATTGCTCAGGCACACTCACTCAACTTTTCCTGCGAACAGGTCCGAGTCTTCCCCGCCCTTGCCACCTTAGACCTGTCTGACAACCCCGAACTGGGCGAGAGAGGACTGATCTCGGCTCTGTGTCCGAGCAAGTTCCCGGCCCTCCAAGTTTTAGCGCTGCGCAACACAGGCATGGAGACGCCCGGCGGCGTGTGCTCTGCGCTGGCCGCTGCAAGTGTGCAGCTGGAAGAACTGGACCTTAGTCACAATTCACTGCGGGATACTGCAGGCGCTCCCGGATGTGACTGGCCCAGCAAGCTAAACTCGCTCAATCTGTCTTTCACTGAACTGGAGCAGGTGCCGAAGGGACTGCCAGCCGTGCTCAGCGTACTTGATCTCAGTCACAACAGGCTGGATAGGAAACCTAGGCCAGATGAGCTGCCCAAGGTGGATAAACTGTCCCTTAAAGGAAATCCCTTTTTGACCCCTGAACCCCAATCGGAGGAGTACAACTCTGGTGTAGTCACAGCCCCAGTGCGTTCGTCCCTGGCAGTGTGCGTGTCAGGAACTCTAGCTGTGCTCCAA
Otorridus   CGTGTGCTTGGCTTGTTGCTGTTGCTATTGGCGCAAGCCTCTCCCGCCACGCCAGAGCCCTGCGAGCTGGATGAGGACAGTTGCGTCTGCAACTTCTCAGATCCGCAGCCGGATTGGTCCAGCGCTTTTCTGTGTTCCGGGGCCGTGGATGTGGCGTTCTACGGCGGCGGTCGCAGCCTGGAGCACTTTCTAAAGCGTGTGGACACCGAAGCAGACCTTCGGCAGTACGCAGATGTGGTCAGGTCCCTGCCCTGGGAGCGGCTTACCGTGGGGGACGCGCAGGTTCCTGCTCCAATGCTATTTGGAGTCCTGCGTATGCTCGGGTATTCCAGCCTCAAGGAAATTACTCTTGAAAACCTCGAGGTAACCGGCACCACGCTGCCGCCGCTTCTGGAAGCCACCGGACCCGATCTCCACACCTTGCGCCTCCGCAACGTGTCGTGGGCGACAGGGGATGCCTGGCTCGGAGAACTGCAGCAGTGGCTAAAGCCTGGACTCCAGGTATTGAGTATTGCTCAGGCACACACACTCAACTTTTCCTGCGATCAGGTCCGAGTCTTCCCCGCCCTTGCCACCTTAGATCTGTCTGACAACCCCGAACTGGGCGAGAGAGGACTGATCTCGGCTCTGTGTCGGAGCAAATTCCCGGCCCTCCAAGTTTTAGCGCTGCGCAACACAGGGATGGAGACGCCCAGCGGCGTGTGCTCTGCGCTGGCCGCAGCAAGTGTGCAGCTGGAAGAACTGGACCTTAGTCACAATTCACTACGGGATACTGCAGGCGCTCCCGGCTGTGACTGGCCTAGCAAGCTAAACTCGCTCAATCTGTCTTTCACTGAACTGGAGCAGGTGCCTAAGGGACTGCCAGCCGCGCTCAGAGTACTTGATCTCAGTCACAATAAGCTGGATAGGAAACCTAGGCCAGATGAGCTGCCCAAGGTGGATAAACTGTCACTTAAAGGAAATCCCTTTTTGACCCCTGAGCCCTACTCCAAGGAGAACAACTCTGGTGTACTCACAGCCCCAGTGCGTTCTTCCCTGGCAGTGTGCATGTCAGGAACTTTGGCTGTGCTCCAA
Cgriseus   CCTGTGCTTGCCTTGTTGCTGGTGTTACTGACACATGCCTCTCCTGCCACGCCGGAGCCCTGCGAGCTGGATGAGCAGGGTTGCTCCTGCAACTTCTCAGATCCGCAGCCTGATTGGTCCAACGCTTTTCTGTGTACCGGGGCGCAGGACGTGGAATTCTACGGCGGCGGCCGCAGCCTGGAACACTTTCTAAAGCGTGTGGACACCGAAGCAGACCTGCGACACTTCATAGATGTGGTCAGGTCCCTGCCCTGGCAGCGGCTTAGAGTGGGGGACGCGCGGGTTCCTGCTCCGATGCTATTCGGGGTCCTGCGTATGCTCGGGTATTCCGGCCTCAAGGAACTAACTCTTGAAAACCTCGAGGTAACCGGCACCACGCTGCCGCCGCTTCTGGAAGCCACCGGACCGGATCTCAACACCTTGAGCCTTAGCAACGTGTCGTGGGCGACAGGGGATGCCTGGCTAGCAGAACTGCAGCAGTGGCTAAAGCCTGGACTCAAGATATTGCGTATTGCTCAGGCACACTCACTCAACTTTTCCTGCGAACAGGTCCGAGTCTTCCCGGCCCTAGTCACCTTAGACCTGTCTAACAACCCTGAATTGGGAGAGAGAGGACTGATCTCGGCTCTGTGTCCCAGCAAGTTTCCGACTCTCCAAGTTTTAGCACTGCGCAACGCAGGGATGGAGACACCCAGCGGTGTGTGCTCTGCACTGGCCGCAGCAAGTGTGCAGCTGGAAGGCCTGGACCTTAGTCACAATTCACTGCGGGATACTGCAGGCACTCCCGGGTGTGACTGGCCTAGCAAGCTAAACTCGCTCAATCTGTCTTTCGCTGGACTACGGCAGGTACCCCAGGGACTTCCAACCAAACTCGAGGTGCTTGATCTCAGTTACAACCAGCTGGATAGGAAACCTAGGCCAGAGGAACTGCCCAAGGTGGATAAACTGTCGCTTGAAGGAAACCCCTTTTTAGATCCTGAACCCCACTCCGGGGAGTCAGACTCTGGTGTAGTGGCAGCCCCAGTGCATTTATCCCTGGCAGTGGGTGTGTTAGGAGCTTTGGCTGTGCTCCAG
Mauratus   CCTGTGCTTGGCTTGTTGCTGGTGTTGCTGGCGCACGCCTCCCCCGCCATGCCAGAGCCCTGCGAGCTGGATGAGCAGGGCTGCTCCTGCAACTTCTCAGATCCGCAGCCGGATTGGTCCAACGCTTTTCTGTGTGCCGGGGCGCGGGACGTGGAATTCTACGGCGGCGGCCGCAGCCTGGAGCCCTTTCTAAAGCGCGTGGACACCGAAGCCGACCTGGGACAGTTCACAGATGTGGTCAGGTCCCTGCCCTGGCAACGGCTTACAGTGGGGGACGCGCGCGTTCCCGCTCCGATGCTGTTCGGAGTCCTGCGTATGCTCGGGTATTCCGGCCTCAAGGAACTAACTCTCGAAAACCTCGAGGTAACCAGCACCACGCTGCCGCCGCTTCAGGAAGCCACCGGCCCCGATCTCAACACCCTGAGCCTCAGCAACGTGTCGTGGGCGACAGAGGATGGCTGGCTCGCAGAGCTGCAGCAGTGGCTAAAGCCTGGACTCAAGGTATTGCGTATTGCCCAGGCACATTCACTCAACTTTTCCTGCGCACAGGTCCGAGTCTTCCCCTCCCTAGTCACCCTAGACCTGTCTGACAACCCCGAATTGGGCGAGCGAGGGCTGATCTCGGCTCTGTGTCAGCGCAAGTTCCCGGCTCTCCAAGTTCTAGCACTGCGCAACACAGGGATGGAGACGGCCAGCGGCGTGTGCTCTGTGCTGGCCGCCGCAAGTGTGCAGCTGCAAGGACTGGACCTTAGTCACAATTCACTGCGGCATACCGCAAGCGCTCCCGGGTGTGACTGGCCTAGCAAGCTAAACTCGCTCAATCTGTCTTTCACTGAACTACAGCAAGTACCCCAGGGACTTCCAACCAAACTCAACGTGCTTGATCTCAGTTACAACCAGCTGGATAGTAAACCGAGGCCAGATGAGCTGCCCAAGGTGGATAACCTGTTACTTGAAGGAAACCCCTTTCTAGAATACGAACCCCACTCCGGGAAGTATGACTCTGTTGTGGTGACAGCCCCAGTGCGTTTAACCCTGGCAGTGAGTGTGTCAGGAACTTTGGCTGTGCTCCAA

(Ngalili,(Munguiculatus,((Rnorvegicus,Rrattus),((Gsurdaster,Aniloticus),(Mcoucha,(Mpahari,(Mmusculus,Mcaroli)))))),(((Mochrogaster,Aamphibius),(Cgriseus,Mauratus)),(Pleucopus,Otorridus)));


 CD14 
 Bats
 18 987
Pdiscolor   CTGCTGCTGGTGCCGCCTCTGCTTCAGCTCTCCGCGGCCACAGCGGAGCCCTGCGAGATAGACGACGAGGACGTGCGCTGCGTCTGCAACTTCACGGATCCGGAGCCGGACTGGTCCAGCGCCTTACAGTGTATGAGTGCCCTCGAGGTGGAGGTCCATGGCGGCGGCCGCAGCCTGCAACAATTTGAAAAGTTTGCCGACACCAACCCAAAGGAGTATGTTGACTTGGTCAGGGCTCTGCGCTTGCGGAGACTCACAGTCGGCGCCGCACAGATTCCGGCTCCGCTTCTCGTCGCCGTCCTGCGTGGGCTCGGGTCCTCCCGCCTCAGCCATCTAACGCTCGTGGACTTGGAAGTAACCGGCACGTTGCCGGTGCCACCTCTGGAAGACCTTGGACCTAAGCTTCTCACCCTCAGTCTCCGTAACGTCTCGTGGGCAACAGGCGATGCCTGGCTCGCCAAACTGCAGCAGTGGCTCAAGCCAGGCCTCCAAAAACTGAACATTGCGCAAGCACACTCGCTCGCCTTTCGCTGCGCAGACCTCCACACCTTCTCCTCCCTCCAGACCCTGGACCTGTCGGACAATCCCGCACTGGGCGAGCGCGGACTGACTGCTGCTCTCTGTCCCAACAAGTTCCCGACCCTGGAGAAGCTAACGCTGTTAGACCTCAGCCACAACTCTCTGAGCGCCACGACCCAGGGCGCTCCCGCTTGCACCTGGCCCAGCGCACTGAACTCTCTCAACCTGTCGTTCGCTGGCCTGGAGCAGGTGCCTCAAGGACTGCCGGCAGAGCTCAGTGTGCTTGATCTCAGCTGCAACAGGCTTCGCAGGATGCCGAGGCTAGAGGAGCTGCCCAAGGTGACTAGCCTGACACTGGACGGGAATCCCTTTCAGGAACCGAACTCCGGTGTGGTCCCAGCCTCCGCGTGTTCAGCCCTGGCCATGGGGGTGTCAGGAACTGTTGCCCTGCTTCGAGGGGCTGGGGCC
Drotundus   CTGCTGCTGCTGCCGCCGCTGCTTCACCTCCGCGCGGCCGCACCGGAGCCCTGCGAGATAGACGAAGACGACGTGCGCTGCGTCTGCAACTTCACCGACCCGGAGCCCGACTGGTCCAGCGCCTTGCAGTGTATGAGCGCCCTCGAGCTGGAGGTCCGCGGCGGCGGCCGCAGCCTGCAGCAATTTATAAAGTTCGCGGACACCAACCCGAAGGAGTACGTTGACCTGGTCAAGGCTCTGCGCTTGCGGCGACTCACGGTGGGCACTGCACAGGTTCCGGCTCCGCTTCTGGCCGCCGTCCTGCGGGGGCTCGGGTCCTCCCGCCTCAGGCACCTGACGCTCGAGGACTTGCAAGTAACCGGCACGATGCCGCTGCCACCGCTGGAAGACCTTGGGCCCGCGCTTTCCACCCTCAGTCTCCGTAACGTGTCGTGGGCAACAGGCGACGCCTGGCTGGCCAAACTGCAGCAGTGGCTCAAGCCAGGCCTCAAAGAACTGAACATTGCGCAAGCACACTCGCTCGCCTTTCGCTGCGCAGACCTCCATACCTTCTCCTCCCTCACCACCCTGGACCTGTCGGACAACCCTGGACTGGGCGAGCGCGGACTGACTGCGGCTCTCTGCCCCAACAAGTTCCCGGCCCTGCAGGAGCTAACGCTGTTGGACCTCAGCCACAACTCGCTGCGTGCCACGACCCAGGGCCCTCCCGCTTGCATCTGGCCCAGCGCACTGAGCTCTCTCAACCTGTCGTTCTCTGGCCTGGAGCAGGTGCCTAAAGGACTGCCGGCAGAGCTCAGCGTGCTTGATCTCAGTTGCAACAAGCTGAACAGGATGCCGCGGCCAGAGGAGTTGCCCAAGGTGAGTAGCCTCACACTGGACGGGAATCCCTTTCTGGAACCTAGCTCCGGTGTTGTCCCAGCCTCTGCGTGTTCAGCCCTGGCCTTGGGGATGTCAGGAACTGTCGCACTGCTTCAAGGGGCTGGAACA
Shondurensis     CTGCTGCTGCTGCTGCCGCTGCTTCACCTCTCTGCGGCCACGCCGGAGCCCTGCGAGATAGACGACGACGACGTGCGCTGCGTCTGCAACTTCACGGATCCAGAGCCCGAGTGGTCCAGCGCCTTGCAGTGCATGAGTGCCCTCGAGGTGGAGATCCACGGCGGTGGCCGAAGCCTGCAACAATTTGTAAGGTTCGCTGACACCAACCCGAAGGAGTATGTTGACTTAGTCAAGGCTCTGCGCTTGCGGCGACTCACAGTGGGCACTGCACAGGTTCCTGCTCCGCTTCTTGTCGCCATTCTGCGTGGGTTCGGGTCTTCCCGCCTCAGGGAACTAACGCTCAAGGACTTGGAAGTAACGGGCATGATGCCGCTGCCACCTCTGGACAACATTGGGCCAGCGCTTTCCACCCTCAGTCTCCATAACGTGTCGTGGGCAACAGGTGATGCCTGGCTCGCCAAACTGCAGCAATGGCTCAAGCCAGGCCTCAGAGAACTGAGCGTTGCGCAATCACACTCGCTCGCCTTTCGCTGCGCAGACCTCCGCACCTTCTCCTCCCTCAGGACCCTGGACCTGTCGGACAACCCTGCGCTGGGCGAGCGTGGACTGGCTGCGGCTCTCTGTCCCAACAAGTTCCCGGTCCTGCAGGAGCTAACGCTGTTGGACCTCAGCCACAACTCACTGCGCTCCGTGACCCAGGGCGCTCCGGCTTGTATCTGGCCCAGCACATTGAGCTCTCTCAACCTGTCGTTCGCTGGCCTGGAGCAGGTGCCTCAAGGACTGCCAGCGGAACTCAGCGTGCTTGATCTCAGCTGCAACAGGTTGCACAGGATGCCTCGGCCAGAGGAGCTGCCCAAGGTGACTAGCCTGACACTGGACGGGAATCCCTTTCTGGAACCGAACTCCGGTGTGGTCCCAGCCTCTGCGTGTTCAGCCCTGGCTTTGGGGATGTCAGGAACTGTTGTGCTGCTTCAAGGAGCTGGGGCC
Ajamaicensis     CTGCTGCTGCTGCCGCCTCTGCTTCACCTCTCTGCGGCCACTACGGAGCCCTGCGAGATAGACGACGACGACGTGCGCTGCGTCTGCAACTTCACGGATCCGGAGCCCGAGTGGTCCAGCGCCTTGCAGTGCATGAGTGCCCTCGAGGTGGAGGTCCACGGCGGCGGCCGCAGCCTGCAAAAATTTGTAGGGTTCGCCGACACCAACCCGAAGGAGTATGTTGATTTGGTCAGGGCTCTGCGCTTGAGGCGACTCACAGTGGGCACTGCACAGGTTCCTGCTCCGCTTCTTGTCGCTGTCCTGCGTGGGCTCGGGTCCTCCCGCCTCACGCAACTAACGCTCAAGGACTTGGAAGTAACGGGAATGATGCCGCTGCCACCTCTGGAAGACATTGGGCCTGCACTTTCCACCCTCAGTCTCCATAACGTGTCGTGGGCAACAGGCGATGCCTGGCTCGCCAAACTTCAGCAATGGCTGAAGCCAGGCCTCAGAGAACTGAGCGTTGCGCAAGCACACTCGCTCGCCTTTCGCTGCGAAGACCTCCGCACCTTCTCCTCCCTCAGGACCCTGGACCTGTCGGACAATCCTGCACTGGGCGAGCGCGGACTGGCTGCGGCTCTCTGTCCCAATAAGTTCCCGGTCCTGCAGGAGCTAACGCTGTTGGACCTCAGCCACAACTCGCTGCGCACCACGACCCAGGGCGCTCCCGCTTGCACCTGGCCCAGCGCACTGAGCATTCTCAACCTGTCGTTCGCCGGCCTGGAGCAGGTGCCTCAAGGACTGCCGGCGGAACTCAGTGTGCTTGATCTCAGCTGCAACAGGCTGCACAGGGTGCCGCGGCCAGAGGAGCTGCCCAAGGTGACTAGCCTGACACTGGAAGGGAATCCCTTTGTGGAACCGACCTCTGGTGTGGTCCCAGCCTCTGCATGTTCAGCCCTGGCCTTGGGGATGTCAGGAACTGTTGCGCTGCTTCAGGGAGCTGGGGCC
Raegyptiacus   CTGCTGCTGCTATGGCCACAAATGCACGTCTCTGCGACCATACCAGAGCCCTGCGAAGTGGACGACAACAATTTCCGCTGCGTCTGCAACTTCAGAGATCCGCAGCCCAACTGGTCCAGCGCCTTGAATTGTATTAGTGCTGTCGAGGTGGAGATCCGTGGTGGTGGCCGCAGCCTGCAACAATTTATAAAGATCGCAGACATCGACCCGAAGCAGTATGCTCACTTGATCCGGACTCTGCCCTTCGAACGGCTCACAGTGGGTGATGCACAGGTTCCCGCCCCGCTTTTGTTCGCCGTCCTGCGTGCGCTCGGGTACTCCCGCCTCAACCAACTCATGCTCGAGGACCTGGAAGTAACCGGCACGCCGCCGCCGCCGCCTCTGGAAGCGACTGGGCCTGCGCTTTCCACCCTCAGTATCCGTAACGTGTCGTGGGCAACAGGGGGTGCCTGGCTCGCCGAACTGCAGCAGTGGATCCTGCCAGACCTCAAAGTACTAAACATTGCGCAAGCGTACTCACTCGCGTTTTCCTGCGCAGAGCTTCGCACCTTCCCGGCTCTCGTCACCCTAAACCTGTCAGATAATCCGGGACTGGGCGAGCACGGACTAACTGTGGCTCTTTGTCCGCACAAGTTCCCGGCCCTCCGGGAGCTAGAGGTACTGGACCTCAGCCACAATTCGCTGCGCGCCACCGCTCCGGGCGCTCGCAAGTGCCTCTGGCCCAGCGCACTGAGCTCTCTCAACTTGTCGTTCGCTGGCCTGGAACAGGTTCCTAAAGGACTGCCCGCCAAACTCAGCGTGCTTGATCTCAGCTTCAATAGGCTGAACAGGGAGCCGCGGGTAGATGAGCTGCCCCAGGTGGGTAGCCTGACACTGGACGGGAATCCCTTTCTGGACCCTAACTCCGGTGTGGTCTCAGCCTGTGCCAGTTCGACGCTGGCTTTGGGAATGTCAGGAGCTCTGGCGCTGCTTCAAGGGGCCCGGGCC
Pvampyrus   CTGCTGCTGCTATGGTCACTGATGCACGTTTCTGCGACCGTACCAGAGCCCTGCGAAGTGGACGACGACAATTTCCGCTGCGTCTGCAACTTCACAAATCCGCAGCCCAACTGGTCCAGCGCCTTGAGTTGTATTAATGCTGTCGAGGTGGAGATCCGTGGTGGTGGCCGCAGCCTGCACCAATTTATAAAGATCGCAGACACCGACCTGAAGCTGTATGCTAACTTGGTCCGGACTCTGCCCTTGCAGCGGCTCACGGTGGGCGCTGCACGGGTTCCTGCTCTGCTTTTGTTCGCCGTCCTGCGTGGGCTCGGGTACTCCCGCCTCAACGAACTGATGCTCGAGGACCTGGAAGTAACCGGCACGCCGCCGCCGCCGCCTCTGGAAGCCACTGGGCCTGCGCTTTCCACCCTCAGTATCCGTAACGTGTCATGGGCAACAGGGGGTTCCTGGCTCGCCGAACTGCAGCAATGGATCCTGCCGGACATCAAAGTACTAAACATTGCGCAGGCGGACTCGCTCGCGTTTTCCTGCGCAGAGCTTCGCACCTTCCCGGCCCTCGTCACCCTAAATCTGTCAGATAATCCGGGACTGGGCGAGCACGGACTGACTGTGGCTCTTTGTCCGCACAAGTTCCCGGCCCTCCGAGAGCTAGAGGTACTGGACCTCAGCCACAACTCGCTGCGCGCCACCGCTCCGGGCGCTCCTGGGTGCGTCTGGCCCAGCACACTGAACTCTCTCATCTTGTCGTTCGCTGGCCTGGAACAGGTCCCTAAAGGACTGCCCTCCAAACTCAGCGTGCTTGATCTCAGCTTCAACAGGCTGAACAGGGAGCCGCGGGTAGACGAGCTGCCCACGGTGGGTAGCCTGACACTGGACGGGAATCCCTTTCTGGACCCTGACTCCGGTATGGTCTCAGCCTGTGCCAGTTCGATGCTGGCTGTGGGGATGTCAGGAGCTCTGGCGCTGCTTCAAGGGGCCGGCGCC
Palecto   CTGCTGCTGCTATGGCCACTGATGCACGTTTCTGCGACCGTACCAGAGCCCTGCGAAGTGGACGACGACAATTTCCGCTGCGTCTGCAACTTCACAAATCCGCAGCCCAACTGGTCCAGCGCCTTGAATTGTATTAGTGCTGTCGAGGTGGAGATCCGTGGTGGTGGCCGCAGCCTGCACCAATTTATAAAGATCGCAGACACCGACCTGAAGCTGTACGCTAACTTGATCCGGACTCTGCCCTTGCAGCGGCTCACGGTGGGCGCTGCACGGGTTCCTGCTCTGCTTTTGTTCGCCGTCCTGCGTGGGCTCGGGTACTCCCGCCTCAACGAACTGATGCTCGAGGACCTGGAAGTAACCGGCACGCCGCCGCCGCCGCCTCTGGAAGCCACTGGGCCTGCGCTTTCCACCCTCAGTATCCGTAACGTGTCATGGGCAACAGGGGGTGCCTGGCTCGCCCAACTGCAGCAATGGATCCTGCCGGACATCAAAGTACTAAACATTGCGCAGGCGGACTCGCTCGCGTTTTCCTGCGCAGAGCTTCGCACCTTCCCGGCCCTCGTCACCCTAAATCTGTCAGATAATCCGGGACTGGGCGAGCACGGACTGACTGTGGCTCTTTGTCCGCACAAGTTCCCGGCTCTCCGAGAGCTAGAGGTACTGGACCTCAGCCACAACTCGCTGCGCGCCACCGCTCCGGGCGCTCCTGGGTGCGTCTGGCCCAGCACACTGAACTCTCTCATCTTGTCGTTCGCTGGCCTGGAACAGGTCCCTAAAGGACTGCCCTCCAAACTCAGCGTGCTTGATCTCAGCTTCAACAGGCTGAACAGGGAGCCGCGGGTAGACGAGCTGCCCACGGTGGGTAGCCTGACACTGGACGGGAATCCCTTTCTGGACCCTGACTCCGGTATGGTCTCAGCCTGTGCCAGTTCGACGCTGGCTGTGGGGATGTCAGGAGCTCTGGCGCTGCTTCAAGGGGCCGGCGCC
Harmiger   CTGCCGCTGCTGCTGCCGCTGCTGCACGTCTCTGCGACCACACCAGACCCCTGCGAGATAGACGATGACGATTTCCGCTGCGTGTGCAACTTCACGGATCCACAGCCCAACTGGTCCAGCGCCTTCCAGTGTATGAGTGCTGTGGAGGTGGAGATTCGTGGCGGTGGCCGCAGCCTGCAACAGTTTATAAAGATCGTCGACACAGAGCCTAAGCAATATGTTGACTTGATCAAGACTCTGCGCTGGCGGCGGCTTACGGTGGGAGCTGCACAGGTTCCTGTTCGGCTTCTGTTCGCCGTCCTGCGTGCCCTCGGCTACTCCCGCCTCGAGGAACTGACGCTGGAGGACTTGGAAGTAACCGGCACCACGCCGCCGCCTCCTCTGGAAACCACTGGGCCTGCGCTTGTCACCCTCAGTCTTCGTAACTTGTCGTGGGCAATAGAAGGTACTTGGCTTGCCGAGCTGCAGCAGTGGCTCAAGCCAGGCCTCAAAGTACTGAACATTGCGCAAGCACACTCGCTCGCCTTTTCCTGCGCAGAGCTCCACGCCTTCCCCGCACTCACCACCTTAGACCTGTCTGACAATCCGGGACTGGGCGACAGCGGACTGACTGCAGCTCTCTGTCCGCACAAGTTTCCGGCCCTCCAGGAGCTAGTGCTACTAGACCTCAGCCACAACTCGCTGCGCGCCACTGCCCCGGACGCTCCCGGGTGCGTCTGGCCCAGCGCACTGAGCTCTCTCAACCTGTCGTTCGCTGGCCTGGAGCAAGTGCCTAAAGGACTGCCGGCCAGCCTCAGTGTGCTTGATCTCAGCTGCAATAGGCTGAAAAGGGCGCCGCGGCCAGATGAGCTGCCCAAAGTGAGTAGCCTGACATTGGACGGGAATCCCTTTCTGGACTCTAACTCCGGTTTGGTCCCAGCCTGTGCGCGTTCGATCCTGGCCGTGGGGATGACAGGAACTCTGGCGCTGCTTCAAGGGGCCGGGAAC
Rferrumequinum   CTGCTGCTGCTGCCGCCACTGCTGCACGTCTCTGCGGACACACCAGAGCCCTGCGAGTTGGACGAGGACGATGTACGCTGCGTCTGCAACTTCACGGGTCCACGGCCCGACTGGTCCAGCGCCTTGCAGTGTATGAGTGCTGTGGAGGTGGAGATTCGTGGCGGCGGCCACAGCCTGAAACAGTTTATAGAGATCACCGACACAGACCTGAAGCAATATGCTAACACGATCAGGGCTCTGCGCTTGCGGCGGCTCACGGTGGGAGATGCACAGGTTCCTGCTCGGCTTCTGTTCGCCGTCCTGCGTGGGCTCGGGTACTCCCGCCTCAAGGAACTGACGCTGGAGGACTTGGTAGTAACCGGCACCACGCCGCCGCCGCCTCTGGAAGCCACTGGCCCTGCGCTTGCCACCCTCAGTCTCCGTAACTTGTCGTGGGCAACAGGGAATGCCTGGCTTGCCGAACTGCAGCAGTGGCTCAAGCCAGGCCTCAAAGTACTGAACATTGCGCAAGCACACTCGCTCGCCTTTTCCTGCGCAGAGCTCCGCGCCTTCCCGGCGCTCACCACCTTAGACCTGTCTGACAATCCCGGACTGGGCGAGCGTGGACTGACTGCAGCTCTCTGTCCGCACAAGTTCCCCGCCCTTCAGGAGCTGGCACTACTAGACCTCAGCCACAACTCGCTGCGCGCCTCTGCGCCGGGCTCTGCCGGGTGCGTCTGGCCCAGCGCACTGAGCTCTCTCAACCTGTCGTTCGCTGGCCTGGAGAAAGTGCCTAAAGGACTGCCGGCCAGTCTCAGTGTGCTTGATCTCAGCTGCAACAGGCTGAACAGGGCACCGCGGCCAGACGAGCTGCCCAAGGTGACTAGCCTGACATTGGACGGGAATCCCTTTCTGGACCCTGACTCCGGTGTGGTCCCAGCCTGTGCGCGTTCGACCCTGGCCGTGGGGATGTCAGGAACTCTGGTGGTGCTTCAAGGGGCCGGGGCC
Rsinicus   CTGCTGCTGCTGCCGCCACTGCTGCACGTCTCTGCGGACACACCAGAGCCCTGCGAGTTGGACGAGGACGATTTCCGCTGCTTCTGCAACTTCACGGATCCACAGCCCGACTGGACCAGCGCCTTCCAGTGTATGAGTGCTGTGGAGGTGGAGATTCGTGGCGGCGGCCACAGCCTGAAACAGTTTATACAGATCACCGACACAGACCTGAAGCAATATGCTAACACGATCAGGGCTCTGCGCTTGCGGCGGCTCACGGTGGGAGATGCACAGGTTCCTGCCCCGCTTCTGTTCGCCGTCCTGCGTGGGCTCGGGTACTCCCGCCTCAAGGAACTGACGCTGGAGAACTTGGTAGTAACCGGCACGCCGCCGCCACCGCCTCCAGAAACCACTGGCCCTGCGCTTGCCACCCTCAGTCTCCGTAACTTGTCGTGGGCAACAGAGAACGCCTGGCTTGCCGAACTGCAGCAGTGGCTCAAGCCAGGCCTCAAAGTACTGAACATTGCGCAAGCACACTCGCTCGCCTTTTCCTGCGCAGAGCTCCGCGCCTTCCCGGCGCTCACCACCTTAGACCTGTCCGACAATCCCGGACTGGGCGAGCGCGGACTGACTGCAGCTCTCTGTCAGCACAAGTTCCCCGCCGTCCAGGAGCTGGCGCTACTAGACCTCAGCCGCAACTCGCTGCGTGCCACTGCGCCGGGCTCTCCCGGGTGCGTCTGGCCCAGCGCACTGAGCTCTCTCAACCTGTCGTTCGCTGGCCTGGACAAAGTGCCTAAAGGACTTCCGGCCCGTCTCAGTGTGCTTGATCTCAGCTGCAACAGGCTGACCAGGGCGCCGCGGCCAGACGAGCTGCCCAAGGTGAGTAGCCTGACACTGGACGGGAATCCCTTTCTGGACCCTGACTCCGGTGTGTTCCCAGCCTGTGCGCGTTCGACCCTGGCCATGGGAATGTCAGGAACTCTGGCGGTGCTTCAAGGGGCCGGGGCC
Mnatalensis   CTGCTGCTGCTGCTGCCGCTGCTCCAGGTCTGTGCGACCGCCCCAGAGCCCTGCGAGGTGGACGATGAGGATTTCCTCTGCGTCTGCAACTTCACGGATCCCGAGCCCGAATGGTCCAGTGCCTTGCAGTGTGTGAGTGCCGTCGAGGTGGAGATCCGCGGCGGCGGCCGCAGCCTGAAGGAATTTACACAGTTCGCCAACACCGACCCCAAGCAGTATGCTGACCTGGTGAAGGCGCTGCGTTTGCGGCGACTCACGGTGGGTGCCGCCCAGGTTCCTGCTGTGCTGCTGGCCGCCCTCCTGCGTGGGCTCGGGTCCTCGCGTCTCAACCAACTCACGCTCGAGGACTTGGAAGTGACCGGCACGGCGCCGCCGCCCCCTCTGGAAGCCACCGGACCTGCGCTTTCCACCCTCAGTCTCCGAAACGTGTCGTGGGCAACAGGCAGCGCCTGGCTCGCGGAACTGCAGCAGTGGCTCAGGCCGGGCCTCAAAGCCCTGAACATCGCGCACGCACACCCGCTCCCCCTTTCCTGCGCGGGCCTCCGCGCCTTCCCCGCCCTCACCACCCTAGACCTGTCGGACAATCCGGGACTGGGCGAGCGCGGGCTGGCCGCGGCTCTCTGTCCCGACAAGTTCCCCGCCGTCCGGCAGCTGGCGCTGCTGGACCTGAGCCGCAACCCGCTGCGCGCCGCCGGCCCGGGCGCTCCCGGGTGCGCCTGGCCCGACGCGCTGAGCTCTCTCAACCTGTCGTTCACGGGCCTGGAGCAGGTGCCTCGAGGGCTGCCGGCCGAGCTCAGGGTGCTCGATCTCAGCTGCAACAGGCTGAACAGGGAGCCGCGGCCAGGTGAGCTGCCCAAGGTGAGTAGCCTGTCACTGGACGGGAATCCCTTTTTGGACCCTAACTCAGGTGTGGCCGCAGCCTGTGCGCCTTGGACCCTGGTCCTGGGGATGTTAGCAACTAAGGCGCTGCTTCAAGGGACCAGGGCC
Mmolossus   CTGCTGCTGCTGCTGCCACTACTTAATGTCTCTGCGACCACACCAGACCCCTGCGAGCTGGACGACGAGGATATCCGCTGCGTCTGCAACTTCACGGATACGGAGCCCGACTGGTCCAGTGCCTTTCAGTGTGTGAGTGCCGTTGAGGTGGAGATCCACGGTGGTGGCCGCAGCCTGAAACAATTTATAAAGTTCGCCGACACCGACCCGAAGCGGTATATTGACGTGGTCAAGGCTCTGCGTTTGCGGCGACTCACTGTGGGTGCTGCACAGGTGCCTGCTCTGCTCCTGGTCGCCTTCCTACGCGGGCTCGGGTACTCCCGCCTCAACCAACTCACGCTCGAGAACTTGGAAGTAACCGGCACCATGCCGATGCCGCCTCTGGAAGCCACTGGACCTGCGCTTTCCACCCTCAGTCTCCGTAATGTGTCGTGGGCGACAGGGAGTGCCTGGCTCGCCGAGCTGCAGCAGTGGCTCAAGCCCGGCCTCAAAGTACTGAACATTGCGCAAGCACACTCGCTCGCCTTTTCCTGCGCAGACCTCCGCACCTTCCACTCCCTCGCTACCCTAGACCTGTCTGACAATCCTGGGCTGGGCGAGCACGGGCTGGCGGCGGTTCTCTGTAGGAACAAGTTCCCGGCCCTCCAGGAGCTAGCGCTATTAGACCTCAGCCACAACTCGCTGCGCCCCACGGCCACGGGCGCTCCCCGGTGCACCTGGCCGAGCGCATTGAGCTCTCTCAACCTGTCATCCGCCGGCTTGGAGCAGGTGCCTGAAGGACTGCCGGCCAAGCTCAGCATGCTTGATCTCAGCTGCAACAGGCTGAGCAGGGAGCCGCGGCCAGATGAACTGCCTACGGTGAGTGAACTGACACTGGACGGGAATCCCTTTCTGGACCAAAACTCCGGTGTGAACACAGCCTGTGCAACTTCGACCCTGGCTACGGGGATGTCAGGAACTCTGGTGCTGCTTCAAGGGGCCCGGAAC
Pkuhlii   CTGCTGCTGCTGCTGCCGCTGCTTCACGTCTGGGCGACCACGCCGGAGCCCTGCGCGGTGGACGACGACGATTTCCGCTGCGCCTGCAACTTCACGGCCCCGGAGCCCGAGTGGTCCAGCGCCTACCAGTGTATGAGCGCCGTGGAGGTGGAGATCCGCGGCGGCGGCCGCAGCCTGAAGCAGTTCGTCAAGTTCGCCAACACCGACCCGAGGCAGTACGCGGACGTGGTCCGGGCTCTGCGTCTGCGGCGGCTCACGGTGGGCGATGCCCAGGTGCCCGCTCTGCTTCTCTTCGCCCTCCTGCGTGGGCTCGGCTCCTCCCGCCTCAACCATCTGACCCTCGAGGACTTGGAAGTGATCGGCTCGACGCCGCCGCCGCCTCCGGAGGCCACCGGCCCTGCGCTCTCCACCCTCCGTCTCCGGAACGTGTCCTGGGCGGCGGGGGGCGCCTGGCTGGCCCAGCTGCAGCTGTGGCTCAAGCCGGGCCTCACAGCGCTGACCATTGCGCAGGCACACTCGCTCGCCTTTCCCTGCGCTGACCTCCGCGCCTTCCCCTCCCTCACCTCCCTGGACCTGTCCGACAACCCCGGGCTGGACGAGCGCGGGCTGGCCGCGGCGCTGTGTCGGGACAAGTTCCCGGCCCTCCGGGAGCTCGCGCTCCTGGACCTCAGCCACAACGCGCTGCGCGCCGCCGCCCCCGGCGCGCCCCCGTGCGTCTGGCCCAGCGCGCTGAGCTCTCTCAACCTGTCCTCCGCGGGCCTGGAGCAGGTGCCCGCAGGACTGCCGGCCCAGCTCAGCGCGCTGGACCTCAGCAACAACCAGCTGAACAGAGAGCCGCGGCCGGATGAGCTGCCCAAGGTGAGGGAACTGGCACTGGCCGGGAATCCCTTTCAGGACCCGAACTCTGGTGTGGTCTCAGCCTGCGAGCGTCTGATCCAGGCCCTGGGGCTGTCAGGAACTCTGGTGCTGCTGCAAGCGGCCAGGTCC
Efuscus   CTGCTGCTGCTGCTGCCGCTGCTTCACGTCTGGGCGACCGCGCCAGAGCCCTGCGAGGTGGACGACGACGATTTCCGCTGCGCCTGCAACTTCACGGACCCGGAGCCCGACTGGTCCAGCGCCTACCAGTGTGTGAGTGCCGTGGAGGTGGAGATCCGTGGCGGTGGCCGCAGCCTCAAGGAGTTTATCAAGTTCGCCGACACCAACCCGAAGCAGTACGCTGACGTGGTCAAGGCTCTGCGTTTGCGGCGACTCACGGTGGGCGCCGCACAGGTTCCTGCTCTGCTTCTCTTCTCCCTCCTCCGTGGGCTTGGGTCCTCCCGCCTCAACCAACTAACCCTCGAGGACTTGGAAGTAATCGGCCCGACGCCGCCGCCGCCTCTGGAAGCCACTGGACCTGCGCTCTCCACCCTCCGTCTCCGCAATGTGTCGTGGCCCGCAGGGAGCGCCGGGCTGGCACAGCTGCAGCTGTGGCTCAAGCCGGGCCTCAAAGCATTGAACATTGCGCAAGCACACTCGCTCGCCTTTTCCTGCGCGGACCTCCGCGCCTTCACCTCCCTCACCGCCCTAGACCTGTCTGACAATCCTGGACTGGACGAGCGCGGCCTGACCGCGGCTCTCTGTCGGAACAAGTTCCCGGCCCTCCAGGAGCTAGCGCTCTTAGACCTCAGCCACAACTCGCTGCGCGCCGCGGCACCCGACGCTCCCCGGTGCGTCTGGCCGAGCGCACTGAGCTCCCTCAACCTGTCATTCGCTGGCCTGGAGCAGGTGCCTGTGGGACTGCCGGCCGAGCTCGGCGCGCTCGATCTCAGCTCCAACAGGCTGAACAGAGAGCCGCGGCCAGATGAGCTGCCCAAGGTGAGGGACCTGACACTGGCCGGGAATCCCTTTCTGGACCCGAACTCTGGTGTGGTCACAGCCTGTGAGCATTCGATTCAGGCCCTGGGGGTGTCAGGAACTGTGGTGCTGCTTCTCGGGGCCAGGTCC
Mdavidii   CTGCTGCTGCTGCCGCCACTGCTTCACGTCTGGGCGACCACGCCAGAGCCCTGCGCGGTGGACGACGACGATGTCCGCTGCGTCTGCAACTTCACGGATCCGGAGCCCGACTGGTCCAGCGCCTTCCAGTGTGTGGGTGCCATGGAGGTGGAGATCCGTGGCGGTGGCCGCAGCCTGAAAGAGTTTGTAAATTTCGCCGGCATCAACCCGAAGCAGTATGCTGACGTGATCAGGGCTCTGCGCGTGCGGCGACTCACGGTGGGCGATGCACAGGTTCCTGCTCTGCTTCTGTTCTCCCTCCTGCGTGGGCTGGGGTCCTCCCGCCTCAACCAACTAACCCTCGAGGACTTGGAAGTAATCGGCCCGACGCCGCCACCGCCTCTGGAAGTCACTGGACCTGCGCTTTCCAGCCTCACTATCCGTAACGTGTCGTGGGCAACAGGGGGCGCCTGGCTGGCGGAACTGCAGCTGTGGCTCAAGCCCGGCCTCAAAGTGCTGAACGTTGCGCAAGCACCCTCGCTCGCCTTTTCCTGCGCAGACCTCGGCACCTTCCCCTCCCTCACCGCCCTAGACCTGTCTGACAATCCTGGCCTGGACGAGCGCGGGCTGACGGCGGCCCTCTGTCCGAACAAGTTCCCGGCCCTGCAGGAGCTAGCGCTCTTGGACCTCAGCCACAACCCGCTGCGCGCCACCGCGCCGGACGCTCCCAGGTGCATCTGGCCGAGCGCCCTGAGCTCTCTCAACCTGTCCTTCGCTGGCCTGGAGCAGGTGCCTGTAGGACTGCCGGCCGAGCTCAGCATGCTTGATCTCAGATGCAACAGGCTGAACAGAGAGCCGCGGCCAGATGAGCTGCCCAAGGTGAGGGACCTGATGCTGGCCGGGAATCCCTATCTGGACCCGAACTCTGGTGTGGTCACAGCCTGTGAGCGTTTGACTCAGGCCCTGGGGGTGTCAGGAAGTATCGTGCTGCTTCAAGGGGTCAGGTCC
Mmyotis   CTGCTGCTGCTGCCGCCGCTGCTTCACGTCTGGGCGACCACGCCAGAGCCCTGCGAGGTGGACGACGACGATGTCCGTTGCGTCTGCAACTTCACGGATCCGGAGCCCGACTGGTCCAGCGCCTTCCAGTGTGTGGGTGCCATGGAGGTGGAGATCCGTGGCGGTGGCCGCAGCCTGAAAGAGTTTGTAAAGTTCGCCGGCATCAACCCGAAGCAGTATGCTGACATGATCAGGGCTCTGCGCGTGCGGCGACTCACGGTGGGTGATGCACAGGTTCCTGCTCTGCTTCTGTTCTCCCTCCTCCGTGGGCTTGGGTCCTCCCGCCTCAACCAACTAACCCTCGAGGACTTGGAAGTAATCGGCCCGACGCCGCCGCCGCCTCTGGAAGTCACTGGACCTGCGCTTTCCAGCCTCAGTATCCGTAACGTGTCGTGGGCGACAGGGGGCGCCTGGCTGGCGGAACTGCAGCTGTGGCTCAAGCCCGGCCTCAAAGTACTGAACATTGCGCAAGCACCCTCGCTCGCCTTTTCCTGCGCAGACCTCGGCACCTTCCCCTCCCTCACCGCCCTAGACCTGTCTGACAATCCTGGCCTGGACGAGCGCGGGCTGACTGCGGCTCTCTGTCCGAACAAGTTCCCGGCCCTCCAGGAGCTAGCGCTCTTGGACCTCAGCCACAACCCGCTGCGCGCCACCGCACCGGACGCTCCCAGGTGCATCTGGCCGAGCGCCCTGAGCTCTCTCAACCTGTCGTTCGCTGGCCTGGAGCAGGTGCCTGCAGGACTGCCGGCCGAGCTCAGCGTGCTTGATCTCAGATGCAACAGGCTGAACAGAGAGCCGCAGCCAGATGAGCTGCCCAAGGTGAGGGACCTGATACTGGCCGGGAATCCCTATCTGGACCCGAACTCTGGTGTGGTCACAGCCTGTGAGCGTTTGACTCAGGCCCTGGGGGTGTCAGGAAGTATCTTGCTGCTTCAAGGGGCCAGGTCC
Mbrandtii   CTGCTGCTGCTGCCGCCACTGCTTCACGTCTGGGCGACAACGTCAGAGCCCTGCGAGGTGGACGACGACGATGTCCGCTGCGTCTGCAACTTCACGGATCCGGAGCCCGACTGGTCCAGCGCCTTCCAGTGTGTGGGTGCCACGGAGGTGGAGATCCGTGGCGGTGGCCGCAGCCTGAAAGAGTTTGTAAAGTTCGCCGGCATCAACCCGAAGCAGTATGCTGACGTGATCAGGGCTCTGCGCGTGCGGCGACTCACGGTGGGTGATGCACAGGTTCCTGCTCTGCTTCTGTTCTCCCTCCTCCGTGGGCTTGGGTCCTCCCGCCTCAACCAACTCACCCTCGAGGACTTGGAAGTGATCGGCCCGACGCCGCCACCGCCTCTCGAAGTCACTGGACCTGCGCTTTCCAGCCTCAGTATCCGTAACGTGTCGTGGGCAACAGGGGGCGCCTGGCTGGCGGAACTGCAGCTGTGGCTCAAGCCCGGCCTCAAAGTACTGAACGTTGCGCAAGCACCCTCGCTCGCCTTTTCCTGCGCAGACCTCGGCACCTTCCCCTCCCTCACCACCCTAGACCTGTCTGACAATCCTGGCCTGGACGAGCGCGGGCTGACTGCGGCTCTCTGTCCGAACAAGTTCCCGGCCCTCCAGGAGCTAGCGCTCTTGGACCTCAGCCACAACCCGCTGCGCGCCACCGCACCGGACGCTCCCAGGTGCATCTGGCCGAGCGCCCTGAGCTCTCTCAACCTGTCATTCGCTGGCCTGGAGCAGGTGCCTATAGGACTGCCGGCCGAGCTCAGCGTGCTTGATCTCAGATGCAACAGGCTGAACAGAGAGCCGCGGCCAGATGAGCTGCCCAAGGTGAGGGACCTGATACTGGCCGGGAATCCCTATCTGGACCCGAACTCTGGTGTGGTCACAGCCTGTGAGCGTTTGACTCAGGCCCTGGGGGTGTCAGGAAGTATCCTGCTGCTTCAAGGGGCCAGGTCC
Mlucifugus   CTGCTGCTGCTGCCGCCACTGCTTCACGTCTGGGCGACCACGTCAGAGCCCTGCGAGGTGGACGACGACGATGTCCGTTGCGTCTGCAACTTCACGGATCCGGAGCCCGACTGGTCCAGCGCCTTCCAGTGTGTGGGTGCCACGGAGGTGGAGATCCGTGGCGGTGGCCGCAGCCTGAAAGAGTTTGTAAAGTTCGCCGGCATCAACCCGAAGCAGTATGCTGACGTGATCAGGGCTCTGCGCGTGCGGCGACTCACGGTGGGTGATGCACAGGTTCCTGCTCTGCTTCTGTTCTCCCTCCTCCGTGGGCTTGGGTCCTCCCGCCTCAACCAACTCACCCTCGAGGACTTGGAAGTGATCGGCCCGACGCCGCCACCGCCTCTGGAAGTCACTGGACCTGCGCTTTCCAGCCTCAGTATCCGTAACGTGTCGTGGGCAACAGGGGGCGCCTGGCTGGCGGAACTGCAGCTGTGGCTCAAGCCCGGCCTCAAAGTACTGAACGTTGCGCAAGCACCCTCGCTCGCCTTTTCCTGCGCAGACCTCGGCACCTTCCCCTCCCTCACCACCCTAGACCTGTCTGACAATCCTGGCCTGGACGAGCGCGGGCTGACTGCGGCTCTCTGTCCGAACAAGTTCCCGGCCCTCCAGGAGCTAGCGCTCTTGGACCTCAGCCACAACCCGCTGCGCGCCACCGCACCGGCCGCTCCCAGGTGCATCTGGCCGAGCGCCCTGAGCTCTCTCAACCTGTCATTCGCTGGCCTGGAGCAGGTGCCTATAGGTCTGCCGGCCGAGCTCAGCGTGCTTGATCTCAGATGCAACAGGCTGAACAGAGAGCCGCGGCCAGATGAGCTGCCCAAGGTGAGGGACCTGATACTGGCCGGGAATCCCTATCTGGACCCGAACTCTGGTGTGGTCACAGCCTGTGAGCGTTTGACTCAGGCCCTGGGGGTGTCAGGCAGTATCCTGCTGCTTCAGGGGGCCAGGTCC

(Pdiscolor,(Drotundus,(((Raegyptiacus,(Pvampyrus,Palecto)),(Harmiger,(Rferrumequinum,Rsinicus))),(Mnatalensis,(Mmolossus,((Pkuhlii,Efuscus),((Mdavidii,(Mbrandtii,Mlucifugus)),Mmyotis)))))),(Shondurensis,Ajamaicensis));

CD18
 23 2100
Marmoset   ATGAAGGGCTGTGCGGCCGATGACATCATGGACCCCAGGAGCTTTGCTGAAACCCTGGAAGACCGTGATGGGGGCCGGAAGCAGCTGTTTCCACAAAAAGTGACGCTTTACCTGCGACCAGGCCAGGAAGCAGCATTCAATGTGACCTTCCGGCGAGCCAAGGGCTACCCCATCGACCTGTACTACCTGATGGACCTCTCCTACTCCATGCTCGATGACCTCATGAACGTCAAGAAGCTGGGCGGTGACCTGCTCCAGGCCCTCAATGAGATCACAGAGTCTGGCCGCATCGGCTTTGGGTCCTTTGTGGACAAGACCGTGCTGCCGTTCGTGAACACACACCCCGAGAAGCTGCGGAACCCCTGCCCCAACAAGGAGAAAGAGTGCCAGGCCCCGTTTGCCTTCAGGCACGTGCTGAAGCTGACCAACAACTCCAACCAGTTTCAGACAGAGGTCGGGAAGCAGCTGATTTCAGGAAACCTGGATGCGCCTGAGGGCGGGCTGGACGCCATGATGCAGGTCGCCGCCTGCCCGGAGGAAATTGGCTGGCGCAACGTCACGCGGCTGTTGGTGTTCGCCACCGACGACGGCTTCCACTTTGCCGGCGATGGGAAGCTTGGCGCCATCCTGACCCCCAACGATGGCCGCTGTCACCTGGAGGACAACATGTACAAGAGCAGCAACGAGTTTGACTACCCATCGGTGGGCCAGCTGGCACACAAGCTGGCCGAAAGCAACATCCAGCCCATCTTCGCGGTGACCAAGAAGATGGTGAAGACCTACGAGAAACTCACGGAGATCATCCCCAAGTCAGCTGTGGGGGAGCTGTCTGAGGACTCCAGCAACGTGGTTCAGCTCATTAAGAACGCCTACAACAAACTCTCCTCAAGGGTCTTCCTGGAACACAACGCCCTCCCTGACACCCTGAAAGTCACCTATGACTCCATCTGCAGCAATGGAGTGATACACAGGAACCAGCCCAGAGGGGACTGCGACCATGTGCAGATCAACGTCCCGATCACCTTCCAGGTGAAGGTCACGGCCACAGAGTGCATCCCAGAGCACTCATTTGTCATCCGGGCACTGGGCTTCACGGACACAGTGACCGTGCGAGTCCTTCCCCAGTGCGAGTGCCGGTGCCGGGACCAGAGCAAGGATCGAAGCCTCTGCCGTGGCAAGGGCTCCTTGGAGTGTGGCATCTGCAGGTGTGACGCTGGTTACATTGGGAAAAACTGTGAGTGCCAGACGCAGGGCCGGAGCAGCCAGGAGCTGGAGGGAAGCTGCCGGAAGGACAACAGCTCGCTGGTGTGCTCAGGGCTGGGGGACTGCATCTGCGGGCAGTGCCTGTGCCACACCAGCGACGTCCCCGGCAAGCAGATCTACGGGCAGTTCTGCGAGTGCAACACAATCAGCTGTGAGCGCCACAATGGCCAGGTCTGCGGCGGCCCAGGGAGGGGGGTCTGCTTCTGTGGCCAGTGCCGCTGCCTCCCGGGCTTCGAGGGCTCAGCCTGCCAGTGCGAGAGGACCACCCAGGGCTGCCTGAACCAGAACCAGGTGGAGTGTAGCGGCCGTGGCCGGTGCCTTTGCAACGTGTGTGTGTGCGAGGGAAGCTACCAGCCCCCTCTGTGCCAGGAGTGCCCCGTCTGCTCCTCGCCCTGTGGCGAATACATCTCCTGCGCCGAGTGCCTGAAGTTCGACAAGGGCCCGTTCGGGAAGAACTGCAGTGTGGCGTGCTCAGGCCTGCAGCTGCGGGACAAGCCGGTGAAGGGCAAGGCCTGCAAGGAGAGGGACTCGGAGGGCTGCTGGGTTAGCTACATGCTGGAGCAGCAGGACGGGATGAAACGTTACCTCATCTACGTGGACGAGAGCCGAGAATGCGTGGCGGGCCCCAATATCGCCGCCATTGTCGGGGGCACTGTGGCGGGCATTGTGCTCATTGGCGTCCTCCTGCTGGTCATCTGGAAGGCTTTGACCCACCTGAGTGACCTCCGGGAGTACAGGCGCTTTGAGAAGGAGAAGCTCAAGTCCCAGTGGAACAACGATAATCCGCTTTTCAAGAGTGCCACCACAACAGTCATGAACCCGAAGTTTGCTGAGAGT
SquirrelMonkey   ATGAGGGGCTGTCCGGCTGATGACATCGTGGACCCCAAGAGCCTCGCCGAAACCCTGGAAGACGGTGATAGGGGCCGGAAGCAGCTGTCCCCACAAAAAGTGACGCTTTACCTTCGACCAGGCCAGGCAGCAGCATTCAATGTGACCTTCCGGCGGGCCAAGGGCTACCCCATCGACCTGTACTACCTGATGGACCTCTCCTACTCCATGCTCGACGACCTCATGAACGTCAAGAAGCTGGGCGGCGACCTGCTACAGGCCCTCAATGAGATCACGGAGTCTGGCCGCATCGGCTTTGGGTCCTTTGTGGACAAGACTGTGCTGCCGTTCGTGAACACGCACCCCGAGAAGCTGCGGAACCCCTGCCCCAACAAGGAGAAAGAGTGCCAGGCCCCGTTTGCCTTCAGGCACGTGCTGAAGCTGACCAACAACTCCAACCAGTTTCAGACAGAGGTCGGGAAGCAGCTGATTTCAGGAAACCTGGACGCACCTGAGGGCGGGCTGGACGCCATGATGCAGGTCGCCGCCTGCCCGGAGGAAATCGGCTGGCGCAACGTCACGCGGCTGCTTGTGTTTGCCACCGACGACGGCTTCCACTTTGCCGGCGACGGGAAGCTCGGCGCCATCCTGACCCCCAATGATGGCCGCTGTCACCTGGAGGACAACATGTACAAGAGCAGCAACGAGTTCGACTACCCATCGGTGGGCCAGCTGGCACATAAGCTGGCCGAAAGCAACATCCAGCCCATCTTTGCGGTGACCAAGAGGATGGTGAAGACGTACGAGAAACTCACCGAGATCATCCCCAAGTCAGCCGTGGGGGAGCTGTCTGAGGACTCCAGCAACGTGGTTCAGCTCATTAAGAACGCCTACAACAAACTCTCCTCCAGGGTCTTCCTGGAGCACGTCGCCCTCCCTGACACCCTGAAAGTCAGCTATGACTCCTTCTGCAGCAATGGAGTGACCCACAGGAACCAGCCCAGAGGGGATTGCGACGGTGTGCAGATCAACGTCCCGATCACCTTCCAGGTGGAGGTCACGGCCACAGAGTGCATCCCGGAGCAGTCCTTTGTCATCCGGGCGCTGGGCTTCACGGATACAGTGACCGTGCGAGTCCTTCCCCAGTGTGACTGTCGGTGCCGGGACCAGAGCGGGGATCGCAGCCTCTGCCATGGCAAGGGCTCCTTGGAGTGTGGCGTCTGCAGGTGTGACGCTGGATACATTGGGAAAAACTGTGAGTGCCAGACGCAGGGCCGGAGCAGCCAGGAGCTGGAGGGAAGCTGCCGGCAGGACAACAGCTCGCTGGTGTGCTCAGGGCTGGGGGACTGCATCTGCGGGCAGTGCCTGTGCCACACCAGCGACGTCCCCGGCAAGCAGATCTACGGGCAGTTCTGCGAGTGCGACACGGTCAGCTGTGAGCGCCACAATGGCCAGGTCTGCGGCGGCCCAGGCAGAGGGGTCTGCTTCTGTGGCCAGTGCCGCTGCCTCCCGGGCTTCGAGGGCTCAGCCTGCCAGTGCGAGAGGACCACCCAGGGCTGCCTGAACCAGAACCAGGTGGAGTGCAGCGGCCGCGGCCGGTGCCTTTGCAACGTGTGTGTGTGCAAGGGAGACTACCAGCCACCTCTGTGCCAGGAGTGCCCCGTCTGCTCCTCGCCCTGTGGCAAATACATCTCCTGTGCCGAGTGCCTGAAGTTCGACAAGGGCCCCTTCGCGAAGAACTGCAGCGTGGCGTGTGCAGGCCTGCAGCTGCGGGACAAGCCCGTGAAAGGCAAGGCCTGCAAGGAGAGGGACTCGGAGGGCTGCTGGGTGAGCTACATGCTGGAGCAGCAGGACGGGATGAACCGATACCTCATCTACGTGGACGAGAGCCGAGAATGCGTCGCGGGCCCCAACATCGCCGCCATCGTAGGGGGCACCGTGGCGGGCATCGTGCTGATTGGCGTCCTCCTGCTGGTCATCTGGAAGGCTCTGACCCACCTGAGTGATCTCCGGGAGTACAGGCGCTTTGAGAAGGAGAAGCTCAAGTCCCAGTGGAACAACGATAATCCGCTTTTCAAGAGCGCCACCACAACGGTCATGAACCCGAAGTTTGCTGAGAGT
NightMonkey   ATGAGGGGCTGTGCGGCCGATGACATTATGGACCCCAGGAGCCTCGCCGAAACCCTGGAAGACCGTGATGGGGGCCGGAAGCAGCTGTCCCCACAGAAAGTGACGCTTTACCTGCGACCAGGCCAGGCAGCAGCATTCAATGTGACCTTCCGGCGGGCCAAGGGCTACCCCATTGACCTGTACTACCTCATGGACCTCTCCTACTCCATGCTCGACGACCTCATGAACGTCAAGAAGCTGGGCGGTGACCTGCTCCAGGCGCTCAATGAGATCACGGAGTCTGGCCGCATCGGCTTTGGGTCCTTTGTGGACAAGACCGTGCTGCCGTTCGTGAACACGCACCCCGAGAAGCTTCGGAACCCCTGCCCCAACAAGGAGAAAGAGTGCCAGGCCCCGTTTGCCTTCAGGCACGTGCTGAAGCTGACCAACAACTCCAACCAGTTTCAGACAGAGGTCGGGAAGCAGCTGATTTCAGGAAACCTGGACGCACCTGAGGGCGGACTGGACGCCATGATGCAGGTCGCCGCCTGCCCGGAGGAAATCGGCTGGCGCAACGTCACGCGGCTGCTGGTGTTCGCCACCGACGACGGCTTCCACTTTGCCGGCGACGGGAAGCTTGGTGCCATCCTGACCCCCAACGACGGCCGCTGTCACCTGGAGGACAACGTGTACAAGAGCAGCAACGAGTTCGACTACCCATCGGTGGGCCAGCTGGCACACAAGCTGGCCGAAAGCAACATCCAGCCCATCTTCGCGGTGACCAAGAGGATGGTGAAGACCTACGAGAAACTCACCGAGATCATCCCCAAGTCAGCCGTCGGGGAGCTGTCTGAGGACTCCAGCAATGTGGTTCAGCTCATTAAGAACGCCTACAACAAACTCTCCTCCAGGGTCTTCCTGGATCACAACGCCCTCCCCGACACCCTGAAAGTCACCTATGACTCCTTCTGCAGCAATGGAGTGACCCACAGGAACCAGCCCAGGGGGGACTGCGACCGCGTGCAGATCAACGTCCCGATCACTTTCCAGGTGAAGGTCACGGCCACAGAGTGCATCCCAGAGCAGTCGTTTGTCATCCGGGCACTGGGCTTCACGGACACGGTGACCGTGCGAGTCCTTCCCCAGTGTGAGTGTCGGTGCCGGGACCAGAGCAGGGATCGCGGCCTCTGCCATGGCAAGGGCTCCTTGGAGTGTGGCATCTGCAGGTGTGACGCTGGCTACATTGGGAAAAACTGTGAGTGCCAGACGCAGGGCCGGAGCAGCCAGGAGCTGGAGGGAAGCTGCCGGAAGGACAACAGCTCGCTGGTGTGCTCGGGGCTGGGGGACTGCATCTGCGGGCAGTGCCTGTGCCACGCCAGCGACGTCCCCAGCAAGCAGATCTACGGGCAGTTCTGCGAGTGCGACACGGTCAGCTGTGAGCGCCACAATGGCCAGGTCTGCGGCGGCCCGGGGAGGGGGGTCTGCTTCTGCGGCCAGTGCCGCTGCCTCCCGGGCTTCGAGGGCTCAGCCTGCCAGTGCGAGAGGACCACCCAGGGCTGCCTGAACCAGAACCAGGTGGAGTGCAGCGGCCGCGGCCGGTGCCTTTGCAACGTGTGTGTGTGCGAGGGAGACTACCAGCCACCTCTGTGCCAGGAGTGCCCCGTCTGCTCCTCACCCTGTGGCAAATACATCTCCTGTGCCGAGTGCCTGAAGTTCGACAAGGGCCCCTTCGGGAAGAACTGCAGTGTGGCGTGTACGGGCCTGCAGCTGCAGGACAAGCCCGTGAAGGGCAAGGCCTGCAAGGAGAGGGACTCGGAGGGCTGCTGGGTGAGCTACATGCTGGAGCAGCAGGACGGGATGAATCAGTACCTCATCTACGTGGACGAGAACCGAGAATGCGTGGCGGGCCCCAACATCGCCGCCATCGTAGGGGGCACTGTGGTGGGCATTGTGCTGATCGGCGTCCTCCTGCTGGTCATCTGGAAGGCTCTGACCCACCTGAGTGACCTCCGGGAGTACAGGCGCTTTGAGAAGGAGAAACTCAAGTCCCAGTGGAACAACGATAATCCGCTTTTCAAGAGCGCCACCACGACGGTCATGAACCCCAAGTTTGCTGAGAGT
TuftedCapuchin   ATGAGGGGCTGTGAGGCTGATGACATCATGGACCCCAGGAGCCTCGCGGAAACCCTGGAAGACCGTGATGGGCGCCGGAAGCAGCTGACCCCACAAAAAGTGACACTTTACCTGCGACCAGGCCAGGCAGCAGCATTCAATGTGACCTTCCGGCGGGCCAAGGGCTACCCCATCGACCTGTACTACCTGATGGACCTCTCCTACTCCATGCTCGATGACCTCAGGAACGTCAAGAAGCTGGGCGGCGACCTGCTCCAGGCCCTCAATGAGATCACGGAGTCTGGCCGCATCGGCTTTGGGTCCTTTGTGGACAAGACCGTGCTGCCGTTCGTGAACACGCACCCCGAGAAGCTGCGGAACCCCTGCCCCAACAAGGAGAAAGAGTGCCAGGCCCCATTTGCCTTCAGGCACGTGCTGAAGCTGACCAACAACTCCAACCAGTTTCAGACAGAGGTCGGGAAGCAGCTGATTTCAGGAAACCTGGATGCGCCTGAGGGCGGGCTGGACGCCATGATGCAGGTCGCCGCCTGCCCGGAGGAAATCGGCTGGCGCAACGTCACGCGGCTGCTGGTGTTTGCCACCGACGACGGCTTCCACTTTGCCGGCGACGGGAAGCTGGGCGCCATCCTGACCCCCAACGATGGCCGCTGTCACCTGGAGGACAACATGTACAAGAGCAGCAACTCGTTCGACTACCCATCTGTGGGCCAGCTGGCACACAAGCTGGCCGAAAGCAACATCCAGCCCATCTTCGCGGTGACCAAGAGGATGGTGAAGACCTACGAGAAACTCACCGAGATCATCCCCAAGTCAGCCGTGGGGGAGCTGTCCGAGGACTCCAGCAACGTGGTTCAGCTCATTAAGAACGCCTACAATAAACTCTCCTCCAGGGTCTTCCTGGAGCACAACGCCCTCCCTGACACCCTGAAAGTCACCTATGACTCCTTCTGCAGCGATGGAGTGACCAACAGGAACCAGCCCAGAGGGGACTGCGACCATGTGCAGATCAACGTCCCGATCACCTTCCAGGTGAAGGTCACGGCCACAGAGTGCATCCCAGAGCAGTCGTTTGTCATCCGGGCACTGGGCTTCACGGACACCGTGACCGTGCGAGTCCTTCCCCAGTGTGAGTGTCGGTGCCGGGACCAGAGCAGGGACCGCAGCCTCTGCCATGGCAAGGGCTCCTTGGAGTGTGGCATCTGCAGGTGTGACGCTGGCTACATTGGGAAAAACTGTGAGTGCCAGACGCAGGGCCGGAGCAGCCAGGAGCTGGAGGGAAGTTGCCGGAAGGACAACAGCTCGCTGGTGTGCTCGGGGCTGGGGGACTGCATCTGTGGGCAGTGCCTGTGCCACACCAGCGACGTCCCTGGCAAGCAGATCTACGGGCAGTTCTGCGAGTGTGACACGGTCAGCTGTGAGCGCCACAATGGCCAGGTCTGCGGCGGCCCGGGGAGGGGGGTCTGCTTCTGCGGCCAGTGCCGCTGCCTCCCGGGCTTCGAGGGCTCAGCCTGCCAGTGCGAGAGGACCACCCAGGGCTGCCTGAACCAGAACCAGGTGGAGTGCAGCGGCCGCGGCCGGTGCCTTTGCAACGTGTGTGTGTGCGACGGAGACTACCAGCCACCTCTGTGCCAGGAGTGCCCCGTCTGCTCCTCACCCTGTGGCAAATACATCTCCTGTGCCGAGTGCCTGAAGTTCAACAAGGGTCCCTTTGGGAAGAACTGCAGTGTGGCATGTTCAGGCCTGCAGCTTCGGGACAAGCCCGTGAAGGGCAAGGCCTGCAAGGAGAGGGACTCGGAGGGCTGCTGGGTGAGCTACATGCTGGAGCAGCAGGACGGGATGAACCGTTATCTCATCTACGTGGACGAGAGCCGAGAATGTGTTGCGGGCCCCAACATCGCCGCCATTGTAGGGGGCACTGTGGCGGGTATCGTGCTGATTGGTGTCCTCCTGCTGGTCATCTGGAAGGCTCTGACCCACCTGAGTGACCTCCGGGAGTACAGGCGCTTTGAGAAGGAGAAGCTCAAGTCCCAGTGGAACAACGATAATCCGCTTTTTAAGAGCGCCACCACAACGGTCATGAACCCGAAGTTTGCTGAGAGT
Capuchin   ATGAGGGGCTGTGAGGCTGATGACATCATGGACCCCAGGAGCCTCGCGGAAACCCTGGAAGACCGTGATGGGCGCCGGAAGCAGCTGACCCCACAAAAAGTGACACTTTACCTGCGACCAGGCCAGGCAGCAGCATTCAATGTGACCTTCCGGCGGGCCAAGGGCTACCCCATCGACCTGTACTACCTGATGGACCTCTCCTACTCCATGCTCGATGACCTCAGGAACGTCAAGAAGCTGGGCGGCGACCTGCTCCAGGCCCTCAATGAGATCACGGAGTCTGGCCGCATCGGCTTCGGGTCCTTTGTGGACAAGACCGTGTTGCCGTTCGTGAACACGCACCCCGAGAAGCTGCGGAACCCCTGCCCCAACAAGGAGAAAGAGTGCCAGGCCCCATTTGCCTTCAGGCACGTGCTGAAGCTGACCAACAACTCCAACCAGTTTCAGACAGAGGTCGGGAAGCAGCTGATTTCAGGAAACCTGGATGCGCCTGAGGGCGGGCTGGACGCCATGATGCAGGTCGCCGCCTGCCCGGAGGAAATCGGCTGGCGCAACGTCACGCGGCTGCTGGTGTTTGCCACCGACGACGGCTTCCACTTTGCCGGCGACGGGAAGCTGGGCGCCATCCTGACCCCCAACGATGGCCGCTGTCACCTGGAGGACAACATGTACAAGAGCAGCAACGCGTTTGACTACCCATCTGTGGGCCAGCTGGCACACAAGCTGGCCGAAAGCAACATCCAGCCCATCTTCGCGGTGACCAAGAGGATGGTGAAGACCTACGAGAAACTCACCGAGATCATCCCCAAGTCAGCCGTGGGGGAGCTGTCCGAGGACTCCAGCAATGTGGTTCAGCTCATTAAGAACGCCTACAACAAACTCTCCTCCAGGGTCTTCCTGGAGCACAACGCCCTCCCTGACACTCTGAAAGTCACCTATGACTCCTTCTGCAGCGATGGAGTGACCAACAGGAACCAGCCCAGAGGGGACTGCGACCGTGTGCAGATCAACGTCCCGATCACCTTCCAGGTGAAGGTCACGGCCACAGAGTGCATCCCAGAGCAGTCGTTTGTCATCCGGGCACTGGGCTTCACGGACACCGTGACCGTGCGAGTCCTTCCCCAGTGTGAGTGTCGGTGCCGGGACCAGAGCAGGGACCGCAGCCTCTGCCATGGCAAGGGCTCCTTGGAGTGTGGCATCTGCAGGTGTGACGCTGGCTACATTGGGAAAAACTGTGAGTGCCAGACGCAGGGCCGGAGCAGCCAGGAGCTGGAGGGAAGCTGCCGGAAGGACAACAGCTCGCTGGTGTGCTCGGGGCTGGGGGACTGCATCTGTGGGCAGTGCCTGTGCCACACCAGTGACGTCCCTGGCAAGCAGATCTACGGGCAGTTCTGCGAGTGTGACACTGTCAGCTGTGAGCGCCACAATGGCCAGGTCTGCGGCGGCCCGGGGAGGGGGGTCTGCTTCTGTGGCCAGTGCCGCTGCCTCCCGGGCTTCGAGGGCTCAGCCTGCCAGTGCGAGAGGACCACCCAGGGCTGCCTGAACCAGAACCAGGTGGAGTGCAGCGGCCGTGGCCGGTGCCTTTGCAACGTGTGTGTGTGCGACGGAGACTACCAGCCACCTCTGTGCCAGGAGTGCCCCGTCTGCTCCTCGCCCTGTGGCAAATACATCTCCTGTGCCGAGTGCCTGAAGTTCAACAAGGGTCCCTTTGGGAAGAACTGCAGTGTGGCATGTTCAGGCCTGCAGCTTCGGGACAAGCCCGTGAAGGGCAAGGCCTGCAAGGAGAGGGACTCGGAGGGCTGCTGGGTGAGCTACATGCTGGAGCAGCAGGACGGGATGAACCGTTATCTCATCTACGTGGACGAGAGCCGAGAATGTGTTGCGGGCCCCAACATCGCCGCCATTGTAGGGGGCACTGTGGCGGGCATCGTGCTGATTGGCGTCCTCCTGCTGGTCATCTGGAAGGCTCTGACCCACCTGAGTGACCTCCGGGAGTACAGGCGCTTTGAGAAGGAGAAGCTCAAGTCCCAGTGGAACAACGATAATCCGCTTTTTAAGAGCGCCACCACAACGGTCATGAACCCGAAGTTTGCTGAGAGT
FrancoisLeafMonkey   AGGAGGGGCTGTCCCGCAGACGACATCATGGACCCCAGGAGCCTCGCCGAAACCCAGGAAGACCACGATGGGGGCCAGAAGCAGCTGTCCCCACAAAAAGTGACTCTTTACCTGCGACCAGGCCAGGCAGCAGAGTTCACCGTGACCTTCCGGCGGGCCAAGGGCTACCCCATCGACCTGTACTACCTGATGGACCTCTCCTACTCCATGCTCGACGACCTCAGGAATGTCAAGAAGCTGGGTGGCGACCTGCTCCAGGCCCTCAACGAGATCACCGAGTCCGGCCGCATTGGCTTCGGGTCCTTCGTAGACAAGACCGTGCTGCCATTCGTGAACACACACCCTGATAAGCTGCGAAACCCGTGTCCTGACAAGGAGAAAGAGTGCCAGGCCCCGTTTGCCTTCAGGCACGTGCTGAAGTTGACCAGCAACTCCAACCAGTTTCAGNAGGAGGTCGGGAAGCAGCTGATTTCAGGAAACCTGGATGCACCTGAGGGTGGGCTGGACGCCATGATGCAGGTCGCCGCCTGTCCGGAGGAAATCGGCTGGCGCAACGTCACACGGCTGCTGGTGTTCGCCACTGATGACGGCTTCCACTTCGCGGGCGACGGGAAGCTGGGTGCCATCCTGACCCCCAATGATGGCCGCTGTCACCTGGAGGACAACATGTACAAGAGGAGCAACGAGTTCGACTACCCATCGGTGGGCCAGCTGGCGCACAAGCTGGCCGAGAACAACATCCAGCCCATCTTCGCGGTGACCAGGAAGATGGTGAAGACCTACGAGAAACTCACTGAGATCATCCCGAAGTCAGCGGTGGGGGAGCTGTCTGACGACTCCAGCAATGTGGTCCAGCTCATTAAGAACGCTTACAATAAACTCTCCTCCAGGGTCTTCCTGGATCACAACGCCCTCCCCGACACCCTGAAAGTCACCTATGACTCCTTCTGCAGCAATGGAGTGACCCTCAGGGACCAGTCCAGAGGTGACTGCGACGGCGTGCAGATCAATGTCCCGGTCACCTTCCGGGTGAAGGTCACGGCCACGGAGTGTATCCAGGAGCAGTCGTTTGTCATCCGGGCACTGGGCTTCACGGACACCGTGGCCGTACGGGTCCTTCCCCAGTGTGAGTGCCGGTGCCGGGACCAGAGCAGGGACCGCAGCTTCTGCCATGGCAAGGGCTTCTTGGAGTGTGGCATCTGCAGGTGTGACACTGGCTACATTGGGAAAACCTGGGAGTGCCAGACGCAGGGCCGGAGCAGCCAGGAGCTGGAAGGAAGCTGCCGGAAGGACAACAACTCCGTCATCTGCTCAGGGCTGGGGGACTGCATCTGCGGGCAGCGTCTGTGCCACACCAGCGACGTCCCCGGCAAGCAGATCTACGGGCAGTACTGCGAATGTGACAACGTCAACTGTGAGCGCTACAACGGCCAGGTCTGCGGCGGCCCGGGGAGGGGCCTTTGCTCCTGCGGGGAGTGCCGCTGCCTCCAGGGCTTCGATGGCTCGGCGTGCCAGTGCGAGAGGACCACCGAGGGCTGCCTGAACCCACAGCACGTCGAGTGCAGCGGCCGTGGCCGGTGCCGCTGCAACGTGTGTGAGTGCAAAGACAATTACCAGCCGCCTCTGTGCCAGGAGTGCCCCGGCTGCCCCTCGCCCTACGGCAAGCACATCTCCTGTGCTGAGTGCCTGAAGTTTGACAAAGGCCCTTTAGGGAAGAACTGCAGCGCAGCGTGTCAGCACCTGCAGCTGTCAAACAACCCTGTGAAGGGCAGGACCTGCAAGGAGAGGGATTCAGAGGGCTGCTGGGTGACGTACATGCTGGAGCAGCAGGACGGGTGGGATCGCTACATCATCTATGTGGATGAGAGCCGAGAGTGCGTGGCGGGCCCCAACATCGCCACCATCATCGGGGGCACTGTGGCAGGCATCGTGCTGATCGGCGTCCTCCTGCTGGTCATCTGGAAGGCCCTGACCCACCTGAGCGACCTCCGGGAGTACAGGCGTTTTGAGAAGGAGAAGCTCAAGTCCCAGTGGAACAACGATAATCCCCTCTTCAAGAGCGCCACCACGACGGTCATGAACCCTAAGTTTGCTGAGAGT
GoldSnub   ATGAGGGGCTGTCCCGCAGACGACATCATGGACCCCAGGAGCCTCGCCGAAACCCAGGAAGACCACAATGGGGGCCAGAAGCAGCTGTCCCCACAAAAAGTGACTCTTTACCTGCGACCAGGCCAGGCAGCAGAGTTCACCGTGACCTTCCGGCGGGCCAAGGGCTACCCCATCGACCTCTACTACCTGATGGACCTCTCCTACTCCATGCTTGACGACCTCAGGAACGTCAAGAAGCTGGGTGGCGACCTGCTCCAGGCCCTCAACGAGATCACCGAGTCCGGCCGCATTGGCTTCGGGTCCTTCGTAGACAAGACCGTGCTGCCGTTCGTGAACACACACCCTGATAAGCTGCGAAACCCGTGTCCTGACAAGGAGAAAGAGTGCCAGGCCCCGTTTGCCTTCAGGCACGTGCTGAAGTTGACCAGCAACTCCAACCAGTTTCAGAGAGAGGTCGGGAAGCAGCTGATTTCAGGAAACCTGGATGCACCTGAGGGTGGGCTGGACGCCATGATGCAGGTCGCCGCCTGCCCGGAGGAAATCGGCTGGCGCAACGTCACACGGCTGCTGGTGTTCGCCACTGACGACGGCTTCCACTTCGCGGGCGACGGGAAGCTGGGTGCCATCCTGACCCCCAATGATGGCCACTGTCACCTGGAGGACAACATGTACAAGAGGAGCAACGAGTTCGACTACCCATCGGTGGGCCAGCTGGCGCACAAGCTGGCCGAGAACAACATCCAGCCCATCTTCGCGGTGACCAGGAAGATGGTGAAGACCTACGAGAAACTTACTGAGATCATCCCGAAGTCAGCGGTGGGGGAGCTGTCTGACGACTCCAGCAATGTGGTCCAGCTCATTAAGAACGCTTACAATAAACTCTCCTCCAGGGTCTTCCTGGATCACAACGCCCTCCCCGACACCCTGAAAGTCACCTATGACTCCTTCTGCAGCAATGGAGTGACCCTCAGGGACCAGTCCAGAGGTGACTGCGACGGCGTGCAGATCAATGTCCCGGTCACCTTCCGGGTGAAGGTCACGGCCACAGAGTGTATCCAGGAGCAGTCGTTTGTCATCCGGGCACTGGGCTTCACGGACACTGTGGCCGTACGGGTCCTTCCCCAGTGTGAGTGCCGGTGCCGGGACCTGAGCAGGGACCGCAGCTTCTGCCATGGCAAGGGCTTCTTGGAGTGTGGCATCTGCAGGTGTGACACTGGCTACATTGGGAAAACCTGTGAGTGCCAGACGCAGGGCCGGAGCAGCCAGGAGCTGGAAGGAAGCTGCCGGAAGGACAACAACTCCGTCATCTGCTCAGGGCTGGGGGACTGCGTCTGCGGGCAGTGTCTGTGCCACACCAGCGACGTCCCCGGCAAGCAGATCTATGGGCAGTACTGTGAATGTGACAACGTCAACTGTGAGCGCCACAACGGCCAGGTCTGCGGCGGCCCGGGGAGGGGGCTTTGCTTCTGCGGGGAGTGCCGCTGCCTCCAGGGCTTCGACGGCTCGGCGTGCCAGTGCGAGAGGACCACCGAGGGCTGCCTGAACCCACAGCGCGTCGAGTGCAGCGGCCGTGGCCGATGCCGCTGCAACGTGTGTGAGTGCAAAGACAATTACCAGCCGCCTCTGTGCCAGGAGTGCCCCGGCTGCCCCTCGCCCTGCGGCAAGCACATCTCCTGTGCTGAGTGCCTGAAGTTTGACAAAGGCCCTTTCGGGAAGAACTGCAGCGCAGCGTGTCGGGACCTGCAGCTGTCGAACAACCCTGTGAAGGGCAGGACCTGCAAGGAGAGGGATTCAGAGGGCTGCTGGGTGACGTACATGCTGGAGCAGCAGGACGGGTGGGATCGCTACATCATCTATGTGGATGAGAGCCGAGAGTGCGTGGCGGGCCCCAACATCGCCGCCATCGTCGGGGGCACTGTGGCAGGCATCGTGCTGATCGGCGTCCTCCTGCTGGTCATCTGGAAGGCCCTGACCCACCTGAGCGACCTCCAGGAGTACAGGCGTTTTGAGAAGGAGAAGCTCAAGTCCCAGTGGAACAACGATAATCCCCTTTTCAAGAGCGCCACCACGACGGTCATGAACCCTAAGTTTGCTGAGAGT
AGM   ATGAGGGGCTGTCCCGCGGACGACATCATGGACCCCAGGAGCCTCGCCGAAACCCAGGAAAACCACGATGGGGGCCAGACGCAGCTGTCCCCACAAAAAGTGACTCTTTACCTGCGACCAGGCCAGGCAGCAGAGTTCACCGTGACCTTCCGGCGGGCCAAGGGCTACCCCATCGACCTGTACTACCTGATGGACCTCTCCTACTCCATGCTCGACGACCTCAGGAATGTCAAGAAGCTGGGTGGCGACCTGCTCCAGGCCCTCAACGAGATCACCGAGTCCGGCCGCATTGGCTTCGGGTCCTTCGTGGACAAGACCGTGCTGCCGTTCGTGAACACGCACCCCGATAAGCTGCGAAACCCATGTCCTAACAAGGAGAAAGAGTGCCAGGCCCCGTTTGCCTTCAGGCACGTGCTGAAGTTGACCAGCAACTCCAACCAGTTTCAGAGAGAGGTCGGGAAGCAGCTGATTTCAGGAAACCTGGATGCACCCGAGGGTGGACTGGACGCCATGATGCAGGTCGCCGCCTGCCCGGAGGAAATCGGCTGGCGCAACGTCACACGGCTGCTGGTGTTCGCCACCGACGACGGCTTCCACTTCGCGGGCGACGGGAAGCTGGGTGCCATCCTGACCCCCAATGACGGCCGCTGTCACCTGGAGGACAACATGTACAAGAAGAGCAACGAGTTCGACTACCCATCGGTGGGCCAGCTGGCGCACAAGCTGGCCGAAAACAACATCCAGCCCATCTTCGCGGTGACCAGGAAGATGGTGAAGACCTACGAGAAACTCACTGAGATCATCCCGAAGTCAGCGGTGGGGGAGCTGTCTGACGACTCCAGCAATGTGGTCCAGCTCATTAAGAACGCTTACAATAAACTCTCCTCCAGGGTCTTCCTGGATCACAACGCCCTCCCCGACACCCTGAAAGTCACCTATGACTCCTTCTGCAGCAATGGAGTGACCCTCAAGGACCAGTCCAGAGGTGACTGCGACGGCGTGCAGATCAATGTCCCGGTCACCTTCCGGGTGAAGGTCACGGCCACAGAGTGTATCCAGGAGCAGTCGTTTGTCATCCGGGCACTGGGCTTCACGGACACAGTGACCGTACGGGTCCTTCCCCAGTGTGAGTGCCGGTGCCGGGACCAGAGCAGAGACCGCAGCTTCTGCCATGGCAAGGGCTTCTTGGAGTGTGGCATCTGCAGGTGTGACACTGGCTACATTGGGAAAACCTGTGAGTGCCAGACGCAGGGCCGGAGCAGCCAGGAGCTGGAAGGAAGCTGTCGGAAGGACAACAACTCCGTCATCTGCTCAGGGCTGGGGGACTGCGTCTGCGGGCAGTGTCTGTGCCACACCAGCGACGTCCCCGGCAAGATGATATATGGGCAGTACTGCGAGTGTGACACCGTCAACTGTGAGCGCTACAACAGCCAGGTCTGCGGCGGCCCGGGGAGGGGGCGTTGCTTCTGCGGGAAGTGCCAGTGCGTCCAGGGCTTCGAAGGCTCAGCGTGCCAGTGCGAGAGGACCACCGAGGGCTGCCTGAACCCGCGGCGCGTCGAGTGCAGCGGCCGTGGCCGGTGCCGCTGCAACGTGTGTCAGTGCGAAAGGAATTACCAGCCGCCTCTGTGCCAGGAGTGCCCCGGCTGCTCCTCGCCCTGCGGCGAGCACATTTCCTGTGCTGAGTGCCTGAAGTTCGACAAAGGCCCTTTCGGGAAGAACTGCAGCGCGGCGTGTCAGCGCCTGCAGCTGTCGAACAACCCCGTGAAGGGCAGGACCTGCAAGGAGAGGGACTCAGAGGGCTGCTGGGTGACGTACATGCTGGAGCAGCAGGACGGGTGGGATCGCTACATCATCTATGTGGATGAGAGCCGAGAGTGCGTGGCGGGCCCCAACATCGCCGCCATCGTTGGGGGCACTGTGGCGGGCATCGTGCTGATCGGCGTCCTCCTGCTGGTCATCTGGAAGGCCCTGACCCACCTGAGCGACCTCCGGGAGTACAGGCGTTTTGAGAAGGAGAAGCTCAAGTCCCAGTGGAACAACGATAATCCCCTTTTCAAGAGTGCCACCACGACGGTCATGAACCCTAAGTTTGCTGAGAGT
Baboon   ATGAGGGGCTGTCCCGCGGACGACATCATGGACCCCGGGAGCCTCGCCAAAACCCAGGAAGACCATGATGGGGGCCAGACGCAGCTGTCCCCACAAAAAGTGACTCTTTACCTGCGACCAGGCCAGGCAGCAGAGTTCACCGTGACCTTCCGGCGGGCCAAGGGCTACCCCATCGACCTGTACTACCTGATGGACCTCTCCTACTCCATGCTCGACGACCTCAGGAACGTCAAGAAGCTGGGTGGCGACCTGCTCCAGGCCCTCAACGAGATCACTGAGTCCGGCCGCATTGGCTTCGGGTCCTTCGTGGACAAGACCGTGCTGCCGTTCGTGAACACACACCCCGATAAGCTGCGAAACCCATGTCCTGACAAGGAGAAAGAGTGCCAGGCCCCGTTTGCCTTCAGGCACGTGCTGAAGTTGACCAGCAACTCCAACCAGTTTCAGAAAGAGGTCGGGAAGCAGCTGATTTCAGGAAACCTGGATGCACCCGAGGGTGGGCTGGACGCCATGATGCAGGTCGCCGCCTGCCCGGAGGAAATCGGCTGGCGCAACGTCACACGGCTGCTGGTGTTCGCCACCGACGACGGCTTCCACTTCGCGGGCGACGGGAAGCTGGGTGCCATCCTGACCCCCAATGACGGCCGCTGTCACCTGGAGGACAACATGTACAAGAGGAGCAACGAGTTCGACTACCCATCGGTGGGCCAGCTGGCGCACAAGCTGGCCGAAAACAACATCCAGCCCATCTTCGCGGTGACCAAGAAGATGGTGAAGACCTACGAGAAACTCACTGAGATCATCCCGAAATCAGCGGTGGGGGAGCTGTCTGACGACTCCAGCAATGTGGTCCAGCTCATTAAGAATGCTTACAATAAACTCTCCTCCAGGGTCTTCCTGGATCACAACGCCCTCCCCGACACCCTGAAAGTCACCTATGACTCCTTCTGCAGCAATGGAGTGACCCTCAAGGACCAGTCCAGAGGTGACTGCGACGGCGTGCAGATCAACGTCCCGGTCACCTTCCGGGTGAAGGTCACGGCCACAGAGTGTATCCAGGAGCAGTCGTTTGTCATCCGGGCACTGGGCTTCACGGACACAGTGACCGTACAGGTCCTTCCCCAGTGTGAGTGCCGGTGCCGGGACCAGAGCAGAGACCGCAGCTTCTGCCATGGCAAGGGCTTCTTGGAGTGTGGCATCTGCAGGTGTGACACTGGCTACATTGGGAAAACCTGTGAGTGCCAGACGCAGGGCCGGAGCAGCCAGGAGCTGGAAGGAAGCTGCCGGAAGGACAACAACTCCGTCATCTGCTCAGGGCTGGGGGACTGCGTCTGCGGGCAGTGTCTGTGCCACACCAGCGACATCCCCGGCAAGATGATATACGGGCAGTACTGCGAGTGTGACACCGTCAACTGTGAGCGCTACAACGGCCAGGTCTGCGGCGGCCCGGCGAGGGGGCTTTGCTTCTGCGGGAAATGCCGCTGCCTCCAGGGCTTCGAAGGCTCAGCGTGCCAGTGCGAGAGGACCACCGAGGGCTGCCTGAACGCGCGGCGCGTCGAGTGCAGCGGCCGTGGCCGGTGCCGCTGCAACGTGTGTGAGTGCGAAAGGAATTACCAGCCTCCTTTGTGCCAGGAGTGCCCCGGCTGCCCCTCGCCCTGCGGCGAGCACATCTCCTGTGCTGAGTGCCTGAAGTTCGACAAAGGCCCTTTCGGGAAGAACTGCAGCGCGGCGTGTCGGCGCCTGCAGCTGTCGAACAACCCCGTGAAGGGCAGGACCTGCAAGGAGAGGGACTCAGAGGGCTGCTGGGTGACGTACATGCTGGAGCAGCAGGACGGGTGGGATCACTACATCATCTATGTGGATGAGAGCCGAGAGTGCGTGGCGGGCCCCAACATCGCCGCCATCGTCGGGGGCACTGTGGCAGGCATCGTGCTGATCGGCGTCCTCCTGCTGGTCATCTGGAAGGCCCTGACCCACCTGAGCGACCTCCGGGAGTACAGGCGTTTTGAGAAGGAGAAGCTCAAGTCCCAGTGGAACAACGATAATCCCCTTTTCAAGAGTGCCACCACGACGGTCATGAACCCCAAGTTTGCTGAGAGT
Gelada   ATGAGGGGCTGTCCCGCGGACGACATCATGGACCCCAGGAGCCTCGCCGAAACCCAGGAAGACCACGATGGGGGCCAGACGCAGCTGTCCCCACAAAAAGTGACTCTTTACCTGCGACCAGGCCAGGCAGCAGAGTTCACCGTGACCTTCCGGCGGGCCAAGGGCTACCCCATCGACCTGTACTACCTGATGGACCTCTCCTACTCCATGCTCGACGACCTCAGGAACGTCAAGAAGCTGGGTGGCGACCTGCTCCAGGCCCTCAACGAGATCACCGAGTCCGGCCGCATTGGCTTCGGGTCCTTCGTGGACAAGACCGTGCTGCCGTTCGTGAACACACACCCTGATAAGCTGCGAAACCCATGTCCTGACAAGGAGAAAGAGTGCCAGGCCCCGTTTGCCTTCAGGCACGTGCTGAAGTTGACCAGCAACTCCAACCAGTTTCAGAGAGAGGTCGGGAAGCAGCTGATTTCAGGAAACCTGGATGCACCTGAGGGTGGGCTGGACGCCATGATGCAGGTCGCCGCCTGCCCGGAGGAAATCGGCTGGCGCAACGTCACACGGCTGCTGGTGTTCGCCACCGACGACGGCTTCCACTTCGCGGGCGACGGGAAGCTGGGTGCCATCCTGACCCCCAATGACGGCCGCTGTCACCTGGAGGACAACATGTACAAGAGGAGCAACGAGTTCGACTACCCATCGGTGGGCCAGCTGGCGCACAAGCTGGCCGAAAACAACATCCAGCCCATCTTCGCGGTGACCAAGAAGATGGTGAAGACCTACGAGAAACTCACTGAGATCATCCCAAAGTCAGCGGTGGGGGAGCTGTCTGACGACTCCAGCAATGTGGTCCAGCTCATTAAGAACGCTTACAATAAACTCTCCTCCAGGGTCTTCCTGGATCACAACGCCCTCCCCGACACCCTGAAAGTCACCTATGACTCCTTCTGCAGCAATGGAGTGACCCTCAAGGACCAGTCCAGAGGTGACTGCGACGGCGTGCAGATCAACGTCCCGGTCACCTTTCGGGTGAAGGTCACGGCCACAGAGTGTATCCAGGAGCAGTCGTTTGTCATCCGGGCACTGGGCTTCACGGACACAGTGACCGTACGGGTCCTTCCCCAGTGTGAGTGCCGGTGCCGGGACCAGAGCAGAGACCGCAGCTTCTGCCATGGCAAGGGCTTCTTGGAGTGTGGCATCTGCAGGTGTGACACTGGCTACATTGGGAAAACCTGTGAGTGCCAGACGCAGGGCCGGAGCAGCCAGGAGCTGGAAGGAAGCTGCCGGAAGGACAACAACTCCGTCATCTGCTCAGGGCTGGGGGACTGCGTCTGCGGGCAGTGTCTGTGCCACACCAGCGACATCCCCGGCAAGATGATATACGGGCAGTACTGCGAGTGTGACACCGTCAACTGTGAGCGCTACAACGGCCAGGTCTGCGGCGGCCCGGCGAGGGGGCTTTGCTTCTGCGGGAAGTGCCGCTGCCTCCAGGGCTTCGAAGGTTCAGCGTGCCAGTGCGAGAGGACCACCGAGGGCTGCCTGAACGCGCGGCGCGTCGAGTGCAGCGGCCGTGGCCGGTGCCGCTGCAACGTGTGTGAGTGCGAAAGGAATTACCAGCCTCCTTTGTGCCAGGAGTGCCCCGGCTGCCCCTCACCCTGCGGCGAGCACATCTCCTGTGCTGAGTGCCTGAAGTTCGACAAAGGCCCTTTCGGGAAGAACTGCAGCGCAGCGTGTCGGCGCCTGCAGCTGTCGAACAACCCCGTGAAGGGCAGGACCTGCAAGGAGAGGGACTCAGAGGGCTGCTGGGTGACGTACATGCTGGAGCAGCAGGACGGGTGGGATCACTACATCATCTATGTGGATGAGAGCCGAGAGTGCGTGGCGGGCCCCAACATCGCCGCCATCGTCGGGGGCACTGTGGCAGGCATCGTGCTGATCGGCGTCCTCCTGCTGGTCATCTGGAAGGCCCTGACCCACCTGAGCGACCTCCGGGAGTACAGGCGTTTTGAGAAGGAGAAGCTCAAGTCCCAGTGGAACAACGATAATCCCCTTTTCAAGAGTGCCACCACGACGGTCATGAACCCCAAGTTTGCTGAGAGT
Rhesus   ATGAGGGGCTGTCCCGCGGACGACATCATGGACCCCAGGAGCCTCGCCGAAACCCAGGAAGACCACGATGGGGGCCAGACGCAGCTGTCCCCACAAAAAGTGACTCTTTACCTGCGACCAGGCCAGGCAGCAGAGTTCACCGTGACCTTCCGGCGGGCCAAGGGCTACCCCATCGACCTGTACTACCTGATGGACCTCTCCTACTCCATGCTCGACGACCTCAGGAACGTCAAGAAGCTGGGTGGCGACCTGCTCCAGGCCCTCAACGAGATCACCGAGTCCGGCCGCATTGGCTTCGGGTCCTTCGTGGACAAGACCGTGCTGCCGTTTGTGAACACACACCCCGATAAGCTGCGAAACCCATGTCCTGACAAGGAGAAAGAGTGCCAGGCCCCGTTTGCCTTCAGGCACGTGCTGAAGTTGACCAGCAACTCCAACCAGTTTCAGAGAGAGGTCGGGAAGCAGCTGATTTCAGGAAACCTGGATGCACCCGAGGGTGGGCTGGACGCCATGATGCAGGTCGCCGCCTGCCTGGAGGAAATCGGCTGGCGCAACGTCACACGGCTGCTGGTGTTCGCCACCGATGATGGCTTCCACTTTGCGGGCGACGGGAAGCTGGGTGCCATCCTGACCCCCAATGACGGCCGCTGTCACCTGGAGGACAACATGTACAAGAGGAGCAACGAGTTCGACTACCCATCGGTGGGCCAGCTGGCGCACAAGCTGGCCGAAAACAACATCCAGCCCATCTTTGCGGTGACCAGGAAGATGGTGAAGACGTATGAGAAACTCACTGAGATCATCCCGAAGTCAGCGGTGGGGGAGCTGTCTGACGACTCCAGCAATGTGGTCCAGCTCATTAAGAACGCTTACAATAAACTCTCCTCCAGGGTCTTCCTGGATCACAACGCCCTCCCCGACACCCTGAAAGTCACCTATGACTCCTTCTGCAGCAATGGAGTGACCCTCAAGGACCAGTCCAGAGGTGACTGTGACGGCGTGCAGATCAATGTCCCGGTCACCTTCCGGGTGAAGGTCACGGCCACAGAGTGTATCCAGGAGCAGTCGTTTGTCATCCGGGCACTGGGCTTCACGGACACAGTGACCGTACGGGTCCTTCCCCAGTGTGAGTGCCGGTGCCGGGACCAGAGCAGAGACCGCAGCTTCTGCCATGGCAAGGGCTTCTTGGAGTGTGGCATCTGCAGGTGTGACACTGGCTACATTGGGAAAACCTGTGAGTGCCAGACGCAGGGCCGGAGCAGCCAGGAGCTGGAAGGAAGCTGCCGGAAGGACAACAACTCCGTCATCTGCTCAGGGCTGGGGGACTGCGTCTGCGGGCAGTGTCTGTGCCACACCAGCGACGTCCCCGGCAAGCTGATATACGGGCAGTACTGCGAGTGTGACACCGTCAACTGTGAGCGCTACAACGGCCAGGTCTGCGGCGGCCCGGCAAGGGGGCTTTGCTTCTGCGGGAAGTGCCGCTGCCTCCAGGGCTTCGAAGGCTCAGCGTGCCAGTGCGAGAGGACCACCGAGGGCTGCCTGAACGCGCGGCGCGTTGAGTGCAGCGGCCGTGGCCGGTGCCGCTGCAACGTGTGTGAGTGCGAAAGGAATTACCAGCCTCCTTTGTGCCAGGAGTGCCCCGGCTGCCCCTCGCCCTGCGGCGAGCACATCTCCTGTGCTGAGTGCCTGAAGTTCGACAAAGGCCCTTTCGGGAAGAACTGCAGCGCGGCGTGTGGGCGCCTGCAGCTGTCGAACAACCCCGTGAAGGGCAGGACCTGCAAGGAGAGGGACTCAGAGGGCTGCTGGGTGACGTACATGCTGGAGCAGCAGGACGGGTGGGATCACTACATCATCTATGTGGATGAGAGCCGAGAGTGCGTGGCGGGCCCCAACATCGCTGCCATCGTCGGGGGCACTGTGGCAGGCATCGTGCTGATCGGCGTCCTCCTGCTGGTCATCTGGAAGGCCCTGACCCACCTGAGCGACCTCCGGGAGTACAGGCGTTTTGAGAAGGAGAAGCTCAAGTCTCAGTGGAACAACGATAATCCCCTTTTCAAGAGTGCCACCACGACGGTCATGAACCCCAAGTTTGCTGAGAGT
PigMac   ATGAGGGGCTGTCCCGCGGACGACATCATGGACCCCAGGAGCCTCGCCGAAACCCAGGAAGACCACGATGGGGGCCAGACGCAGCTGTCCCCACAAAAAGTGACTCTTTACCTGCGACCAGGCCAGGCAGCAGAGTTCACCGTGACCTTCCGGCGGGCCAAGGGCTACCCCATCGACCTGTACTACCTGATGGACCTCTCCTACTCCATGCTCGACGACCTCAGGAACGTCAAGAAGCTGGGTGGCGACCTGCTCCAGGCCCTCAACGAGATCACCGAGTCCGGCCGCATTGGCTTCGGGTCCTTCGTGGACAAGACCGTGCTGCCGTTCGTGAACACACACCCCGATAAGCTGCGAAACCCATGTCCTGACAAGGAGAAAGAGTGCCAGGCCCCGTTTGCCTTCAGGCACGTGCTGAAGTTGACCAGCAACTCCAACCAGTTTCAGAGAGAGGTCGGGAAGCAGCTGATTTCAGGAAACCTGGATGCACCCGAGGGTGGGCTGGACGCCATGATGCAGGTCGCCGCCTGCCTGGAGGAAATCGGCTGGCGCAACGTCACACGGCTGCTGGTGTTCGCCACCGACGACGGCTTCCACTTCGCGGGCGACGGGAAGCTGGGTGCCATCCTGACCCCCAATGACGGCCGCTGTCACCTGGAGGACAACATGTACAAGAGGAGCAACGAGTTCGACTACCCATCGGTGGGCCAGCTGGCGCACAAGCTGGCCGAAAACAACATCCAGCCCATCTTCGCGGTGACCAGGAAGATGGTGAAGACGTATGAGAAACTCACTGAGATCATCCCGAAGTCAGCGGTGGGGGAGCTGTCTGACGACTCCAGCAATGTGGTCCAGCTCATTAAGAACGCTTACAATAAACTCTCCTCCAGGGTCTTCCTGGATCACAACGCCCTCCCCGACACCCTGAAAGTCACCTATGACTCCTTCTGCAGCAATGGAGTGACCCTCAAGGACCAGTCCAGAGGTGACTGTGACGGCGTGCAGATCAATGTCCCGGTCACCTTCCGGGTGAAGGTCACGGCCACAGAGTGTATCCAGGAGCAGTCGTTTGTCATCCGGGCACTGGGCTTCACGGACACAGTGACCGTACGGGTCCTTCCCCAGTGTGAGTGCCGGTGCCGGGACCAGAGCAGAGACCGCAGCTTCTGCCATGGCAAGGGCTTCTTGGAGTGTGGCATCTGCAGGTGTGACACTGGCTACATTGGGAAAACCTGTGAGTGCCAGACGCAGGGCCGGAGCAGCCAGGAGCTGGAAGGAAGCTGCCGGAAGGACAACAACTCCGTCATCTGCTCAGGGCTGGGGGACTGCGTCTGCGGGCAGTGTCTGTGCCACACCAGCGACGTCCCCGGCAAGATGATATACGGGCAGTACTGCGAATGTGACACCGTCAACTGTGAGCGCTACAACGGCCAGGTCTGCGGCGGCCCGGCGAGGGGGCTTTGCTTCTGCGGGAAGTGCCGCTGCCTCCAGGGCTTCGAAGGCTCAGCGTGCCAGTGCGAGAGGACCACCGAGGGCTGCCTGAACGCGCGGCGCGTCGAGTGCAGCGGCCGTGGCCGGTGCCGCTGCAACGTGTGTGAGTGCGAAAGGAATTACCAGCCTCCTTTGTGCCAGGAGTGCCCCGGCTGCCCCTCGCCCTGCGGCGAGCACATCTCCTGTGCTGAGTGCCTGAAGTTCGACAAAGGCCCTTTCGGGAAGAACTGCAGCGCGGCGTGTCGGCGCCTGCAGCTGTCGAACAACCCCGTGAAGGGCAGGACCTGCAAGGAGAGGGACTCAGAGGGCTGCTGGGTGACGTACATGCTGGAGCAGCAGGACGGGTGGGATCACTACATCATCTATGTGGATGAGAGCCGAGAGTGCGTGGCGGGCCCCAACATCGCCGCCATCGTCGGGGGCACTGTGGCAGGCATCGTGCTGATTGGCGTCCTCCTGCTGGTCATCTGGAAGGCCCTGACCCACCTGAGCGACCTCCGGGAGTACAGGCGTTTTGAGAAGGAGAAGCTCAAGTCCCAGTGGAACAACGATAATCCCCTTTTCAAGAGCGCCACCACGACGGTCATGAACCCCAAGTTTGCTGAGAGT
CrabMac   ATGAGGGGCTGTCCCGCGGACGACATCATGGACCCCAGGAGCCTCGCCAAAACCCAGGAAGACCACGATGGGGGCCAGACGCAGCTGTCCCCACAAAAAGTGACTCTTTACCTGCGACCAGGCCAGGCAGCAGAGTTCACCGTGACCTTCCGGCGGGCCAAGGGCTACCCCATCGACCTGTACTACCTGATGGACCTCTCCTACTCCATGCTCGACGACCTCAGGAACGTCAAGAAGCTGGGTGGCGACCTGCTCCAGGCCCTCAACGAGATCACCGAGTCCGGCCGCATTGGCTTCGGGTCCTTCGTGGACAAGACCGTGCTGCCGTTCGTGAACACACACCCCGATAAGCTGCGAAACCCATGTCCTGACAAGGAGAAAGAGTGCCAGGCCCCGTTTGCCTTCAGGCACGTGCTGAAGTTGACCAGCAACTCCAACCAGTTTCAGAGAGAGGTCGGGAAGCAGCTGATTTCAGGAAACCTGGATGCACCCGAGGGTGGGCTGGACGCCATGATGCAGGTCGCCGCCTGCCTGGAGGAAATCGGCTGGCGCAACGTCACACGGCTGCTGGTGTTCGCCACCGACGACGGCTTCCACTTCGCGGGCGACGGGAAGCTGGGTGCCATCCTGACCCCCAATGACGGCCGCTGTCACCTGGAGGACAACATGTACAAGAGGAGCAACGAGTTCGACTACCCATCGGTGGGCCAGCTGGCGCACAAGCTGGCCGAAAACAACATCCAGCCCATCTTCGCGGTGACCAGGAAGATGGTGAAGACCTACGAGAAACTCACTGAGATCATCCCGAAGTCAGCGGTGGGGGAGCTGTCTGACGACTCCAGCAATGTGGTCCAGCTCATTAAGAATGCTTACAATAAACTCTCCTCCAGGGTCTTCCTGGATCACAACGCCCTCCCCGACACCCTGAAAGTCACCTATGACTCCTTCTGCAGCAATGGAGTGACCCTCAAGGACCAGTCCAGAGGTGACTGTGACGGCGTGCAGATCAATGTCCCGGTCACCTTCCGGGTGAAGGTCACGGCCACAGAGTGTATCCAGGAGCAGTCGTTTGTCATCCGGGCACTGGGCTTCACGGACACAGTGACCGTACGGGTCCTTCCCCAGTGTGAGTGCCGGTGCCGGGACCAGAGCAGAGACCGCGGCTTCTGCCATGGCAAGGGCTTCTTGGAGTGTGGCATCTGCAGGTGTGACACTGGCTACATTGGGAAAACCTGTGAGTGCCAGACGCAGGGCCGGAGCAGCCAGGAGCTGGAAGGAAGCTGCCGGAAGGACAACAACTCCGTCATCTGCTCAGGGCTGGGGGACTGCGTCTGCGGGCAGTGTCTGTGCCACACCAGCGACGTCCCCGGCAAGATGATATACGGGCAGTACTGCGAATGTGACACCGTCAACTGTGAGCGCTACAACGGCCAGGTCTGCGGCGGCCCGGCGAGGGGGCTTTGCTTCTGCGGGAAGTGCCGCTGCCTCCAGGGCTTCGAAGGCTCAGCGTGCCAGTGCGAGAGGACCACCGAGGGCTGCCTGAACGCGCGGCGCGTCGAGTGCAGCGGCCGTGGCCGGTGCCGCTGCAACGTGTGTGAGTGCGAAAGGAATTACCAGCCTCCTTTGTGCCAGGAGTGCCCCGGCTGCCCCTCGCCCTGCGGCGAGCACATCTCCTGTGCTGAGTGCCTGAAGTTCGACAAAGGCCCTTTCGGGAAGAACTGCAGCGCGGCGTGTCGGCGCCTGCAGCTGTCGAACAACCCCGTGAAGGGCAGGACCTGCAAGGAGAGGGACTCAGAGGGCTGCTGGGTGACGTACATGCTGGAGCAGCAGGACGGGTGGGATCACTACATCATCTATGTGGATGAGAGCCGAGAGTGCGTGGCGGGCCCCAACATCGCTGCCATCGTCGGGGGCACTGTGGCAGGCATCGTGCTGATCGGCGTCCTCCTGCTGGTCATCTGGAAGGCCCTGACCCACCTGAGCGACCTCCGGGAGTACAGGCGTTTTGAGAAGGAGAAGCTCAAGTCTCAGTGGAACAACGATAATCCCCTTTTCAAGAGTGCCACCACGACGGTCATGAACCCCAAGTTTGCTGAGAGT
Drill   ATGAGGGGCTGTCCCGCGGACGACATCATGGACCCCAGGAGCCTCGCCGAAACCCAGGAAGACCACAATGGGGGCCAGACGCAGCTGTCCCCACAAAAAGTGACTCTTTACCTGCGACCAGGCCAGGCAGCAGAGTTCACCGTGACCTTCCGGCGGGCCAAGGGCTACCCCATCGACCTGTACTACCTGATGGACCTCTCCTACTCCATGCTCGATGACCTCAGGAACGTCAAGAAGCTGGGTGGCGACCTGCTCCAGGCCCTCAACGAGATCACCGAGTCCGGCCGCATTGGCTTCGGGTCCTTCGTGGACAAGACCGTGCTGCCGTTCGTGAACACACACCCCGATAAGCTGCGAAACCCATGTCCTGACAAGGAGAAAGAGTGCCAGGCCCCGTTTGCCTTCAGGCACGTGCTGAAGTTGACCAGCAACTCCAACCAGTTTCAGAGAGAGGTTGGGAAGCAGCTGATTTCAGGAAACCTGGATGCACCCGAGGGTGGGCTGGACGCCATGATGCAGGTCGCCGCCTGCCCGGAGGAAATCGGCTGGCGCAACGTCACACGGCTGCTGGTGTTCGCCACCGACGACGGCTTCCACTTCGCGGGCGACGGGAAGCTGGGTGCCATCCTGACCCCCAATGACGGCCGCTGTCACCTGGAGGACAACATGTACAAGAGGAGCAACGAGTTCGACTACCCATCGGTGGGCCAGCTGGCGCACAAGCTGGCCGAAAACAACATCCAGCCCATCTTCGCGGTGACCAAGAAGATGGTGAAGACCTACGAGAAACTCACTGAGATCATCCCGAAGTCAGCGGTGGGGGAGCTGTCTGACGACTCCAGCAATGTGGTCCAGCTCATTAAGAACGCTTACAATAAACTCTCCTCCAGGGTCTTCCTGGATCACAACGCCCTCCCCGACACCCTGAAAGTCACCTATGACTCCTTCTGCAGCAATGGAGTGACCCTCAAGGACCAGTCCAGAGGTGACTGCGACGGCGTGCAGATCAACGTCCCGGTCACCTTCCGGGTGAAGGTCACGGCCACAGAGTGTATCCAGGAGCAGTCGTTTGTCATCCGGGCACTGGGCTTCACGGACACAGTGACCGTACGGGTCCTTCCCCAGTGTGAGTGCCGGTGCCGGGACCAGAGCAGAGACCGCAGCTTCTGCCATGGCAAGGGCTTCTTGGAGTGTGGCATCTGCAGGTGTGACACTGGCTACATTGGGAAAACCTGTGAGTGCCAGACGCAGGGCCGGAGCAGCCAGGAGCTGGAAGGAAGCTGCCGGAAGGACAACAACTCCGTCATCTGCTCAGGGCTGGGGGACTGTGTCTGCGGGCAGTGTCTGTGCCACACCAGCGACATCCCCGGCAAGCTGATATACGGGCAGTACTGCGAGTGTGACACCGTCAACTGTGAGCGCTACAACGGCCAGGTCTGCGGCGGCCCGGCGAGGGGGCTTTGCTTCTGCGGGAAGTGCCGCTGCCTCCAGGGCTTCGAAGGCTCAGCGTGCCAGTGCGAGAGGACCACCGAGGGCTGCCTGAACGCGCGGCGCGTCGAGTGCAGCGGCCGTGGCCGGTGCCGCTGCAACGTGTGTGAGTGCGAAAGGAATTACCAGCCTCCTTTGTGCCAGGAGTGCCCCGGCTGCCCCTCGCCCTGCGGCGAGCACATTTCCTGTGCTGAGTGCCTGAAGTTCGACAAAGGCCCTTTCGGGAAGAACTGCAGCGCGGCGTGTCGGCGCCTGCAGCTGTCGAACAACCCCGTGAAGGGCAGGACCTGCAAGGAGAGGGACTCAGAGGGCTGCTGGGTGACGTACATGCTGGAGCAGCAGGACGGGTGGGATCACTACATCATCTATGTGGATGAGAGCCGAGAGTGCGTGGCGGGCCCCAACATCGCCGCCATCGTCGGGGGCACTGTGGCAGGCATCGTGCTGATCGGCGTCCTCCTGCTGGTCATCTGGAAGGCCCTGACCCACCTGAGCGACCTCCGGGAGTACAGGCGTTTTGAGAAGGAGAAGCTCAAGTCCCAGTGGAACAACGATAATCCCCTTTTCAAGAGTGCCACCACGACGGTCATGAACCCCAAGTTTGCTGAGCGT
Mangabey   ATGAGGGGCTGTCCCGCGGACGACATCATGGACCCCAGGAGCCTCACCGAAACCCAGGAAGACCACGATGGGGGCCAGACGCAGCTGTCCCCACAAAAAGTGACTCTTTACCTGCGACCAGGCCAGGCAGCAGAGTTCACCGTGACCTTCCGGCGGGCCAAGGGCTACCCCATCGACCTGTACTACCTGATGGACCTCTCCTACTCCATGCTCGATGACCTCAGGAACGTCAAGAAGCTGGGTGGCGACCTGCTCCAGGCCCTCAACGAGATCACCGAGTCTGGCCGCATTGGCTTCGGGTCCTTCGTGGACAAGACCGTGCTGCCGTTCGTGAATACACACCCCGATAAGCTGCGAAATCCATGTCCTGACAAGGAGAAAGAGTGCCAGGCCCCGTTTGCCTTCAGGCACGTGCTGAAGTTGACCAGCAACTCCAACCAGTTTCAGAGAGAGGTCGGGAAGCAGCTGATTTCAGGAAACCTGGATGCACCCGAGGGTGGGCTGGACGCCATGATGCAGGTCGCCGCCTGCCCGGAGGAAATCGGCTGGCGCAACGTCACACGGCTGCTGGTGTTCGCCACCGACGACGGCTTCCACTTCGCGGGCGACGGGAAGCTGGGTGCCATCCTGACCCCCAATGACGGCCGCTGTCACCTGGAGGACAACATGTACAAGAGGAGCAACGAGTTCGACTACCCATCGGTGGGCCAGCTGGCGCACAAGCTGGCCGAAAACAACATCCAGCCCATCTTCGCGGTGACCAAGAAGATGGTGAAGACCTATGAGAAACTCACTGAGATCATCCCGAAGTCAGCGGTGGGGGAGCTGTCTGACGACTCCAGCAATGTGGTCCAGCTCATTAAGAACGCTTACAATAAACTCTCCTCCAGGGTCTTCCTGGATCACAACGCCCTCCCCGACACCCTGAAAGTCACCTATGACTCCTTCTGCAGCAATGGAGTGACCCTCAAGGACCAGTCCAGAGGTGACTGCGACGGCGTGCAGATCAACGTCCCGGTCACCTTCCGGGTGAAGGTCACGGCCACAGAGTGTATCCAGGAGCAGTCGTTTGTCATCCGGGCACTGGGCTTCACGGACACAGTGACCGTACGGGTCCTTCCCCAGTGTGAGTGCCAGTGCCGGGACCAGAGCAGAGACCGCAGCTTCTGCCATGGCAAGGGCTTCTTGGAGTGTGGCATCTGCAGGTGTGACACTGGCTACATTGGGAAAACCTGTGAGTGCCAGACGCAGGGCCGGAGCAGCCAGGAGCTGGAAGGAAGCTGCCGGAAGGACAACAACTCCGTCATCTGCTCAGGGCTGGGGGACTGCGTCTGCGGGCAGTGTCTGTGCCACACCAGCGACATCCCCGGCAAGCTGATATACGGGCAGTACTGCGAGTGTGACACCGTCAACTGTGAGCGCTACAACGGCCAGGTCTGCGGCGGCCCCGCGAGGGGGCTTTGCTTCTGTGGGAAGTGCCGCTGCCTCCAGGGCTTCGAAGGCTCAGCATGCCAGTGCGAGAGGACCACCGAGGGCTGCCTGAACGCGCGGCGCGTCGAGTGCAGCGGCCGTGGCCGGTGCCGCTGCAACGTGTGTGAGTGCGAAAGGAATTACCAGCCTCCTTTGTGCCAGGAGTGCCCCGGCTGCCCCTCGCCCTGCGGCGAGCACATCTCCTGTGCTGAGTGCCTGAAGTTCGACAAAGGCCCTTTCGGGAAGAACTGCAGCGCGGCATGTCGGCGCCTGCAGCTGTCGAACAACCCCGTGAAGGGCAGGACCTGCAAGGAGAGGGACTCAGAGGGCTGCTGGGTGACGTACATGCTGGAGCAGCAGGACGGGTGGGATCACTACATCATCTATGTGGATGAGAGCCGAGAGTGCGTGGCGGGCCCCAACATCGCCGCCATCGTCGGGGGCACTGTGGCAGGCATCGTGCTGATCGGCGTCCTCCTGCTGGTCATCTGGAAGGCCCTGACCCACCTGAGCGACCTCCGGGAGTACAGGCGTTTTGAGAAGGAGAAGCTCAAGTCCCAGTGGAACAACGATAATCCCCTTTTCAAGAGTGCCACCACGACGGTCATGAACCCCAAGTTTGCTGAGCGT
RedColobus   ATGAGGGGCTGTCCCGCAGACGACATCATGGACCCCAGGAGCCTCGCCGAAACCCAGGAAGACCACGATGGGGGCCAGAAGCAGCTGTCCCCACAAAAAGTGACTCTTTACCTGCGACCAGGCCAGGCAGCAGAGTTCACCGTGACCTTCCGGCGGGCCAAGGGCTACCCCATCGACCTGTACTACCTGATGGACCTCTCCTACTCCATGCTCGACGACCTCAGGAACGTCAAGAAGCTGGGTGGCGACCTGCTCCAGGCCCTCAATGAGATCACCGAGTCCGGCCGCATTGGCTTCGGGTCCTTCGTGGACAAGACCGTGCTGCCGTTCGTGAACACACACCCCGATAAGCTGCGAAACCCATGTCCTAACAAGGAGAAAGAGTGCCAGGCCCCGTTTGCCTTCAGGCACGTGCTGAAGTTGACCGACAACTCCAACCAGTTTCAGAGAGAGGTCGGGAAGCAGCTGATTTCAGGAAACCTGGATGCACCTGAGGGTGGGCTGGACGCCATGATGCAGGTCGCCGCCTGCCCGGAGGAAATCGGCTGGCGCAATGTCACACGGCTGCTGGTGTTCGCCACTGACGACGGCTTCCACTTCGCGGGCGACGGGAAGCTGGGTGCCATCCTGACCCCCAATGACGGCCGCTGTCACCTGGAGGACAACATGTACAAGAGGAGCAACGAGTTCGACTACCCATCGGTGGGCCAGCTGGCGCACAAGCTGGCTGAGAACAACATCCAGCCCATCTTCGCGGTGACCAGGAAGATGGTGAAGACCTACGAGAAACTCACTGAGATCATCCCGAAGTCAGCGGTGGGGGAGCTGTCTGACGACTCCAGCAATGTGGTCCAGCTCATTAAGAACGCTTACAATAAACTCTCCTCCAGGGTCTTCCTGGATCACAACGCCCTCCCCGACACCCTGAAAGTCACCTATGACTCCTTCTGCAGCAATGGAGTGACCCTCAGGGACCAGTCCAGAGGTGACTGCGACGGTGTGCAGATCAATGTCCCGGTCACCTTCCGGGTGAAGGTCACGGCCACAGAGTGTATCCAGGAGCAGTCGTTTGTCATCCGGGCACTGGGCTTCACGGACACAGTGACCGTACGGGTCCTTCCCCAGTGTGAGTGCCGGTGCCGGGACCAGAGCAGAGACCGCAGTTTCTGCCATGGCAAGGGCTTCTTGGAGTGTGGCATCTGCAGGTGTGACACTGGCTACATTGGGAAAACCTGTGAGTGCCAGACGCAGGGCCGGAGCAGCCAGGAGCTGGAAGGAAGCTGCCGGAAGGACAACAACTCCGTCATCTGCTCAGGGCTGGGGGACTGCGTCTGCGGGCAGTGTCTGTGCCACACCAGCGACGTCCCCGGCAAGGAGATCTACGGGCAGTACTGCGAGTGTGACACCGTCAACTGTGAGCGCTACAACGGCCAGGTCTGCGGCGGCCCGGGGAGGGGGCGTTGCCGCTGCGGGAAGTGCCACTGCCTCCAGGGCTTCGAAGGCTCAGCGTGCCAGTGCGAGAGGTCCATCGAGGGCTGCCTGAACCCGCGGCGTGTCGAGTGCAGCGGCCGTGGCCGGTGCCGCTGCAACGTGTGTGAGTGCGAAGGGAATTACCATCCGCCTCTGTGCCAGGAGTGCCCCAGCTGCCCCTCGCCCTGCGGCAAGAACATCTCCTGTGCTGAGTGCCTGAAGTTCGACAAAGGCCCTTTCGCGAAGAACTGCAGCGCAGCGTGTCGGCACCTGCAGCTGTCGAACAACCCCGTGAAGGGCAGGACCTGCAAGGAGAGGGACTCAGAGGGCTGCTGGGTGACGTACATGCTGGAGCAGCAGGACGGGTGGGGTCGCTACATCATCTATGTGGATGAGAGCCGAGAGTGCGTGGCGGGCCCCAACATCGCCGCCATCGTCGGGGGCACTGTGGCAGGCATCGTACTGATCGGCGTCCTCCTGCTGGTCATCTGGAAGGCCCTGACCCACCTGAGCGACCTCCGGGAGTACAGGCGTTTTGAGAAGGAGAAGCTCAAGTCCCAGTGGAACAACGATAATCCCCTTTTCAAGAGTGCCACCACAACGGTCATGAACCCTAAGTTTGCTGAGAGT
Colobus   ATGAGGGGCTGTCCCGCGGACGACATCATGGACCCCAGGAGCCTCGCCGAAACCCAGGAAGACCACGATGGGGGCCAGAAGCAGCTGTCCCCACAAAAAGTGACTCTTTACCTGCGACCAGGCCAGGCAGCAGAGTTCACCGTGACCTTCCGGCGGGCCAAGGGCTACCCCATCGACCTGTACTACCTGATGGACCTCTCCTACTCCATGCTCGACGACCTCAGGAACGTCAAGAAGCTGGGTGGCGACCTGCTCCAGGCCCTCAACGAGATCACCGAGTCCGGCCGCATTGGCTTCGGGTCCTTCGTGGACAAGACCGTGCTGCCGTTCGTGAACACACACCCTGATAAGCTGCGAAACCCGTGTCCTGACAAGGAGAAAGAGTGCCAGGCCCCGTTTGCCTTCAGGCACGTGCTGAAGTTGACCAGCAACTCCAACCAGTTTCAGAGAGAGGTCGGGAAGCAGCTGATTTCAGGAAACCTGGATGCACCTGAGGGTGGGCTGGACGCCATGATGCAGGTCGCCGCCTGCCCGGAGGAAATCGGCTGGCGCAACGTCACACGGCTGCTGGTGTTCGCCACGGACGACGGCTTCCACTTCGCGGGCGACGGGAAGCTGGGTGCCATCCTGACCCCCAATGACGGCCGCTGTCACCTGGAGGACAACATGTACAAGAGGAGCAACGAGTTCGACTACCCTTCGGTGGGCCAGCTGGCGCACAAGCTGGCCGAGAACAACATCCAGCCCATCTTCGCGGTGACCAGGAAGATGGTGAAGACCTACGAGAAACTCACTGAGATCATCCCGAAGTCAGCGGTGGGGGAGCTGTCTGACGACTCCAGCAATGTGGTCCAGCTCATTAAGAACGCTTACAATAAACTCTCCTCCAGGGTCTTCCTAGATCACAACGCTCTCCCCGACACCCTGAAAGTCACCTATGACTCCTTCTGCAGCAATGGAGTGACCCTCAGGGACCAGTCCAGAGGTGACTGCGACGGCGTGCAGATCAATGTCCCGGTCACCTTCCGGGTGAAGGTCACGGCCGCAGAGTGTATCCAGGAGCAGTCATTTGTCATCCGGGCACTGGGCTTCACGGACACAGTGACCGTACGGGTCCTTCCCCAGTGTGAGTGCCGGTGCCGGGACCAGAGCAGAGACCGCAGCTTCTGCCATGGCAAAGGCTTCTTGGAGTGTGGCATCTGCAGGTGTGACACTGGCTACATTGGGAAAACCTGTGAGTGCCAGACGCAGGGCCGGAGCAGCCAGGAGCTGGAAGGAAGCTGCCGGAAGGACAACAACTCCGTCATCTGCTCAGGGCTGGGGGACTGCGTCTGTGGGCAGTGTCTGTGCCACACCAGCGACGTCCCCGGCAAGGAGATCTACGGGCAGTACTGCGAGTGTGACACCGTCAACTGTGAGCGCTACAACGGCCAGGTCTGCGGCGGCCCGGGGAGGGGGCGTTGTTTATGCGGGAAGTGCCGCTGCCTCCAGGGCTTCGAAGGTTCAGCGTGCCAGTGCGAGAGGACCACCGAGGGCTGCCTGAACCCGCGGCGCGTCGAGTGCAGCGGCCGTGGCCAGTGCCGCTGCAACGTGTGTCAGTGCAAAGGCAGTTACCAGCCGCCTCTGTGCCAGGAGTGCCCCGGCTGCCCCTCGCCCTGCGGCGAGCACATCTCCTGTGCTGAGTGCCTGAAGTTCGACAAAGGCCCTTTGGGGAAGAACTGCAGCGCGGCATGTCGGCACCTGCAGCTGTCGAACAACCCCGTGAAGGGCAGGACCTGCAAGGAGAGGGACTCGGAGGGCTGCTGGGTGACGTACATGCTGGAGCAGCAGGACGGGTGGGGTCGCTACATCATCTATGTGGATGAGAGCCGAGAGTGCGTGGCGGGCCCCAACATCGCCGCCATCGTTGGGGGCACTGTGGCAGGCATCGTGCTGATCGGCGTCCTCCTGCTGGTCATCTGGAAGGCCCTGACCCACCTGAGCGACCTCCGGGAGTACAGGCGTTTTGAGAAGGAGAAGCTCAAGTCCCAGTGGAACAACGATAATCCCCTTTTCAAGAGCGCCACCACGACGGTCATGAACCCTAAGTTTGCTGAGAGT
SilveryGibbon   ATGAGGGGCTGTGCGGCTGATGACATCATGGACCCCAGGAGCCTCGCTGAAACCCAGGAAGACCATGATGGGGGCCAGAAGCAGCTGTCCCCACAAAAAGTGACGCTTTACCTGCGACCAGGCCAGGCAGCAGTGTTCAACGTGACCTTCCGGCGGGCCAAGGGCTACCCCATCGACCTGTACTACCTGATGGACCTCTCCTACTCCATGCTTGATGACCTCAGGAATGTCAAGAAGCTGGGTGGCGACCTGCTCCAGGCCCTCAATGAGATCACCGAGTCCGGCCGCATTGGCTTCGGGTCCTTCGTGGACAAGACCGTGCTGCCGTTCGTGAACACGCACCCCGAGAAGCTGCGAAACCCGTGCCCCAACAAGGAGAAAGAGTGCCAGCCCCCGTTTGCCTTCAGGCACGTGCTGAAGCTGACCAACAACTCCAACCAGTTTCAGACAGAGGTTGGGAAGCAGCTGATTTCCGGAAACCTGGATGCACCCGAGGGTGGGCTGGACGCCATGATGCAGGTCGCCGCCTGCCCGGAGGAAATTGGCTGGCGCAACGTCACGCGGCTGCTGGTGTTTGCCACCGATGACGGCTTCCATTTTGCGGGCGACGGGAAGCTGGGCGCCATCCTGACCCCCAACGACGGCCGCTGTCACCTGGAGGACAACATGTACAAGAGGAGCAACGAATTCGACTACCCATCGGTGGGCCAGCTGGCGCACAAGCTGGCCGAAAACAACATCCAGCCCATCTTCGCGGTGACCAGTAGGATGGTGAAGACCTACGAGAAACTCACCGAGATTATCCCCAAGTCAGCCGTGGGGGAGCTGTCTGAGGACTCCAGCAACGTGGTGCATCTCATTAAGAACGCTTACAATAAACTCTCCTCCAGGGTCTTCCTGGATCACAACGCCCTCCCCGACACCCTGAAAGTCACCTATGACTCCTTCTGCAGCAATGGAGTGACACACAGGAACCAGCCCAGAGGTGACTGTGATGGCGTGCAGATCAATGTCCCGATCACCTTCCAGGTGAAGGTCACAGCCACACAGTGCATCCAGGAGCAGTCGTTTGTCATCCGGGCGCTGGGCTTCACGGACACAGTGACTGTGCAGGTCCTTCCCCAGTGTGAGTGCCGGTGCCGGGACCAGAGCAGAGACCGCAGCCGCTGCCATGGCCAGGGCTTCTTGGAGTGCGGCATCTGCAGGTGTGACACTGGCTACATTGGGAAAAGCTGTGAGTGCCAGACACAGGGCCGGAGCAGCCAGGAGCTGGAAGGAAGCTGCCGGAAGGACAACGACTCCATGGTCTGCTCAGGGCTGGGGGACTGTGTCTGCGGGCAGTGCCTGTGCCACGCCAGCGACGTCCAAGGCAAGCAGGTATACGGGCAGTACTGCGAGTGTGACACCGTCAACTGTGAGCGCCACAACGGACAGGTCTGCGGCGGCCCGGACAGGGGGCAATGCTACTGCGGGAAGTGCCTCTGCTCCGAGGGCTTCGAGGGCTCTGCGTGCCAGTGCGAGAGGACCACCGAGGGCTGCCTGAACCAGCGGCGCGTCGAGTGCAGTGGCCGTGGCCAGTGCCGCTGCAACGTATGTGAGTGCCATTCAGGTTACCAGCCGCCTCTGTGCCAGGAGTGCCCCGGCTGCGCGTCACCCTGCAGCAAGTACATCTCCTGTGCCGAGTGCTTGAAGTTCGAAAAGGGCCCCTTAGGGAAGAACTGCAGCGCGGCGTGTCTGGAACTGCAGCTGCGGAACAACCCCGTGAAGGGCAGGACCTGCAAGGAGAGGGACTCAGAGGGTTGCTGGGTGACCTACACACTGGAGCAGCAGGATGGGATGTACCGCTACCTCATCTACGTGGATGAGAGCCGAGAGTGCGTGGCAGGCCCCAATATCGCCGCCATCGTCGGGGGCACCGTGGCAGGCATCGTGCTGATCGGCATCCTCCTGCTGGTCATCTGGAAGGCTCTGATCCACCTCAGTGACCTCCGGGAGTACAGGCGCTTTGAGAAGGAGAAGCTCAAGTCCCAGTGGAACAACGATAATCCCCTTTTCAAGAGCGCCACCACGACAGTCATGAACCCTAAGTTTGCTGAGAGT
Gibbon   ATGAGGGGCTGTGCGGCTGATGACATCCTGGACCCCAGGAGCCTCGCTGAAACCCAGGAAGACCATGATGGGGGCCAGAAGCAGCTGTTCCCACAAAAAGTGACGCTTTACCTGCGACCAGGCCAGGCAGCAGTGTTCAACGTGACCTTCCGGCGGGCCAAGGGCTACCCCATCGACCTGTACTACCTGATGGACCTCTCCTACTCCATGCTTGATGACCTCAGGAATGTCAAGAAGCTGGGTGGCGACCTGCTCCAGGCCCTCAATGAGATCACGGAGTCCGGCCGCATTGGCTTCGGGTCCTTCGTGGACAAGACCGTGCTGCCGTTCGTGAACACGCACCCCGAGAAGCTGCGAAACCCATGCCCCAACAAGGAGAAAGAGTGCCAGCCCCCGTTTGCCTTCAGGCACGTGCTGAAGCTGACCAACAACTCCCACCAGTTTCAGACAGAGGTTGGGAAGCAGCTGATTTCCGGAAACCTGGATGCACCCGAGGGCGGGCTGGACGCCATGATGCAGGTCGCCGCCTGCCCGGAGGAAATCGGCTGGCGCAACGTCACGCGGCTGCTGGTGTTTGCCACCGATGACGGCTTCCATTTCGCGGGCGACGGGAAGCTGGGCGCCATCCTGACCCCCAACGACGGCCGCTGTCACCTGGAGGATAACATGTACAAGAAGAGCAACGAATTCGACTACCCATCCGTGGGCCAGCTGGCGCACAAGCTGGCCGAAAACAACATCCAGCCCATCTTCGCGGTGACCAGTAGGATGGTGAAGACCTACGAGAAACTCACCGAGATTATCCCCAAGTCAGCCGTGGGGGAGCTGTCTGAGGACTCCAGCAACGTGGTGCATCTCATTAAGAACGCTTACAACAAACTCTCCTCCAGGGTCTTCCTGGATCACAACGCCCTCCCCGACACCCTGAAAGTCACCTATGACTCCTTCTGCAGCAATGGAGTGACACACAGGAACCAGCCCAGAGGTGACTGTGATGGCGTGCAGATCAATGTCCCGATCACCTTCCAGGTGAAGGTCACAGCCACAGAGTGCATCCAGGAGCAGTCGTTTGTCATCCGGGCGCTGGGCTTCACGGACACAGTGACTGTGCGGGTCCTCCCCCAGTGCGAGTGCCGGTGCCGGGACCAGAGCAGAGATCGCAGCACCTGCCATGGCCAGGGCTTCTTGGAGTGCGGCATCTGCAGGTGTGACACTGGCTACATTGGGAAAAGCTGTGAGTGCCAGACACAGGGCCGGAGCAGCCAGGAGCTGGAAGGAAGCTGCCGGAAGGACAACAACTCCATGGTCTGCTCAGGGCTGGGGGACTGTGTCTGCGGGCAGTGCCTGTGCCACGCCAGCGACGTCCAAGGCAAGCAGATATACGGGCAGTACTGCGAGTGTGACACCGTCAGCTGTGAGCGCCACAACGGACAGGTCTGCGGCGGCCCGGACAGGGGGAGATGCTACTGCGGGAAGTGCCTCTGCTCCCAGGGCTTCGAGGGCTCTGCGTGCCAGTGCGAGAGGACCACCGAGGGCTGCCTGAACCCGCGGCGCGTCGAGTGCAGTGGCCGTGGCCAGTGCCGCTGCAACGTATGTGAGTGCCATTCAGGTTACCAGCCGCCTCTGTGCCAGGAGTGCCCCGGCTGCGCGTCACCCTGCAGCAAGTACATCTCCTGTGCCGAGTGCTTGAAGTTCGAAAAGGGCCCCTTAGGGAAGAACTGCAGCGCGGCGTGTCTGGACCTGCAGCTGCGGAACAACCCCGTGAAGGGCAGGACCTGCAAGGAGAGGGACTCAGAGGGTTGCTGGGTGACCTACACACTGGAGCAGCAGGACGGGATGGGCCGCTACCTCATCTACGTGGATGAGAGCCGAGAGTGTGTGGCAGGCCCCAATATCGCCGCCATCGTCGGGGGCACCGTGGCAGGCATCGTGCTGATCGGCATCCTCCTGCTGGTCATCTGGAAGGCTCTGATCCACCTCAGTGACCTCCGGGAGTACAGGCGCTTTGAGAAGGAGAAGCTCAAGTCCCAGTGGAACAACGATAATCCCCTTTTCAAGAGCGCCACCACGACAGTCATGAACCCTAAGTTTGCTGAGAGT
Gorilla   ATGAGGGGCTGTGCAGCTGACGACATCATGGACCCCACAAGCCTCGCTGAAACCCAGGAAGACCACAATGGGGGCCAGAAGCAGCTGTCCCCACAAAAAGTGACGCTTTACCTGCGACCAGGCCAGGCAGCAGCGTTCAACGTGACCTTCCGGCGGGCCAAGGGCTACCCCATCGACCTGTACTACCTGATGGACCTCTCCTACTCCATGCTTGATGACCTCAGGAATGTCAAGAAGCTGGGTGGCGACCTGCTCCGGGCCCTCAACGAGATCACCGAGTCCGGCCGCATTGGCTTCGGGTCCTTCGTGGACAAGACCGTGCTGCCGTTCGTGAACACGCACCCCGATAAGCTGCGAAACCCATGCCCCAACAAGGAGAAAGAGTGCCAGCCCCCGTTTGCCTTCAGGCACGTGCTGAAGCTGACCAACAACTCCAACCAGTTTCAGACCGAGGTTGGGAAGCAGCTGATTTCCGGAAACCTGGATGCACCCGAGGGTGGGCTGGACGCCATGATGCAGGTCGCCGCCTGCCCGGAGGAAATCGGCTGGCGCAACGTCACGCGGCTGCTGGTGTTTGCCACTGATGACGGCTTCCATTTCGCGGGCGACGGGAAGCTGGGCGCCATCCTGACCCCCAACGACGGCCGCTGTCACCTGGAGGACAACTTGTACAAGAGGAGCAACGAATTCGACTACCCATCGGTGGGCCAGCTGGCGCACAAGCTGGCTGAAAACAACATCCAGCCCATCTTCGCGGTGACCAGTAGGATGGTGAAGACCTACGAGAAACTCACCGAGATCATCCCCAAGTCAGCCGTGGGGGAGCTGTCTGAGGACTCCAGCAATGTGGTCCATCTCATTAAGAATGCTTACAATAAACTCTCCTCCAGGGTCTTCCTGGATCACAACGCCCTCCCCGACACCCTGAAAGTCACCTATGACTCCTTCTGCAGCAATGGAGTGACGCACAGGAACCAGCCCAGAGGTGACTGTGATGGCGTGCAGATCAATGTCCCGATCACCTTCCAGGTGAAGGTCACGGCCACAGAGTGCATCCAGGAGCAGTCGTTTGTCATCCGGGCGCTGGGCTTCACGGACATAGTGACCGTGCAGGTCCTTCCCCAGTGCGAGTGCCGGTGCCGGGACCAGAGCAGAGACCGCAGCCTCTGCCATGGCAAGGGCTTCTTGGAGTGCGGCATCTGCAGGTGTGACACTGGCTACATTGGGAAAAACTGTGAGTGCCAGACACAGGGCCGGAGCAGCCAGGAGCTGGAAGGAAGCTGCCGGAAGGACAACAACTCCATCATCTGCTCAGGGCTGGGGGACTGTGTCTGCGGGCAGTGCCTGTGCCACACCAGTGACGTCCCCGGCAAGGAGATATACGGGCAGTACTGCGAGTGTGACACCATCAACTGTGAGCGCTACAACGGCCAGGTCTGCGGTGGCCCGGGGAGGGGGCTCTGCTTCTGCGGGAAGTGCCACTGCCGCCCGGGCTTTGACGGTTCAGCGTGCCAGTGCGAGAGGACCACCGAGGGCTGCCTGAACCCGCGGCGTGTTGAGTGCAGTGGCCGTGGCCGGTGCCGCTGCAACGTATGTGAGTGCCATTCAGGCTACCAGCTGCCTCTGTGCCAGGAGTGCCCCGGCTGCCCCTCACCCTGTGGCAAGTACATCTCCTGTGCCGAGTGCCTGAAGTTCGAAAAGGGCCCCTTTGGGAAGAACTGCAGCGTGGCGTGTCCGGGCCTGCAGCTGTCGAACAACCCCGTGAAGGGCAGGACCTGCAAGGAGAGGGACTCAGAGGGCTGCTGGGTGGCCTACACGCTGCAGCAGCAGGACGGGATGGACCGCTACCTCATCTATGTGGATGAGAGCCGAGAGTGCGTGGCAGGCCCCAACATCGCCGCCATCGTCGGGGGCACCGTGGCAGGCATCGTGCTGATCGGCATCCTCCTGCTGGTCATCTGGAAGGCTCTGATCCACCTGAGCGACCTCCGGGAGTACAGGCGCTTTGAGAAGGAGAAGCTCAAGTCCCAGTGGAACAATGATAATCCCCTTTTCAAGAGCGCCACCACGACGGTCATGAACCCTAAGTTTGCTGAGAGT
Human   ATGAGGGGCTGTGCGGCTGACGACATCATGGACCCCACAAGCCTCGCTGAAACCCAGGAAGACCACAATGGGGGCCAGAAGCAGCTGTCCCCACAAAAAGTGACGCTTTACCTGCGACCAGGCCAGGCAGCAGCGTTCAACGTGACCTTCCGGCGGGCCAAGGGCTACCCCATCGACCTGTACTATCTGATGGACCTCTCCTACTCCATGCTTGATGACCTCAGGAATGTCAAGAAGCTAGGTGGCGACCTGCTCCGGGCCCTCAACGAGATCACCGAGTCCGGCCGCATTGGCTTCGGGTCCTTCGTGGACAAGACCGTGCTGCCGTTCGTGAACACGCACCCTGATAAGCTGCGAAACCCATGCCCCAACAAGGAGAAAGAGTGCCAGCCCCCGTTTGCCTTCAGGCACGTGCTGAAGCTGACCAACAACTCCAACCAGTTTCAGACCGAGGTCGGGAAGCAGCTGATTTCCGGAAACCTGGATGCACCCGAGGGTGGGCTGGACGCCATGATGCAGGTCGCCGCCTGCCCGGAGGAAATCGGCTGGCGCAACGTCACGCGGCTGCTGGTGTTTGCCACTGATGACGGCTTCCATTTCGCGGGCGACGGGAAGCTGGGCGCCATCCTGACCCCCAACGACGGCCGCTGTCACCTGGAGGACAACTTGTACAAGAGGAGCAACGAATTCGACTACCCATCGGTGGGCCAGCTGGCGCACAAGCTGGCTGAAAACAACATCCAGCCCATCTTCGCGGTGACCAGTAGGATGGTGAAGACCTACGAGAAACTCACCGAGATCATCCCCAAGTCAGCCGTGGGGGAGCTGTCTGAGGACTCCAGCAATGTGGTCCATCTCATTAAGAATGCTTACAATAAACTCTCCTCCAGGGTCTTCCTGGATCACAACGCCCTCCCCGACACCCTGAAAGTCACCTACGACTCCTTCTGCAGCAATGGAGTGACGCACAGGAACCAGCCCAGAGGTGACTGTGATGGCGTGCAGATCAATGTCCCGATCACCTTCCAGGTGAAGGTCACGGCCACAGAGTGCATCCAGGAGCAGTCGTTTGTCATCCGGGCGCTGGGCTTCACGGACATAGTGACCGTGCAGGTTCTTCCCCAGTGTGAGTGCCGGTGCCGGGACCAGAGCAGAGACCGCAGCCTCTGCCATGGCAAGGGCTTCTTGGAGTGCGGCATCTGCAGGTGTGACACTGGCTACATTGGGAAAAACTGTGAGTGCCAGACACAGGGCCGGAGCAGCCAGGAGCTGGAAGGAAGCTGCCGGAAGGACAACAACTCCATCATCTGCTCAGGGCTGGGGGACTGTGTCTGCGGGCAGTGCCTGTGCCACACCAGCGACGTCCCCGGCAAGCTGATATACGGGCAGTACTGCGAGTGTGACACCATCAACTGTGAGCGCTACAACGGCCAGGTCTGCGGCGGCCCGGGGAGGGGGCTCTGCTTCTGCGGGAAGTGCCGCTGCCACCCGGGCTTTGAGGGCTCAGCGTGCCAGTGCGAGAGGACCACTGAGGGCTGCCTGAACCCGCGGCGTGTTGAGTGTAGTGGTCGTGGCCGGTGCCGCTGCAACGTATGCGAGTGCCATTCAGGCTACCAGCTGCCTCTGTGCCAGGAGTGCCCCGGCTGCCCCTCACCCTGTGGCAAGTACATCTCCTGCGCCGAGTGCCTGAAGTTCGAAAAGGGCCCCTTTGGGAAGAACTGCAGCGCGGCGTGTCCGGGCCTGCAGCTGTCGAACAACCCCGTGAAGGGCAGGACCTGCAAGGAGAGGGACTCAGAGGGCTGCTGGGTGGCCTACACGCTGGAGCAGCAGGACGGGATGGACCGCTACCTCATCTATGTGGATGAGAGCCGAGAGTGTGTGGCAGGCCCCAACATCGCCGCCATCGTCGGGGGCACCGTGGCAGGCATCGTGCTGATCGGCATTCTCCTGCTGGTCATCTGGAAGGCTCTGATCCACCTGAGCGACCTCCGGGAGTACAGGCGCTTTGAGAAGGAGAAGCTCAAGTCCCAGTGGAACAATGATAATCCCCTTTTCAAGAGCGCCACCACGACGGTCATGAACCCCAAGTTTGCTGAGAGT
Bonobo   ATGAGGGGCTGTGCGGCTGACGACATCATGGACCCCAAGAGCCTCGCTGAAACCCAGGAAGACCACAATGGGGGCCAGAAGCAGCTGTCCCCACAAAAAGTGACGCTTTACCTGCGACCAGGCCAGGCAGCAGCGTTCAACGTGACCTTCCGGCGGGCCAAGGGCTACCCCATCGACCTGTACTACCTGATGGACCTCTCCTACTCCATGCTTGATGACCTCAGGAATGTCAAGAAGCTGGGGGGCGACCTGCTACGGGCCCTCAACGAGATCACCGAGTCCGGCCGCATTGGCTTCGGGTCCTTCGTGGACAAGACCGTGCTGCCGTTCGTGAACACGCACCCTGATAAGCTGCGAAACCCATGCCCCAACAAGGAGAAGGAGTGCCAGCCCCCATTTGCCTTCAGGCACGTGCTGAAGCTGACCAACAACTCCAGCCAGTTTCAGACCGAGGTCGGGAAGCAGCTGATTTCCGGAAACCTGGATGCACCCGAGGGTGGGCTGGACGCCATGATGCAGGTCGCCGCCTGCCCGGAGGAAATCGGCTGGCGCAACGTCACGCGGCTGCTGGTGTTTGCCACCGATGACGGCTTCCATTTCGCGGGCGACGGGAAGCTGGGCGCCATCCTGACCCCCAACGACGGCCGCTGTCACCTGGAGGACAACTTGTACAAGAGGAGCAACGAATTCGACTACCCATCGGTGGGCCAGCTGGCGCACAAGCTGGCTGAAAACAACATCCAGCCCATCTTCGCGGTGACCAGTAGGATGGTGAAGACCTACGAGAAACTCACCGAGATCATCCCCAAGTCAGCCGTGGGGGAGCTGTCTGAGGACTCCAGCAATGTGGTCCATCTCATTAAGAATGCTTACAATAAACTCTCCTCCAGGGTCTTCCTGGATCACAACGCCCTCCCCGACACCCTGAAAGTCACCTATGACTCCTTCTGCAGCAATGGAGTGACGCACAGGAACCAGCCCAGAGGTGACTGTGATGGCGTGCAGATCAATGTCCCGATCACCTTCCAGGTGAAGGTCACGGCCACAGAGTGTATCCAGGAGCAGTCGTTTGTCATCCGGGCGCTGGGCTTCACGGACATAGTGACCGTGCGGGTCCTTCCCCAGTGCGAGTGCCGGTGCCGGGACCAGAGCAGAGACCGCAGCCTCTGCCATGGCAAGGGCTTCTTGGAGTGCGGCATCTGCAGGTGTGACACTGGCTACATTGGGAAAAACTGTGAGTGCCAGACACAGGGCCGGAGCAGCCAGGAGCTGGAAGGAAGCTGCCGGAAGGACAACAACTCCATCATCTGCTCAGGGCTGGGGGACTGTGTCTGCGGGCAGTGCCTGTGCCACACCAGCGACGTCCCCGGCAAGCTGATATACGGGCAGTACTGCGAGTGTGACACCATCAACTGTGAGCGCTACAACGGCCAGGTCTGCGGCGGCCCGGGGAGGGGGCTCTGCTTCTGCGGGAAGTGCCGCTGCCACCCGGGCTTTGAGGGCTCAGCGTGCCAGTGCGAGAGGACCACCGAGGGCTGCCTGAACCCGCGGCGTGTTGAGTGCAGTGGCCGTGGCCGGTGCCGCTGCAACATATGTGAGTGCCATTCAGGCTACCAGCTGCCTCTGTGCCAGGAGTGCCCCGGCTGCCCCTCACCCTGTGGCAAGTACATCTCCTGTGCCGAGTGCCTGAAGTTCGAAAAGGGCCCCTTTGGGAAGAACTGCAGCGCGGCGTGTCCGGGCCTGCAGCTGTCGAACAACCCCGTGAAGGGCAGGACCTGCAAGGAGAGGGACTCAGAGGGCTGCTGGGTGGCCTACACGCTGGAGCAGCAGGACGGGATGGACCGCTACCTCATCTATGTGGATGAGAGCCGAGAGTGCGTGGCAGGCCCCAACATCGCTGCCATCGTCGGGGGCACCGTGGCAGGCATCGTGCTGATCGGCATCCTCCTGCTGGTCATCTGGAAGGCTCTGATCCACCTGAGCGACCTCCGGGAGTACAGGCGCTTTGAGAAGGAGAAGCTCAAGTCCCAGTGGAACAATGATAATCCCCTTTTCAAGAGCGCCACCACGACGGTCATGAACCCTAAGTTTGCTGAGAGT
Chimp   ATGAGGGGCTGTGCGGCTGACGACATCATGGACCCCAAGAGCCTCGCTGAAACCCAGGAAGACCACAATGGGGGCCAGAAGCAGCTGTCCCCACAAAAAGTGACGCTTTACCTGCGACCAGGCCAGGCAGCAGCGTTCAACGTGACCTTCCGGCGGGCCAAGGGCTACCCCATCGACCTGTACTACCTGATGGACCTCTCCTACTCCATGCTTGATGACCTCAGGAATGTCAAGAAGCTGGGGGGCGACCTGCTACGGGCCCTCAACGAGATCACCGAGTCCGGCCGCATTGGCTTCGGGTCCTTCGTGGACAAGACCGTGCTGCCGTTCGTGAACACGCACCCTGATAAGCTGCGAAACCCATGCCCCAACAAGGAGAAGGAGTGCCAGCCCCCGTTTGCCTTCAGGCACGTGCTGAAGCTGACCAACAACTCCAGCCAGTTTCAGACCGAGGTCGGGAAGCAGCTGATTTCCGGAAACCTGGACGCACCCGAGGGTGGGCTGGATGCCATGATGCAGGTCGCTGCCTGCCCGGAGGAAATCGGCTGGCGCAACGTCACGCGGCTGCTGGTGTTTGCCACCGATGACGGCTTCCATTTCGCGGGCGACGGGAAGCTGGGCGCCATTCTGACCCCCAACGACGGCCGCTGTCACCTGGAGGACAACTTGTACAAGAGGAGCAACGAATTCGACTACCCATCGGTGGGCCAGCTGGCGCACAAGCTGGCTGAAAACAACATCCAGCCCATCTTCGCGGTGACCAGTAGGATGGTGAAGACCTACGAGAAACTCACCGAGATCATCCCCAAGTCAGCCGTGGGGGAGCTGTCTGAGGACTCCAGCAATGTGGTCCATCTCATTAAGAATGCTTACAATAAACTCTCCTCCAGGGTCTTCCTGGATCACAACGCCCTCCCCGACACCCTGAAAGTCACCTATGACTCCTTCTGCAGCAATGGAGTGACGCACAGGAACCAGCCCAGAGGTGACTGTGATGGCGTGCAGATCAATGTCCCGATCACCTTCCAGGTGAAGGTCACGGCCACAGAGTGTATCCAGGAGCAGTCATTTGTCATCCGGGCGCTGGGCTTCACGGACATAGTGACCGTGCGGGTCCTTCCCCAGTGCGAGTGCCGGTGCCGGGACCAGAGCAGAGACCGCAGCCTCTGCCATGGCAAGGGCTTCTTGGAGTGCGGCATCTGCAGGTGTGACACTGGCTACATTGGGAAAAACTGTGAGTGCCAGACACAGGGCCGGAGCAGCCAGGAGCTGGAAGGAAGCTGCCGGAAGGACAACAACTCCATCATCTGCTCAGGGCTGGGGGACTGTGTCTGCGGGCAGTGCCTGTGCCACACCAGCGACGTCCCCGGCAAGCTGATATACGGGCAGTACTGCGAGTGTGACACCATCAACTGTGAGCGCTACAACGGCCAGGTCTGCGGTGGCCCGGGGAGGGGGCTCTGCTTCTGCGGGAAGTGCCGCTGCCACCCGGGCTTTGAGGGCTCAGCGTGCCAGTGCGAGAGGACCACCGAGGGCTGCCTGAACCCGCGGCGTGTTGAGTGCAGTGGCCGTGGCCGGTGCCGCTGCAACGTATGTGAGTGCCATTCAGGCTACCAGCTGCCTCTGTGCCAGGAGTGCCCCGGCTGCCCCTCACCCTGTGGCAAGTACATCTCCTGTGCCGAGTGCCTGAAGTTCGAAAAGGGCCCCTTTGGGAAGAACTGCAGCGCGGCGTGTCCGGGCCTGCAGCTGTCGAACAACCCCGTGAAGGGCAGGACCTGCAAGGAGAGGGACTCAGAGGGCTGCTGGGTGGCCTACACGCTGGAGCAGCAGGACGGGATGGACCGCTACCTCATCTATGTGGATGAGAGCCGAGAGTGCGTGGCAGGCCCCAACATCGCTGCCATTGTCGGGGGCACCGTGGCAGGCATCGTGCTGATCGGCATCCTCCTGCTGGTCATCTGGAAGGCTCTGATCCACCTGAGCGACCTCCGGGAGTACAGGCGCTTTGAGAAGGAGAAGCTCAAGTCCCAGTGGAACAATGATAATCCCCTTTTCAAGAGCGCCACCACGACGGTCATGAACCCTAAGTTTGCTGAGAGT

(Marmoset,(SquirrelMonkey,(NightMonkey,(((((FrancoisLeafMonkey,GoldSnub),Colobus),RedColobus),(AGM,(((Baboon,Gelada),(Drill,Mangabey)),((Rhesus,PigMac),CrabMac)))),((SilveryGibbon,Gibbon),((Gorilla,Human),(Bonobo,Chimp)))))),(TuftedCapuchin,Capuchin));


 CD18 
 Rodents
 17 2301
Munguiculatus   ATGCTGGGCCCACACTCACTGCTGCTTGTTGTAGCTGGCCTGCTCTCTCTGGGAACTGCCATGTCCCAGGAGTGCACCAAGTACAGAGCCAGCAACTGCCGGGACTGTATCCAGTCGGGGCCTGGCTGCTCGTGGTGCCAGAAACTGAACTTTACTGGGCCAGGGGAGCCTGACTCCCTGCGCTGCGACACACGGGCACAGCTGCTGGCGAAGGGTTGTCCAGCCGATGACATAATGGATCCCAGGAGCCATGCTGAATCACAGGATGACCGACGCGGGGGACAGAAGCAGCTATCTCCACAAAAAGTGACGCTTTACTTGCGACCAGGGCAGGCGGCCGCCTTCAATGTGACTTTCCAGCGGGCCAAGGGCTACCCCATTGATCTGTACTACCTGATGGACCTCTCCTACTCCATGCTAGACGACCTCAACAATGTCAAGAAGCTGGGTGGTGACCTGCTTCGGGCCCTCAACGAGATCACTGAGTCTGGCCGCATCGGCTTCGGGTCCTTCGTGGACAAGACAGTGCTGCCCTTTGTCAACACACACCCTGAGAAGCTGAGGAACCCGTGTCCCAACAAGGAGAAGGCCTGCCAGCCCCCGTTTGCCTTCCGGCATGTGCTCAAGTTAACAGACAACTCCAACCAGTTTCAGACAGAGGTCGGCAAGCAACTGATTTCCGGAAACCTGGATGCCCCTGAGGGTGGCCTGGATGCCATAATGCAAGTTGCTGCGTGCCCGGAGGAAATTGGCTGGCGCAATGTCACGAGGCTACTGGTGTTTGCCACAGATGATGGCTTCCACTTTGCTGGTGATGGAAAGCTTGGTGCCATCCTGACCCCCAATGATGGCCACTGCCACCTGGAAGATAACTTGTACAAGAGGAGCAATGAGTTCGACTACCCCTCGGTGGGCCAGCTGGCCCACAAACTTGCTGAGAGCAACATCCAGCCCATATTTGCGGTGACGAAGAAGATGGTGAAAACCTATGAGAAACTCACAGAGATCATCCCCAAGTCAGCAGTGGGGGAACTGTCTGATGACTCCAGCAACGTGGTGCAGCTCATCAAAAACGCCTATTACAAACTTTCCTCCAGAGTCTTCCTGGACCACATCAACCTCCCAGACACCCTGAAAGTCACCTATGACTCCTTCTGCAGTAACGGAGCACCAAGTCTAGGCAAATCCCGAGGAGACTGTGACGGCGTGCAGATCAACGTCCCGGTCACCTTCCAGGTAAAAGTCACGGCTTCGGAGTGCATCCAGAAGCAGTCCTTTGTCATCAAGGCACTGGGCTTCACCGACACAGTGACCGTAGAGGTCCTTCCCCTGTGCGAGTGCCAGTGCCAGGACCAGAGTCGGGAGCAAAAGCTCTGTGGAGGGAAGGGTACCATGGAGTGTGGCATCTGCAGGTGTGAGTCTGGCTACATTGGGAAAAACTGCGAATGCCAGACGCAGGGCCGGACGAGCCAGGAGCTGGAAGGAAGCTGCAGGAGGGACAACAGCTCCATCGTGTGCTCAGGGCTGGGGGACTGCATCTGCGGGCAGTGTGTGTGCTACAACATTGAAGGCTCCAACAAAATGATCTTTGGGCAGTACTGCGAGTGTGACAATGTCAACTGCGAGCGATACAATGCCCAGGTCTGCGGCGGCTCAGACAGGGGCAACTGCTTTTGTGGTAAATGCAATTGCAATAAGGGCTTCGAGGGCTCAGCCTGCCAGTGCAACAGGTCCACGGAAGGCTGCCTGAATAAGCGGCTGGTGGAGTGCCATGGCCGTGGCCGGTGCAGCTGCAACACGTGTGTGTGTGAGGGAGGCTACCAGCCACCGATGTGTAAGGTTAATCCCAGCTCCTCGCCCTGCGAGAATCACATCAATTGTGCCGAGTGCCTGAAGTTCGATAAAGGTCCTTTTGAGAAGAACTGCAGCTTGGCGTGTGCCAATTTGACGCTGAAGTCCCTCGAGTCAGACATATTATCTTGCACGGAGAGGGACTCGGAGGGCTGCTGGATGAACTACACCATGCATCAGAAGGACGGGGACCGTTATGACATCCACGTGGAGGACATCCGAGTGTGTGCGAAAGGTCCCAACGTGGCTGCTATCGTAGGGGGCACTGTGGTAGGTGTCGTATTGATTGGTGTCCTCCTCCTGGTCATCTGGAAGGCCCTGACCCACCTGACTGACCTCAGGGAGTACAGACGCTTTGAGAAGGAGAAGCTCAAGTCCCAGTGGAACAATGACAACCCCCTCTTCAAGAGTGCTACCACGACGGTCATGAACCCCAGGTTTGCTGAAAGC
Ngalili   ATGCTGACCCCACAACCCCTGCTGCTTGCCCTGGCTGGGCTGCTCTTCCTCGGACCTGCCATGTCCCAGGAGTGTGCCAAGTACAAAGTCAGCACCTGCCGGGACTGTATCCAGTCGGGGCCTGGCTGCGCCTGGTGCCAGAAGCCGAATTTCACCGGGAAAGGAGAGCCAGACTCTGTGCGCTGTGACACGCGGGAACAGCTGCTAATAAAGGGTTGCCCATCCGATGACATAATGAAGCCCGGAAGCTTCGCTATACCCCAAGATTTTGAACAGGGAGGCCGGAAACAGCTGTTTCCACAAAAAGTGACACTCCACCTACGACCAGGTCAGGCGGCTGCATTCAACGTTACCTTCCGACGGGCCAAAGGCTACCCCATCGACCTGTACTACCTCATGGACCTCTCCTACTCCATGCTGGATGACCTCAACAATGTCAAGAGGCTGGGAGGAGACCTGCTGCGTGCCCTCAATGAGATCACTGAGTCTGGCCGCATCGGCTTCGGGTCCTTCGTGGACAAGACAGTGCTGCCCTTCGTCAACACGCACCCTGAGAAGCTGAGGAACCCGTGCCCCAACAAGGAGAAGGCCTGCCAGCCCCCATTTGCCTTCAGGCATGTGCTCAAGCTCACCGACAATTCCAACCAGTTTCAGACAGAGGTTGGCAAGCAGCTGATTTCTGGAAACCTGGATGCTCCTGAGGGTGGACTTGATGCCATGATGCAAGTTGCTGCTTGCCCGGAGGAAATTGGCTGGCGCAATGTCACGCGATTGCTGGTGTTTGCCACAGATGATGGCTTCCACTTTGCTGGTGATGGGAAGCTGGGTGCCATCCTGACCCCCAACGATGGCCGCTGCCACCTGGAGGACAACATGTACAAGAGGAGCAATGAGTTTGACTACCCATCGGTGGGTCAGCTGGCCCACAAATTGTCTGAAAGCAACATCCAGCCCATCTTCGCAGTGACGAAGAAGATGGTAAAAACCTACGAGAAACTCACTGAGATCATCCCAAAGTCGGCTGTGGGGGAGCTGTCTGATGACTCCAGCAACGTGGTGCAACTGATCAAGAATGCCTACAACAAACTGTCCTCCAGAGTCTTCCTGGAACACACCACCCTCCCTGACACTCTGAAAGTCACCTACGACTCCTTCTGCAATAATGGAGCGTCAAGCATAGACAAATCCCGAGGGGACTGCGATCGCGTGCAGATCAACGTTCCGGTCACCTTCCAGGTGAAGGTCACAGCCACAGAGTGTATCCAGGAGCAGTCGTTTGTCATTCGGGCACTGGGCTTCACCGACACGGTGACCGTACAGGTCCTTCCCCAGTGCGAGTGCCAGTGCCGGGACCAGAGCCAGGAGCGGGGCCTCTGCAGAGGCAAGGGTTCCATGGAATGTGGCATCTGCAGGTGTGACTCCGGCTACATTGGGAAAAACTGTGAGTGTCAGACACAGGGCCGGAGCAGCCAGGAACTGGAGGGAAACTGCCGGAAGGACAACAGCTCCATCGTGTGCTCGGGGCTGGGGGACTGCATCTGTGGGCAGTGTGTGTGCCACACCAGCGATGTCCCTAACAAGATGATCTTCGGGCAGTACTGCGAGTGTGACAATGTCAACTGTGAAAGATATGACAGCCAAGTCTGCGGTGGCCCGTCAAGGGGCACCTGTGCCTGTGGTAAGTGTACTTGCAAGAAGGACTTCCAGGGCTCAGCCTGCCAGTGCAAGAGGTCCACTGAGGGCTGTCTGAACACGCGGCTGGTGGAGTGCAGTGGCCGCGGTCAGTGCGAGTGCAACCGGTGCAAGTGTGACAAAGACTACCAACTGCCCCTATGTGAGGACTGTCCTGGCCCCTCGCCCTGCAGCAAGTTCATCTCTTGTGCCGAGTGCCTGAAATTCAACAAGGGTCCCTTTGAGAAGAATTGCAGTGTAGCATGTGCAAGGCTGACTCTGCAAAGCTCCCTCTCAAAGGTCAAGGTCTGCAAGGAGCGGGACTCGGAGGGCTGCTGGATGTCCTACAACCTGCAGCAATTGGATGGGGAGACTTACAACATCCACGTAGAAGAGAACCGAGAGTGCGTGAAAGGCCCCAACATCGCCGCTATCGTAGGGGGCACTGTGGCAAGTGTTGTGTTAATTGGCGTCCTCCTCCTGGTCATCTGGAAGGCTCTGACCCACCTGAGTGACCTCCGGGAGTACAGACGCTTCGAGAAGGAGAAGCTCAAATCTCAGTGGAACAATGACAACCCCCTCTTCAAGAGCGCCACCACAACAGTCATGAATCCTAAATTTGCTGAAAGC
Otorridus   ATGCTGGGCCCACACTCACTGCTGCTTGCTCTAGCCGGGCTGCTCTTCCTGGGATTGGCCATGTCCCAGGAGTGCACCAAGTACAAAGTCAACAATTGTCGGGACTGTATCCAGTCGGGGCCTGGCTGCGCGTGGTGCCAGAAGCTGAACTTCACTGGGCGAGGGGAGCCTGACTCCTTGCGCTGTGACACGCGGGCACAACTGCTGCTGAAGGGTTGTCCGGCCGATGACATCATGGAACCCAGTAGCCTTGCTGAAGCCCAGTATGACCAGCCAGGGGAACAGAAGCAGCTATTCCCACAGAAGGTGACGCTTTACTTGCGACCAGGGCAGGCAGCTGCGTTCAACGTGACTTTCCGGCGGGCAAAGGGCTATCCCATTGATCTGTACTACCTCATGGACCTGTCCTACTCCATGCTGGACGACCTCAACAATGTCAAGAAGCTGGGCGGTGACCTGCTGCGGGCCCTCAATGAGATCACTGAGTCCGGCCGCATCGGCTTTGGGTCCTTCGTGGACAAGACAGTGCTGCCTTTTGTCAACACACATCCTGAGAAGCTGAAGAACCCATGTCCCAACAAGGAGAAGGCCTGCCAGCCCCCATTTGCCTTCCGGCATGTGCTCAAGCTAACCGACAACTCCAACCAGTTTCAGACAGAGGTCGGCAAACAACTGATTTCTGGAAACCTGGATGCCCCTGAGGGTGGACTGGATGCCATGATGCAAGTTGCTGCATGCCCGGAGGAAATTGGCTGGCGCAATGTCACAAGGCTGCTGGTGTTTGCCACAGATGATGGCTTCCACTTTGCTGGTGATGGAAAGCTTGGTGCCATCCTGACGCCCAATGATGGCCACTGCCACCTGGAAGATAACTTGTACAAGAGGAGCAATGAGTTTGACTACCCATCGGTGGGCCAGCTGGCCCACAAACTTGCCGAGAGCAACATTCAGCCTATCTTTGCGGTGACAAAGAAGATGGTGAAAACCTATGAGAAACTCACAGAGATCATCCCCAAGTCAGCCGTGGGGGAACTGTCCGATGATTCCAGCAATGTGGTGCAGCTCATCAAGAACGCCTATTACAAACTCTCCTCCAGGGTCTTTCTGGACCACTCCACTCTCCCCGAAACCCTGAAAGTCACCTACGACTCCTTCTGCAGTAATGGAGCATCAAGTATAGGCAAATCTCGAGGGGACTGTGACGGTGTGCAGATCAACAACCCGGTCACCTTCCAAGTAAAGGTCACAGCTTCAGAGTGCATCCAGGAGCAGTCCTTTGTCATCCGGGCCCTGGGCTTCACTGATACAGTGACTGTGCGGGTCATGCCCCAGTGTGAATGCCGGTGCCGGGACCAGAGTCAGGAGCAGGGTCTCTGTGGAGGCAAGGGTACCATGGAGTGTGGCATCTGCAGGTGTGACTCTGGCTACATTGGGAAGAACTGTGAGTGCCAGACGCAAGGCCGCAGCAGCCAGGAACTGGAAGGACGCTGTCGGAAGGACAACAGCTCCATCGTGTGTTCAGGGCTGGGGGACTGCATCTGTGGGCAGTGTGTGTGCCACACCAGCGACAGCCCCAACAAAGTGATCTTTGGGCAATACTGCGAGTGTGACAATTTCAACTGTGAAAGATACAATGGCCAAGTCTGCGGTGGTCTAATGAGGGGCTCCTGCTCCTGTGGCCAATGCAATTGCAAGGAGGGCTTTGAGGGCTCCGCCTGCCAGTGCCTGAGGTCCACCGAGGGCTGTCTGAATACACGTTTGGTGGAATGCAGCGGCCGTGGCCGGTGTCACTGCAACAGATGCAAATGTGACAGAGGTTACCAGCCACCGCTGTGTGAGGAATGTCCTGGCCCCGTGCCCTGCACCAATTACACCTCTTGTGCCGAGTGCCTGAAATTCAATAAGGGCCCCTTTGAGAAGAACTGTAGTGTGAAGTGCGCCCATGTGACGCTGCAGCTCACCCCTCTGAAGAGAACACCCTGCAAGGAGCGGGACTCGGAGGGCTGCTGGATAACCTACACCCTGCAGCAGAAGGACGGGGACACTTACGACATGCATGTGGAGGACAGCCGAGAGTGTGTGGAGGGCCCCAATGTGGCTGCTATCGTAGGGGGCACAGTGGTAAGTGTTGTGCTGATCGGTGTCCTCCTCCTGGTCATCTGGAAGGCCCTGACCCACCTGACTGACCTCAGGGAGTACAGACGCTTCGAGAAGGAGAAGCTCAAGTCTCAGTGGAATAATGACAACCCCCTCTTCAAGAGTGCTACCACAACTGTCATGAACCCCAAGTTTGCTGAAAGC
Pleucopus   ATGCTGGGCCCACACTCACTGCTGCTTGCTCTAGCTGGGCTGCTCTTCCTGGGATCCGCCACGTCCCAGGAGTGCACCAAGTACAAAGTGAGCAATTGCCGGGACTGTATCCAGTCGGGGCCTGGCTGCGCGTGGTGCCAGAAGCTGAACTTCACCGAGCGAGGGGAGCCTGACTCCTTGCGCTGCGACACGCGGGCACAACTGCTGCTGAAGGGTTGCCCGGCCGATGACATTATGGAACCCAGTAGCCTTGCTGAACCTCAGTATGACCAGCCAGGGGACCGGAAGCAGCTATCGCCACAGAAAGTGACGCTTTACTTGCGACCAGGGCAGGCCGCTGCATTCAACGTGACTTTCCGGCGGGCCAAGGGCTATCCCATTGATCTGTACTACCTCATGGACCTGTCCTACTCCATGCTGGACGACCTCAACAATGTCAAGAAGCTGGGCGCTGACCTGCTGCAGGCCCTCAATGAGATCACTGAGTCCGGCCGCATCGGCTTTGGGTCCTTTGTGGACAAGACTGTGCTGCCTTTTGTCAACACACATCCTGAGAAGCTGAAGAATCCATGTCCCAACAAGGAGAAGGCCTGCCAGCCCCCGTTCGCCTTCCGGCACGTGCTCAAGCTAACCGACAACTCCAACCAGTTTCAGACAGAGGTCGGCAAACAACTGATTTCCGGAAACCTGGATGCCCCTGAGGGTGGGCTGGATGCCATAATGCAAGTTGCTGCATGCCCGGAGGAAATTGGCTGGCGCAATGTCACGAGGCTGCTGGTGTTTGCCACAGATGATGGCTTCCACTTTGCTGGTGATGGAAAGCTTGGTGCCATCCTGACGCCCAATGATGGCCACTGCCACCTCGAAGATAACTTGTACAAGAGGAGCAATGAGTTTGACTACCCATCAGTGGGCCAGCTGGCCCACAAGCTCGCCGAGAGCAACATCCAGCCTATCTTTGCGGTGACGAAGAAGATGGTGAAAACCTATGAGAAACTCACAGAGATCATCCCCAAGTCAGCCGTGGGAGAACTGTCCGATGACTCCAGCAACGTGGTGCAGCTCATCAAGAACGCCTACTACAAACTCTCCTCTAGGGTCTTTCTGGACCACAGCACTCTCCCCGAAACCCTGAAAGTCACCTACGACTCCTTCTGCAGTAACGGAGCATCAAGTATCGGCAAATCTCGAGGGGACTGTGATGGCGTGCAGATTGGCATCCCGGTCACCTTCCAAGTAAAGGTCACAGCTTCAGAGTGCATCCAGGAGCAGTCCTTTGTCATCCGGGCCCTGGGCTTCACTGATACAGTGACTGTGCGGGTCCTTCCCCAGTGCGAATGCCGGTGCCGGGACCAGAGTCAGGAGCAGGGTCTCTGTAGAGGCAAGGGTGCCATGGAGTGTGGCATCTGCAGGTGTGACCCTGGCTACATCGGGAAGAACTGCGAGTGCCAGACGCAGGGCCGGAGCAGCCAGGAGCTGGAAGGGCGCTGCCGGAAGGACAACAGCTCCATCGTGTGTTCAGGGCTGGGGGACTGCATCTGTGGGCAGTGTGTGTGCCACACCAGCGACAGCCCCAACAAAGTGATCTTCGGGCAGTACTGCGAGTGTGATAATTTCAACTGTGAAAGATACAACGGCCAAGTCTGCGGTGGTCTAATGAGGGGCGCCTGCGACTGTGGCCAATGCAATTGCAAGCCTGGCTTCGAGGGCTCCGCCTGCCAGTGCCTGAGGTCCACCGAGGGCTGCCTGAATACCCGGCTGGTGGAGTGCAGCGGCCGGGGCCGCTGTCACTGCAACAGATGCAAGTGTGACGCAGGCTACCAGCCACCGCTGTGTGAGGACTGTCCTGGCCCCGTGCCCTGCACCCAGCACATCCACTGTGCCGAGTGCCTGAAATTCAGTAAGGGCCTTTTTGAGAAGAACTGTAGTGTGGCGTGTGTCAATGTGACGCTGCAGCTCACCCCTTTGAAGAAAACACCCTGCAAGGAGCGGGACTCAGAGGGCTGCTGGATGACCTACACCCTGCAGCAGAAGGACGGGGACTCTTACTACATGCATGTGGAGGACAGCCGAGAGTGTGTGGAAGGCCCCAACGTGGCTGCTATCGTAGGGGGCACAGTGGTAAGTGTTGTGCTGATCGGTGTCCTCCTCCTGGTCATCTGGAAGGCCCTGACCCACCTGACTGACCTCAGGGAGTACAGACGCTTTGAGAAGGAGAAGCTCAAGTCTCAGTGGAATAATGACAACCCCCTCTTCAAGAGTGCTACCACAACTGTCATGAACCCAAAGTTTGCTGAAAGC
Pmaniculatus   ATGCTGGGCCCACACTCACTGCTGCTTGCTCTAGCTGGGCTGCTCTTCCTGGGATCCGCCACGTCCCAGGAGTGCACCAAGTACAAAGTGAGCAATTGCCGGGACTGTATCCAGTCGGGGCCTGGCTGCGCGTGGTGCCAGAAGCTGAACTTCACCGAGCGAGGGGAGCCTGACTCCTTGCGCTGCGACACGCGGGCACAACTGCTGCTGAAGGGCTGCCCGGCCGATGACATAATGGAACCCAGTAGCCTTGCTGAACCTCAGTATGACCAGCCAGGGGACCGGAAGCAGTTATCTCCACAGAAAGTGACGCTTTACTTGCGACCAGGGCAGGCCGCTGCATTCAACGTGACTTTCCGGCGGGCCAAGGGCTATCCCATTGATCTGTACTACCTCATGGACCTGTCCTACTCCATGCTGGACGATCTCAACAATGTCAAGAAGCTGGGCGCTGACCTGCTGCGGGCCCTCAATGAGATCACTGAGTCCGGCCGCATCGGCTTTGGATCCTTCGTGGACAAGACCGTGCTGCCTTTTGTCAACACACATCCTGAGAAGCTGAAGAACCCATGTCCCAACAAGGAGAAGGCCTGCCAGCCCCCGTTCGCCTTCCGGCACGTGCTCAAGCTAACCGACAACTCCAACCAGTTTCAGACAGAGGTCGGCAAACAACTGATTTCCGGAAACCTGGATGCCCCTGAGGGTGGGCTGGATGCCATAATGCAAGTTGCTGCATGCCCGGAGGAAATTGGCTGGCGCAATGTCACGAGGCTGCTGGTGTTTGCCACAGATGATGGCTTCCACTTTGCTGGTGATGGAAAGCTTGGTGCCATCCTGACGCCCAATGATGGCCACTGCCACCTCGAAGATAACTTGTACAAGAGGAGCAATGAGTTTGACTACCCATCGGTGGGCCAGCTGGCCCACAAGCTCGCCGAGAGCAACATCCAGCCTATCTTTGCGGTGACGAAGAAGATGGTGAAAACCTATGAGAAACTCACAGAGATCATCCCCAAGTCAGCCGTGGGGGAACTGTCCGATGACTCCAGCAACGTGGTGCAGCTCATCAAGAACGCCTACTACAAACTCTCCTCTAGGGTCTTTCTGGACCACAGCACTCTCCCCGAAACCCTGAAAGTCACCTACGACTCCTTCTGCAGTAGCGGAGCATCAAGTATCGACAAATCTCGAGGGGACTGTGATGGTGTGCAGATCGGCATCCCGGTCACCTTCCAAGTAAAGGTCACAGCTTCAGAGTGCATCCAGGAGCAGTCCTTTGTCATCCGGGCCCTGGGCTTCACTGATACAGTGACTGTGCGGGTCCTTCCCCAGTGCGAATGCCGGTGCCGGGACCAGAGTCAGGAGCAGGGTCTCTGTAGAGGCAAGGGTGCCATGGAGTGTGGCATCTGCAGGTGTGACCCTGGCTACATCGGGAAGAACTGTGAGTGCCAGACGCAGGGCCGGAGCAGCCAGGAACTGGAAGGGCGCTGCCGGAAGGACAACAGCTCCATCGTGTGTTCAGGGCTGGGGGACTGCATCTGTGGGCAGTGTGTGTGCCACACCAGCGACAGCCCCAACAAAGTGATCTTTGGGCAGTACTGCGAGTGTGATAATTTCAACTGTGAAAGATACAATGGCCAAGTCTGCGGTGGTCCAATGAGGGGCTCCTGCGACTGTGGCCAATGCAATTGCAAGCCTGACTACGAGGGCTCCGCCTGCCAGTGCCTGAGGTCCACCGTGGGCTGTCTGAATACCCGGCTGGTGGAGTGCAGCGGCCGGGGCCGCTGTCACTGCAACAGCTGCAAGTGTGACGCAGGCTACCAGCCACCGCTGTGTGAGGACTGTCCTGGCCCCGTGCCCTGCACCCAGCACATCCACTGTGCCGAGTGCCTGAAATTCAGTAAGGGCCTTTTTGAGAAGAACTGTAGTGTGGCGTGCGTCAATGTGACGCTGCAGCTCACCCCTTTGAAGAAAACACCCTGCAAGGAGCGGGACTCAGAGGGCTGCTGGATGACCTACACCCTGCAGCAGAAGGACGGGGACTCTTACTACATGTATGTGGAGGACAGCCGAGAGTGTGTGGAAGGCCCCAACGTGGCTGCTATCGTAGGGGGCACAGTGGTAAGTGTTGTGCTGATCGGTGTCCTCCTCCTGGTCATCTGGAAGGCCCTGACCCACCTGACTGACCTCAGGGAGTACAGACGCTTTGAGAAGGAGAAGCTCAAGTCTCAGTGGAATAATGACAACCCCCTCTTCAAGAGTGCTACCACAACTGTCATGAACCCAAAGTTTGCTGAAAGC
Aamphibius   ATGCTGGGCCCACACTTACTGCTGCTGGCCTTAGCTGGACTGCTCTTCCTGGAATCTGTCACATCCCAGGAATGTACCAAGTACAAAGTCAGCAACTGTCGGGACTGTGTCCAGTCGGCGCCTGGCTGCGCGTGGTGCCAGAAGCTGAACTTCACTGGGCCAGGGGAGCCCGACTCCTTGCGCTGCGACACACGGGAACAACTGCAGCAGAAGGGCTGTCCAGCCGATGACATCATGGAGCCCAGGAGCCTTGCTGAGCCACAGTACGACCCACAGGGGGAACGGAAGCAGCTCTTTCCACAGAAAGTGACGCTTTACTTGCGACCAGGGCAGGCAGCTGCATTCAACGTAACTTTCCGGCGAGCCAAGGGCTACCCCATTGATCTGTACTACCTCATGGATCTCTCCTACTCCATGCTAGACGACCTCAACAATGTCAAGAAGTTGGGCGGTGACCTGCTGCGGGCCCTCAATGAGATCACTGAGTCTGGCCGCATCGGCTTTGGGTCCTTCGTGGACAAGACAGTGCTGCCCTTTGTCAACACACATCCGGAGAAGCTGAAGAACCCATGTCCCAACAAGGAGAAGGCCTGCCAGCCCCCGTTTGCCTTTCGGCATGTGCTCAAGCTAACCGACAACTCCAACCAGTTTCAGACAGAGGTCGGCAAGCAATTGATTTCTGGAAACCTGGACGCCCCTGAGGGTGGACTGGACGCCATAATGCAAGTCGCTGCATGCCCGGAGGAAATTGGTTGGCGCAACGTCACGAGGCTCCTGGTGTTTGCCACAGATGATGGCTTCCACTTTGCTGGTGATGGGAAGCTTGGCGCCATCCTGACGCCCAATGACGGCCGCTGCCACCTGGAAGATAACATGTACAAGAGGAGCAATGAGTTCGACTACCCCTCAGTGGGCCAGCTGGCGCACAAGCTTTCCGAGAGCAACATCCAGCCTATCTTCGCGGTAACCAAGAAGATGGTGAAAACCTATGAGAAACTCACAGAGATCATCCCCAAGTCGGCGGTGGGGGAGCTGTCCGATGATTCCAGCAACGTGGTGCAGCTCATCAAGAACGCCTATTACAAACTTTCCTCCAGGGTCTTTCTAGACCACAGCACCCTCCCCGACACCCTGAAAGTTACCTACGACTCTTTCTGCAGTAACGGAGCGTCAAGTATAGGGAAGCCCCGAGGGGACTGTGACGGTGTGCAAATCAACAACCCGGTCACCTTCCAGGTAAAGGTCACAGCTTCCGAGTGCATCCAGGAACAGTCCTTTGTCATCCGGGCACTGGGCTTCACGGATACAGTGACCGTGAAGGTCCTTCCCCAGTGTGAATGCCAGTGCCGGGACCAGAGTCGGGAGCAGGGTCTCTGTGGAGGCAAAGGTTCCATGGAGTGTGGCATCTGCAGGTGTGAATCCGGCTACATTGGGAAAAACTGTGAGTGCCAGACGCAGGGCCGAAGCAGCCAGGAACTGGAAGGAAGCTGCCGGAAGGACAACAGCTCCATCGTGTGTTCAGGGCTGGGGGACTGCATCTGTGGGCAGTGTGTGTGCCACACCAGTGACGTCCCCAACAAAGTGATCTTCGGGCAGTACTGTGAGTGTGACAACGTCAACTGTGAAAGATACGATGGCCAAGTCTGCGGTGGCCCACAGAGGGGCTCCTGCTCGTGTGGCCAGTGCAGTTGCAAGGAGGGCTTTGAGGGCTCCGCCTGCCAGTGCCGCAGGTCCACAGAGGGCTGTTTGAATACCCGGCTGGTGGAGTGTAGTGGCCGTGGCCGGTGTCGCTGCAACAGATGCGAGTGTATTACCGGTTACCAGCCACCGCTGTGTGAGGATTGTCCTGGCCCTTCGCCCTGTAGCAAGCACATCGCTTGTGCCGAGTGCCGGAAGTTCGACAAGGGCCCCTTTGAGAAGAACTGTAGTGAGGCGTGTGCCAATGTGACGCTGCAGCTCACCCCTTTGAAGGGAAAACTCTGCAAGGAGCGGGACTCGGAGGGCTGCTGGATGACCTACACCATGCAGCAGAAGGATGGCGACATTTACGACATCCATGTGGAGGACAACCTAGAGTGTGTGAAAGGCCCCAACGTGGCTGCCATCGTAGGGGGCACCGTGTTGCTCGTCGTGCTGATTGGTGTCCTCCTCCTGATCATCTGGAAGGCCCTGACCCACCTGACTGACCTCAGGGAGTACAGGCGCTTTGAGAAGGAGAAGCTTAAGTCTCAGTGGAACAATGACAACCCCCTCTTCAAGAGTGCTACCACTACTGTCATGAACCCTAAGTTTGCTGAAAGC
Mochrogaster   ATGCTGGGCCCACACTTACTGCTGCTGGCCTTAGCTGGACTGCTCTTCCTGGAATCTGTCACATCCCAGGAGTGTACCAAGTACAAAGTCAGCAACTGTCGGGACTGTGTCCAGTCGGCGCCTGGCTGCGCGTGGTGCCAGAAGCTGAACTTCACTGGGCCAGGGGAGCCTGACTCCTTGCGCTGTGACACACGGGAACAACTGCGGCAGAAGGGCTGTCCAGCCGATGACATCATGGAACCCAGGAGCCTTGCTGAGCCACAGTACGACCCACCAGGGGAACGGAAGCAGCTCTTTCCACAGAAAGTGACGCTTTACTTGCGACCAGGGCAGGCAGCTGCATTCAACGTGACTTTCCGGCGGGCCAAGGGCTACCCCATTGATCTGTACTACCTCATGGATCTCTCCTACTCCATGTTAGACGACCTCAACAATGTCAAGAAGCTGGGCGGTGACCTGCTGCGGGCCCTCAATGAGATCACTGAGTCTGGCCGCATCGGCTTTGGGTCCTTCGTGGACAAGACAGTGCTGCCCTTTGTCAACACACATCCGGAGAAGCTGAAGAACCCGTGTCCCAACAAGGAGAAGGCCTGCCAGCCCCCGTTTGCCTTTCGGCACGTGCTCAAGCTAACCGACAACTCCAACCAGTTTCAGACAGAGGTTGGCAAGCAATTGATTTCCGGAAACCTGGACGCCCCTGAGGGTGGACTGGATGCCATAATGCAAGTCGCTGCATGCCCGGAGGAAATTGGCTGGCGCAATGTCACAAGGCTCCTGGTGTTTGCCACAGATGATGGCTTCCACTTTGCTGGTGATGGGAAGCTTGGCGCCATCCTGACGCCCAATGACGGCCGCTGCCACCTGGAAGAGAACATGTACAAGAGAAGCAATGAGTTCGACTACCCATCGGTGGGCCAGCTGGCGCACAAGCTTTCCGAGAGCAACATCCAGCCTATCTTCGCGGTAACCAAGAAGATGGTGAAAACCTATGAGAAGCTCACAGAGATCATCCCCAAGTCGGCGGTGGGGGAGCTGTCCGATGATTCCAGTAACGTGGTGCAGCTCATCAAGAAAGCCTATTACAAACTCTCCTCCAGGGTCTTCCTAGACCACAGCACCCTCCCCGACACCCTGAAAGTTACCTACGACTCTTTCTGCAGTAATGGAGCATCAAGCATAGGCAAGCCCCGAGGGGACTGTGACGGTGTGCAGATCAACATCCCGGTCACCTTCCAGGTAAAGGTCACAGCTTCCGAGTGCATCCAGGAGCAGTCCTTTGTCATCCGAGCATTGGGCTTCACAGATACAGTGACCGTGAAGGTCCTTCCCCAGTGTGAATGCCAGTGCCGGGACCAGAGTCGGGAGCAGGGTCTTTGTGGAGGCAAAGGTTCCATGGAGTGTGGCATCTGCAGGTGTGAATCCGGCTACATTGGGAAAAACTGTGAGTGCCAGACACAGGGCCGAAGCAGTCAGGAACTGGAAGGAAGCTGCCGGAAGGACAACAGCTCCATCGTGTGTTCAGGGCTGGGGGACTGCATCTGTGGGCAGTGTGTGTGCCACACCAGTGACGTTCCCAACAAAGTGATCTTTGGGCAGTACTGCGAGTGTGACAACGTCAACTGTGAAAGATACGATGGCCAAGTCTGCGGTGGCCCAAAGAGGGGCTCCTGCTCCTGTGGCCAGTGCAGCTGCAAGGAGAACTTCGAGGGCTCCGCCTGCCAGTGCCGCAGGTCCACGGAGGGCTGTCTGAATACCCGGCTGGTGGAGTGTAATGGCCGTGGCCGGTGTCGCTGCAACAGATGCGAGTGTATTGCGGGTTATCAGCCACCGCTGTGTGAGGATTGTCCTGGCCCCTCGCCCTGTAGCAAGCACATCTCTTGTGCCGAGTGCCGGAAGTTCGATAAGGGCCCCTTTGAGAAGAACTGTAGTGAGGCGTGTGCCAGTGTGACCCTGCAGCTCACCCCTTTGAAGGGAAAACCCTGCAAGGAGCGGGACTCGGAGGGCTGCTGGATGACCTACACCATGCAGCAGAAGGACGGCGACATTTACGACATTCACGTGGAGGACAACCGAGAATGTGTGGAAGGCCCCAATGTGGCTGCCATCGTAGGGGGCACCGTGTTGCTCGTCGTGCTGATTGGTGTCCTCCTCCTGATCATCTGGAAGGCCCTGACCCACCTGACTGACCTCAGGGAGTACAGGCGCTTTGAGAAGGAGAAGCTCAAGTCCCAGTGGAACAATGACAACCCCCTCTTCAAGAGTGCTACCACTACTGTCATGAACCCTAAGTTTGCTGAAAGC
Mauratus   ATGCGGGGCCGGCACTCACTGCTGCTTGCCCTAGCTGGACTGCTCTCCCTGGGATCAGCCACGTCCCAGGAGTGCGCCAAGTACAAAGTCAGCAACTGTCAGGACTGTGTCCAGTCGGGGCCTGGATGCGCGTGGTGCCAGAAGCTGAACTTCACTGGACCAGGGGAGCCTGACTCCTTGCGCTGTGACACACGGGCACAGCTGCTGCTGAGGGGTTGTCCAGCCGACGACATAATGGAGCCCAGGAGTCTTGCCGAACCTCAGTACGACCAACCGGGGGAACGGAAGCAGCTATTTCCACAAAAAGTGACGCTTTACTTGCGACCAGGGCAGGCAGCTGCATTCAATGTGACTTTCCGGCGGGCCAAGGGCTACCCCATTGATCTGTACTACCTCATGGATCTCTCCTACTCCATGCTGGATGACCTCAACAATGTCAAGAAGCTGGGCGGTGACCTGCTGCGGGCCCTCAATGAGATCACGGAGTCTGGCCGCATAGGCTTTGGGTCCTTCGTGGACAAGACAGTGCTGCCCTTTGTCAACACACATCCTGAGAAGCTGAGCAACCCATGTCCCAACAAGGAGAAGGCCTGCCAGCCTCCGTTTGCCTTTCGGCATGTGCTCAAGCTAACCAACAACTCCAACCAGTTTCAGACAGAGGTCGGCAAGCAACTGATTTCTGGAAACCTGGACGCCCCTGAGGGTGGGCTTGATGCCATAATGCAAGTTGCTGCATGCCCGGAGGAAATAGGCTGGCGCAATGTCACGAGGCTGCTGGTGTTTGCCACAGATGATGGCTTCCACTTTGCTGGTGATGGGAAGCTTGGTGCCATCCTGACGCCCAATGATGGCCGCTGCCACCTGGAAGATAACATGTACAAGAGGAGCAATGAGTTCGACTACCCGTCGGTGGGCCAGCTGGCACACAAGCTTTCCGAGAGCAACATTCAGCCTATCTTCGCGGTGACAAAGAAGATGGTGAAAACGTATGAAAAACTCACAGAAATCATCCCCAAGTCAGCGGTGGGGGAGCTGTCCGATGACTCCAGCAACGTGGTCCAGCTCATCAAGAACGCCTACTACAAACTCTCCTCCAGGGTCTTTCTGGACCACTCCACCCTTCCCGACACCCTGAGAGTCACCTACGATTCCTTCTGCAGTAACGGAGCATCAAGTATAGGCAAACCCCGAGGGGATTGCGACGGTGTACAGATCAACAATCCGGTCAACTTCCAGGTAAAGGTCACAGCTTCAGAGTGCATCCAGGAGCAGTCCTTTGTCATCCGGGCACTGGGCTTCACTGATACAGTGACCGTGAAGGTCCTTCCCCAGTGTGAATGCCAGTGCCGGGACCAGAGTCAGGAGAAAGGTCTCTGTGGAGGCAAGGGTACCATGGAGTGTGGCATCTGCAGGTGTGAATCCGGCTACATCGGGAAAAACTGTGAGTGCCAGACCCAGGGCCGGAGCAGCCAGGAACTGGAAGGAAGCTGCCGGAAGGACAACAGCTCCATCGTGTGCTCGGGGCTGGGGGACTGCATCTGTGGGCAGTGTGTGTGCCACACCAGTGACACCCCCAACAAAGTGATCTTTGGGCAATACTGCGAGTGTGACAACATCAACTGTGAAAGATACGATGGCCAAGTCTGTGGCGGCCCAGAGAGGGGCTCCTGTTCCTGTGGCCAATGCAGTTGCAAGGAGGGCTTCGAGGGCTCTGCCTGCCAGTGCCGGAGGTCCACTGAGGGCTGCCTCAATACACGGCTGGTGGAATGCAGCGGCCGTGGCAGGTGTCACTGCAACAGATGCAAGTGTGATGTAGGTTATCAGCCACCACTGTGCGAAGAATGTCCTGGCACCTCACCCTGCAGCAAGTACATCTCTTGTGCCGAGTGCCGGAAATTCGATAAGGGCCCTTTTAAGAAGAACTGTAGCGTAGCGTGCGCCAATGTGATGCTGCAGCTCATCCCTGTGAAGGGAAAACTCTGCAAGGAGCGGGACTCGGCGGGCTGCTGGATGACCTACACCCTGCAGCAGAAGGACGGGGATACTTACGACATCCATGTGGAGGATAGCCGAGAGTGTGTGCGGGGCCCCAATGTGGCTGCTATCGCAGGGGGCACGCTGTTAAGTGTTGTGCTCATTGGTGTCTTCCTCCTGGTCATCTGGAAGGCCTTGACCCACCTGACTGACCTCAGGGAGTACAGACGCTTTGAGAAGGAGAAGCTCAAGTCCCAGTGGAACAATGACAACCCCCTCTTCAAGAGTGCTACCACAACCGTCATGAACCCTAAGTATGCTGAAAGC
Cgriseus   ATGCTGGGCTGGCACTCACTGCTGCTCGCTCTAGCTGGACTGCTCTACCTGGGATCAGTCATGTCCCAGGAGTGCACCAAGTACAAAGTCAGCAACTGTCAGGACTGTGTCCAGTCGGGGCCTGGATGCGCATGGTGCCAGAAGCTGAACTTCACTGGACCAGGAGAGCCTGACTCCCTCCGCTGTGACACACGGGCTCAGCTGCTGCAGAAGGGTTGTCCAGCCGATGACATAATGGAACCCAGGAGCCTTGCTGAACCTCAGTTTGACCAACCGGGGGAACGGAAGCAGTTATCTCCACAAAAAGTGACTCTTTACTTGCGACCAGGGCAGGCAGCTGCATTCAATGTGACTTTCCGGCGGGCAAAGGGCTACCCCATTGATCTGTACTACCTCATGGATCTCTCCTACTCCATGCTGGACGACCTCAACAATGTCAAGAAGCTGGGCGGTGACCTGCTCCGGGCCCTCAATGAGATCACTGAGTCTGGCCGCATCGGCTTTGGGTCCTTCGTGGACAAGACAGTGCTGCCCTTTGTCAACACACATCCTGAGAAGCTGAGAAACCCATGTTCCAACAAGGAGAAGGCCTGCCAGCCCCCATTTGCCTTTCGGCATGTGCTCAAGCTAACCGACAACTCCAACCAGTTTCAGACAGAGGTCGGCAAGCAGTTGATTTCCGGAAACCTGGACGCCCCTGAGGGTGGGCTGGATGCCATAATGCAAGTTGCTGCATGCCCGGAGGAAATTGGTTGGCGCAATGTTACGAGGCTGCTGGTGTTTGCCACAGATGATGGCTTCCACTTTGCTGGAGATGGGAAGCTTGGTGCCATCCTGACGCCCAATGATGGCCGCTGCCACCTGGAAGATAACATGTACAAGAGGAGCAATGAGTTCGACTACCCATCGGTGGGCCAGCTGGCACACAAACTTTCCGAGAGCAACATTCAGCCGATCTTTGCGGTGACAAAGAAGATGGTGAAAACATATGAAAAACTCACGGAAATCATCCCCAAGTCAGCAGTGGGGGAACTGTCCGATGACTCCAGCAACGTGGTACAGCTCATCAAGAACGCCTATTACAAACTCTCCTCCAGGGTCTTTCTGGACCACTCCACCCTTCCCGACACCCTGAAAGTCACCTATGACTCCTTCTGCAGTAATGGAGCATCAAGTATAGGCAAACCCCGAGGGGACTGTGATGGTGTACAGATCAACATCCCGGTCACCTTCCAGGTAAAGGTCACAGCTTCAGAGTGCATCCAGGAGCAGTCCTTTGTCATCCGGGCACTGGGCTTCACTGACACAGTGACCGTGCAGGTCCTTCCCCAGTGTGAATGCCAGTGCCGGGACCAGAGTCGGGAGAAGGGTCTCTGTGGAGGCAAGGGTGCCATGGAGTGTGGCATCTGCAGGTGTGAATCCGGCTACATTGGGAAAAACTGTGAGTGCCAGACGCAGGGCCGGAGCAGCCAGGAACTGGAAGGAAGCTGCCGGAAGGACAACAGCTCCATTGTGTGTTCGGGGCTGGGGGACTGCATCTGTGGGCAGTGTGTGTGCCACACCAGTGACACCCCCAACAAAGTGATCTTTGGGCAATACTGCGAATGTGACAATATCAACTGTGAAAGATACGACGGCCAAGTCTGTGGTGGCCCAAAGAGGGGCTCCTGCTCCTGCGGCCAATGCAGTTGCAAAGAGGGCTTCGAGGGCTCTGCCTGCCAGTGCCGGAGGTCCACTGAGGGCTGTCTGAATACACGGCTGGTAGAGTGCAGTGGCCGCGGCCGGTGTCACTGCAACAGATGCAAGTGTGATGCGGGTTACCAGCCACCGCTGTGTGAAGAATGTCCTGGCCCTTCACCCTGCAGCCTGTACATCTCTTGTGCTGAGTGCCGGAAATTCGATAGGGGCCCTTTTGAGAAGAACTGCAGTGCGGCGTGCGCCAATGTGACGCTGCAGCTCACCCCTTTGAAGGGAAAACTCTGCAAGGAGCGGGACTCAGAGGGCTGCTGGATGACCTACACCCTGCAGCAGAAGGACGGGGACACTTACGACGTTCACGTGGAGGACAGCAGAGAGTGTGTGGCAGGTCCCAATGTGGCTGCTATCGTAGGAGGCACCTTGCTAAGTGTTGTGCTCATCGGTGTCCTCCTCCTGGTCATCTGGAAGGCCCTGACCCACCTGACTGACCTCAGGGAGTACAGACGCTTTGAGAAGGAGAAGCTCAAGTCTCAGTGGAACAATGACAACCCCCTCTTCAAGTGTGCCACCACAACCGTCATGAACCCTAAGTTTGCTGAAAGC
Rrattus   ATGCTGGGCCCACACACACTGCTACTCGTCCTAGCTGGACTGCTCTTCCTGGGATCTGCCCTGTCCGAGGAATGCACCAAGTACAAAGTCAGCAACTGCCGGGACTGTATCCAGTCGGGGCCTGGCTGCTCGTGGTGCCAGAAGCTGAACTTCACCGGACCAGGAGAGCCTGACTCCTTGCGCTGTGACACACGGACACAGCTGCTCCTCAAGGGTTGCCCAGCCGATGATATAATGGACCCCACGAGCTTTGCTGATCTCAACTTCCAACATCAGGGGCAACGGAGTCAGCTGTCTCCACAAAAAGTGACCCTTAACTTGCGACCAGGGCAGGCTGCTACATTCAATGTGACTTTCCGGCGGGCCAAGGGCTACCCCATTGATCTGTACTACCTCATGGACCTCTCCTACTCTATGCTCGACGACCTGAACAATGTCAAGAAGTTGGGTGGTGATTTGCTGCAGGCCCTCAACGAGATCACAGAGTCTGGCCGCATCGGCTTCGGGTCCTTCGTGGACAAGACGGTGCTGCCTTTTGTCAACACCCATCCCGAGAAGCTGAGGAACCCGTGCCCCAACAAGGAGAAAGCCTGCCAGCCTCCGTTTGCCTTTCGCCACGTGCTCAAGCTAACAGACAACTCCAACCAGTTTCAGACAGAGGTCGGCAAGCAACTGATTTCCGGAAACCTGGACGCCCCTGAGGGTGGGCTGGATGCCATAATGCAAGTGGCTGCCTGTCCGGAGGAAATTGGCTGGCGCAATGTCACGAGGCTGCTGGTGTTTGCCACGGACGACGGCTTCCACTTTGCCGGTGACGGGAAACTGGGTGCCATCCTGACCCCCAACGATGGCCGCTGCCACTTGGAGGATAACATGTACAAGAGGAGCAATGAGTTCGACTACCCGTCAGTGGGCCAGCTGGCCCACAAACTTTCCGAGAGCAACATCCAGCCCATCTTTGCAGTGACAAAGAAGATGGTGAAAACCTATGAGAAACTCACAGAGATTATCCCCAAGTCAGCGGTGGGCGAGCTGTCTGACGACTCCAGTAACGTAGTCCAGCTTATCAAGAATGCCTACTACAAACTCTCCTCTAGAGTCTTCCTGGACCACACCACCATCCCGGACACCCTGAAAGTCACCTATGACTCCTTCTGTAGTAACGGAGTATCGAGTATAGGCAAATCCCGAGGGGACTGTGACGGTGTGCAGATCAACAACCCGGTCACCTTCCAGGTAAAGGTCACGGCTTCGGAGTGTATCCAGGAGCAGTCCTTTGTCATCCGGGCACTGGGCTTCACCGACACAGTGACGGTACAGGTCCATCCCCAGTGCGAGTGCCAGTGCCGGGACCAGAGTCGGATGAGGAATCTCTGTGGAGGCAAGGGAGTCATGGAGTGTGGCATCTGCAGGTGTGAGTCTGGCTACATTGGGAAAAACTGTGAGTGTCAGACGCAGGGCCGGAGCAGCCAGGAGCTGGAGGGGAACTGCCGGAAGGACAATAGTTCCATTGTGTGCTCGGGGCTGGGGGACTGCATCTGCGGGCAGTGCGTGTGCCACACGAGTGACATCCCCAACAAAGTGATCTTTGGGCAATACTGCGAGTGTGACAACTTCAACTGTGAGAGATATGATGGCCAAGTCTGCGGTGGCCCAAAGAGAGGCTCCTGCTCCTGTGGCCAGTGTAATTGCAAGGAGGGTTTCGAGGGCTCTGCTTGCCAGTGTCAGAGGTCCACCACGGGCTGTCTGAACGCACGGCTGGTGGAGTGCAGTGGCCGTGGCCGGTGCCAATGCAACAGATGCATCTGTGAGAAAGGTTACCAGCCACCTCTGTGTGAAGAGTGTCCCGGCCCCTTGCCCTGCAGCACCTACGTCTTCTGTGCCGAGTGCCTGAAATTTGATAAGGGCCCCTTTCAGAAGAATTGTAGTGTTCAGTGTGCCAATGTGACGCTGCAGACTGCCCCTTTCAAGAAAAAGCCCTGCAAGGAGAGGGACTCAGAGGGCTGCTGGATAACCTACACTTTGCAGCAGAAGGACGGAAACGCTTACAACATCCATGTGGACGACGATCGAGAGTGTGTGAAAGGCCCCAACGTGGCTGCCATCATAGGGGGCACTGTGGCCGGCGTTGTACTGATTGGTGTCCTCCTCCTGGTCATCTGGAAGGCCCTTACCCACCTGACTGACCTCAATGAATACAGACGCTTTGAGAAGGAGAAACTCAAGTCCCAGTGGAACAACGACAACCCCCTCTTCAAGAGCGCCACGACAACGGTCATGAACCCTAAGTTTGCTGAGAGC
Rnorvegicus   ATGCTGGGCCCACACACACTGCTACTCATCCTAGCTGGACTACTCTTCCTGGGATCTGCCCTGTCCGAGGAATGCACCAAGTACAAAGTCAGCAACTGCCGGGACTGTATCCAGTCGGGGCCTGGCTGCTCGTGGTGCCAGAAGCTGAACTTCACCGGACCAGGGGAGCCTGACTCCTTGCGCTGTGACACGCGGGCACAGCTGCTCCTCAAGGGTTGCCCAGCCGATGATATAATGGACCCCAAGAGCTTTGCTGATCTCCACCCCCAATATCAGGTGCAACGGAGTCAACTGTCTCCACAAAAAGTGACCCTTAACTTGCGACCAGGGCAGGCTGCTGCATTCAATGTGACTTTCCGACGGGCCAAGGGCTACCCCATTGATCTGTACTACCTCATGGACCTCTCCTACTCTATGCTCGATGACCTGAACAATGTCAAGAAGTTGGGTGGTGATTTGCTGCAGGCCCTCAACGAGATCACAGAGTCCGGCCGCATCGGCTTCGGGTCCTTCGTGGACAAGACGGTGCTGCCTTTTGTCAACACCCATCCCGAGAAGCTGAGGAACCCATGCCCCAACAAGGAGAAAGCCTGCCAGCCTCCGTTTGCCTTTCGCCACGTGCTCAAGCTAACCGACAACTCCAACCAGTTTCAGACAGAGGTCGGCAAGCAACTGATTTCCGGAAACCTGGACGCCCCTGAGGGCGGGCTGGATGCCATAATGCAAGTGGCTGCCTGTCCGGAGGAAATTGGCTGGCGCAATGTCACGAGGCTGCTGGTGTTTGCCACAGACGACGGCTTCCACTTTGCCGGTGATGGGAAACTGGGTGCCATCCTGACCCCCAACGATGGCCGCTGCCACCTGGAGGATAACATGTACAAGAGGAGCAATGAGTTCGACTACCCGTCAGTGGGCCAGCTGGCCCACAAACTTTCCGAGAGCAACATCCAGCCCATCTTTGCAGTGACAAAGAAGATGGTGAAAACCTATGAGAAACTGACAGAGATTATCCCCAAGTCAGCGGTGGGCGAGCTGTCTGACGATTCCAGTAACGTAGTCCAGCTTATCAAGAAAGCCTACTACAAACTCTCCTCTAGAGTCTTCCTGGACCACACCACCATCCCGGACACCCTGAAAGTCACCTATGACTCCTTCTGTAATAACAGAGTATCGAGTATAGGCAAATCCCGAGGGGACTGTGACGGTGTGCAGATCAACAACCCGGTCACCTTCCAGGTAAAGGTCACGGCTTCGGAGTGTATCCAGGAGCAGTCCTTTGTCATCCGGGCGCTGGGCTTCACCGACACAGTGACGGTACAGGTCCATCCCCAGTGCGAGTGCCAGTGCCGGGACCAGAGTCGGATGAGGAATCTCTGTGGAGGCAAGGGAGTCATGGAGTGTGGCATCTGCAGGTGTGAGTCTGGCTACATTGGGAAAAACTGTGAGTGTCAGACGCAGGGCCGGAGCAGCCAGGAGCTGGAGGGGAACTGCCGGAAGGACAATAGTTCCATTGTGTGCTCGGGGCTGGGGGACTGCATCTGCGGGCAGTGCGTGTGCCACACGAGTGACATCCCCAACAAAGTGATCTTTGGGCAATACTGCGAGTGTGACAACTTCAACTGTGAGAGATATGATGGCCAAGTCTGCGGTGGCCTAAAGAGAGGCTCCTGCTCCTGTGGCCAGTGTAATTGCAAGGAGGGTTTCGAGGGTTCTGCTTGCCAGTGTCAGAGGTCTACCACGGGCTGTCTGAACGCACGGCTGGTGGAGTGCAGTGGCCGTGGCCGGTGCCAATGCAACAGATGCATCTGTGAGAAAGGTTACCAGCCACCTCTGTGTGAAGAGTGTCCCGGCCCCTTGCCCTGCAGCACCTACGTCTTCTGTGCCGAGTGCCTGAAATTTGATAAGGGCCCCTTTCAGAAGAATTGTAGTGTTCAGTGTGCCAATGTGACGCTGCAGACTGTCCCTTTCAAGAAAAAGCCCTGCAAGGAGAGGGACTCGGAGGGCTGCTGGATAACCTACACTTTGCAGCAGAAGGACGGAAACGCTTACAACATCCATGTGGACGACGATCGAGAGTGTGTGAAAGGCCCCAACGTGGCTGCCATCATAGGGGGCACTGTGGCCGGCGTTGTACTGATTGGTGTCCTCCTCCTGGTCATCTGGAAGGCTCTTACCCACCTGACTGACCTCAATGAATACAGACGCTTTGAGAAGGAGAAACTCAAGTCCCAGTGGAACAACGACAACCCCCTCTTCAAGAGCGCCACGACAACGGTCATGAACCCTAAGTTTGCTGAGAGC
Mcoucha   ATGATGGCCCTACACTCACGGCTGCTCGCCCTAGCTCTCCTCCTCTTCCTGTCATCTGCTGTGTCCCAGGAATGCACCAAATACAAAGTCAGCAACTGCAGGGACTGTATCCAGTCGGGGCCTGGCTGCTCGTGGTGTCAGAAGCTGAACTTCACTGGACCAGGGGAACCTGACTCTTTGCGCTGTGACACACGGGCACAGCTGCTGCTGAAGGGTTGTCCAGCCGATGACATCATGGACCCCAAGAGCATTGCTGATCCCAAGTTCGACCCACAGGGGCAACGGAAGCAGCTATCTCCACAAAAAGTGACCCTTTTCTTGCGACCAGGGCAGGCTGCCGCCTTCAATGTGACTTTCCGGAGAGCCAAGGGCTACCCCATTGACCTGTACTACCTCATGGACCTCTCCTACTCTATGCTTGATGACCTCAACAATGTCAAGAAGCTGGGCGGGGACTTGCTGCAGGCCCTCAATGAGATCACCGAGTCGGGCCGCATTGGTTTTGGGTCCTTCGTGGACAAGACAGTGCTGCCTTTTGTCAACACCCACCCTGAGAAGCTGAGGAACCCATGTCCCAACAAGGAGAAAGCCTGCCAGCCCCCGTTTGCCTTTCGTCATGTGCTCAAGCTAACAGACAACTCCAACCAGTTTCAGACAGAGGTCGGCAAGCAATTGATTTCTGGAAACCTGGACGCCCCTGAGGGCGGGCTGGACGCCATAATGCAAGTTGCTGTGTGTCCGAAGGAAATTGGCTGGCGCAATGTCACGAGGCTGCTGGTGTTTGCCACAGACGACGGCTTCCACTTTGCCGGTGATGGCAAACTGGGTGCCATCCTGACCCCCAACGATGGCAACTGCCACCTGGAAGATAACATGTACAAGAGGAGCAATGAGTTCGACTACCCATCCGTGGGCCAGCTGGCGCACAAACTTTCCGAGAGCAACATCCAGCCTATCTTTGCGGTGACAAAGAAGATGGTGAAAACCTATGAGAAACTTACAGAGATTATCCCTAAGTCGGCAGTGGGGGAACTATCTGATGACTCCAGCAACGTGGTGCAGCTCATCAAGAATGCCTACTATAAACTCTCCTCTAGGGTCTTCCTGGACCACAGTGCCCTCCCAGACACCCTGAAGGTCACCTATGACTCCTTCTGCAGTAACGGAGCGTCGAGTATAGGCAAATCCCGAGGAGACTGTGACGGAGTGCAGATCAACAACCCGGTCACCTTCCAGGTAAAGGTTACGGCTTCAGAGTGTATCCAGGAGAAGTCCTTTGTCATCCGGGCACTGGGCTTCACGGACACAGTGACCGTGCAGGTCCTTCCCCAGTGCGAGTGTCAGTGCCGGGACCAGAGTCGGGAGCAGAGTCTCTGTAGAGGCAAAGGAGTCATGGAGTGTGGCATCTGCAGGTGCGATTCTGGCTACATTGGGAAAAACTGTGAGTGCCAGACACAGGGCCGGAGCAGCCAGGAGCTGGAGAGGAACTGCCGGAAGGACAATAGTTCCATCGTGTGCTCCGGGCTCGGGGACTGCATCTGTGGGCAGTGTGTGTGCCACACCAGTGATGTCCCCAACAAACAGATCTATGGGCAATACTGCGAGTGTGACAATGTCAACTGTGAGAGATATGACGGCCAAGTCTGCGGTGGCCAAGACAGGGGCTCCTGTTCCTGTGGCCAGTGTAATTGCAAGGAGGGGTTCGAGGGCTCAGCCTGCCAGTGTCAGAGGTCCACCACAGGCTGTCTGAATGCACGGCTGGTGGAGTGCAGTGGTCGAGGCCGGTGCCAATGCAACAGGTGCATATGTGACAAAGGCTACCAGCCACCGCTGTGCGAGGAGTGTCCTGGTCCCACACCCTGCAGCAACTACACCTCTTGTGCCGAATGCCTGAAGTTTGGTACGGGCCCTTTTGAGAAGAATTGTAGTGTTCAGTGTGCCAATGTGATGCTGCAAACTCTCCCTTGGAAGAAAACTCCCTGCAAGGAGAGGGACTCCGAGGGCTGCTGGATAACTTACATCTTGCTGCAGAAGGACGGAGGCGCTTACAACATCGACGTGAAGGACGATCGAGAGTGTGTGAAGGGCCCCAACGTGGCTGCCATCGTCGGGGGCACCGTGGTAAGCGTCGTACTGATTGGTGTCCTCTTCCTGGCCATCTGGAAGGCCCTGACCCACCTGACCGACCTCAGGGAGTACAGGCGCTTTGAGAAGGAGAAACTCAAGTCCCAGTGGAACAATGACAACCCTCTCTTCAAGAGTGCTACGACCACGGTCATGAACCCCAAGTTTGCAGAAAGC
Mpahari   ATGCTGAGCCCACACTCACTGCTGCTTGCCCTAGCTGGACTGTCATTCCTGGGATCTGCTGTGTCCCAGGAATGCACCAAGTACAAAGTCAGCAACTGCCAGGACTGTATCCAGTCGGGGCCTGGCTGTTCCTGGTGCCAGAAGCTGAACTTCACTGGACCAGGGGAACCTGACTCCTTGCGCTGTGACACACGGGCACAGCTGCTGCTGAAGGGTTGTCCAGCCGATGATATCGTGGACCCCAGGAGCATCGCTGATCCCGAGTTTGACCAACGGGGGCAACGGAAGCAGCTATCTCCACAAAAAGTGACACTTTACTTGCGACCAGGGCAGGCTGCTGCATTCAATGTGACTTTCCGGCGGGCCAAGGGCTACCCCATTGATCTGTACTACCTCATGGATCTCTCCTACTCCATGCTTGATGACCTCAATAACGTCAAGAAGCTGGGTGGGGACTTGCTGCAGGCCCTCAACGAGATCACCGAGTCTGGCCGCATCGGCTTTGGGTCCTTTGTGGACAAGACGGTGCTGCCTTTTGTCAACACCCATCCTGAGAAGCTGAGGAACCCATGTCCCAACAAGGAGAAGGCCTGCCAGCCCCCGTTTGCCTTTCGGCACGTGCTCAAGCTAACCGACAACTCCAACCAGTTTCAGACAGAGGTTGGCAAGCAACTGATTTCCGGAAACCTGGACGCCCCTGAGGGCGGGCTGGATGCCATAATGCAAGTTGCTGCGTGTCCGGAGGAAATTGGCTGGCGCAATGTCACGAGGCTGCTGGTGTTTGCCACAGACGACGGCTTCCACTTTGCTGGTGATGGCAAGCTGGGTGCTATCCTGACCCCCAATGATGGCCGCTGCCACCTGGAGGATAACATGTACAAGAGGAGCAATGAGTTCGACTACCCATCCGTGGGCCAGCTGGCTCACAAACTTTCCGAAAGCAACATCCAACCCATCTTTGCGGTGACAAAGAAGATGGTGAAAACTTATGAGAAACTCACAGAGATTATCCCCAAGTCAGCAGTGGGGGAACTGTCTGACGACTCCAGCAACGTGGTACAGCTCATCAAGAATGCCTACTACAAACTCTCCTCTAGAGTCTTCCTGGACCACAGCACCCTCCCGGACACCCTGAAAGTCACCTATGACTCCTTCTGCAGTAATGGAGCATCGAGTATAGGCAAATCCCGAGGGGACTGTGATGGCGTGCAGATCAACAACCCGGTCACCTTCCAAGTAAAGGTCACGGCTTCAGAGTGTATCCAGGAGCAGTCCTTTGTCATCCGGGCACTGGGTTTCACGGATACAGTGACCGTGCAGGTCCGTCCCCAGTGTGAATGTCAGTGCCAGGACCAGAGTCGGGAGCAGAATCTCTGTGGAGGCAAGGGAGTCATGGAATGTGGCATCTGCAGGTGTGAGTCTGGCTACATTGGGAAAAACTGTGAGTGCCAGACTCAGGGTCGAAGCAGCCAGGAGCTGGAGAGAAACTGTCGGAAGGACAATAGTTCCATCGTGTGCTCAGGGTTTGGGGACTGCATCTGTGGGCAGTGTATGTGCCACACCAGTGACGTCCCAAACAAAAAGATCTACGGGCAATACTGCGAGTGTGACAATGTCAACTGTGAAAGATATGACAGCCAGGTCTGCGGTGGCTCAGGTAGGGGTTCCTGCTACTGTGGCAAATGTAATTGCGAGAAGGGTTTCGAGGGCTCGGCCTGCCAGTGTGAGAGGTCCACCACAGGCTGTCTGAATGCACGGCTGGTAGAGTGCAGTGGCCGTGGCCGGTGCCAATGCAACAGGTGCATATGTGATGAAGGCTACCAGCCACCGATGTGTGAGGAGTGTCCTAGCACCTCGCACTGCGACAACCACACCTCTTGTGCCGAGTGCCTGAAGTTTGATAAGGGCCCTTTTGAGAAGAACTGTAGTGTTCAGTGTGCCGGTATGACGCTGCAGACTATCCCTTTGAAGAGAAAGCCCTGCAAGGAGAGGGACTCAGAAGGCTGCTGGATAACTTACACTTTGCAGCAGAAGGATGGAAACAATTACAACATCCATGTGGAGGACAGTCGAGAGTGTGTGAAGGGCCCCAACGTGGCTGCTATCGTAGGGGGCACCGTGGTGGGTGTCGTACTGATTGGTGTCCTCCTCCTGGTCATCTGGAAGGCCCTGACCCACCTAACTGACCTCAGGGAGTACAGGCGCTTTGAGAAGGAGAAACTCAAGTCCCAGTGGAACAATGATAACCCCCTCTTCAAGAGTGCTACCACAACCGTCATGAACCCCAAGTTTGCTGAAAGC
Mmusculus   ATGCTGGGCCCACACTCACTGCTGCTTGCCCTAGCTGGACTGTTCTTCCTGGGATCTGCTGTGTCCCAGGAATGCACCAAGTACAAAGTCAGCAGTTGCCGGGACTGTATCCAGTCGGGGCCTGGCTGTTCCTGGTGCCAGAAGCTGAACTTCACTGGACCAGGAGAACCTGACTCCTTGCGCTGTGACACACGGGCACAGCTGCTGCTGAAGGGTTGTCCAGCCGATGATATCATGGACCCCAGGAGCATCGCTAATCCTGAGTTCGACCAACGGGGGCAACGGAAACAGCTATCTCCACAAAAAGTGACACTTTACTTGCGACCAGGACAGGCTGCCGCATTCAATGTGACTTTCCGGCGGGCCAAGGGATACCCCATTGATCTGTACTACCTCATGGATCTCTCCTACTCCATGCTTGATGACCTCAACAACGTCAAGAAGCTGGGCGGGGACTTGCTGCAGGCCCTCAACGAGATCACCGAGTCTGGCCGCATCGGCTTTGGGTCGTTTGTGGACAAGACGGTGCTGCCTTTTGTTAACACCCATCCTGAGAAGCTGAGGAACCCATGTCCCAACAAGGAGAAGGCCTGCCAGCCCCCATTTGCCTTTCGGCACGTGCTCAAGTTAACCGACAACTCCAACCAGTTTCAGACAGAGGTCGGCAAGCAACTGATTTCCGGAAACCTGGACGCCCCTGAGGGTGGGCTGGATGCCATAATGCAAGTTGCTGCATGTCCGGAGGAAATTGGCTGGCGCAATGTCACGAGGCTGCTGGTGTTTGCCACAGACGATGGCTTCCACTTTGCTGGTGATGGCAAACTGGGTGCCATCCTGACCCCCAATGATGGCCGCTGCCACCTGGAGGATAACATGTACAAGAGGAGCAATGAGTTCGACTACCCATCCGTGGGTCAGCTGGCACACAAACTTTCCGAGAGCAACATCCAGCCCATCTTTGCGGTGACAAAGAAGATGGTGAAAACGTATGAGAAACTCACGGAGATCATCCCCAAGTCAGCAGTGGGGGAACTGTCTGACGACTCCAGCAACGTGGTGCAGCTCATCAAGAATGCCTACTATAAACTCTCCTCTAGAGTCTTCCTGGACCACAGCACCCTCCCGGACACCCTGAAAGTCACCTATGACTCCTTCTGCAGTAATGGAGCATCGAGTATAGGCAAATCCCGTGGGGACTGTGATGGCGTACAGATCAACAACCCGGTCACCTTCCAGGTAAAGGTCATGGCTTCCGAGTGTATCCAGGAGCAGTCCTTTGTCATCCGGGCACTGGGTTTCACGGATACAGTGACCGTGCAGGTCCGTCCCCAGTGTGAGTGTCAGTGCCGGGACCAGAGTCGGGAGCAGAGTCTCTGTGGAGGCAAGGGAGTCATGGAGTGTGGTATCTGCAGGTGTGAGTCTGGCTACATTGGGAAAAACTGTGAGTGCCAGACTCAGGGTCGGAGCAGCCAGGAGCTGGAGAGAAACTGTCGGAAGGACAATAGTTCCATCGTGTGCTCAGGGCTTGGGGACTGCATCTGTGGGCAGTGTGTATGCCATACCAGTGACGTCCCCAACAAAGAGATCTTTGGGCAATACTGCGAGTGTGACAATGTCAACTGTGAGAGATATAACAGCCAAGTCTGCGGTGGCTCAGATCGGGGTTCCTGCAACTGTGGCAAATGTAGTTGCAAGCCCGGTTACGAGGGCTCGGCCTGCCAGTGTCAGAGGTCCACCACGGGCTGTCTGAATGCACGGCTGGTAGAGTGCAGTGGCCGTGGCCACTGCCAATGCAACAGGTGCATATGTGACGAAGGCTACCAGCCACCGATGTGTGAGGATTGTCCCAGCGGCTCGCACTGCGACAACCACACCTCTTGTGCCGAGTGCCTGAAGTTTGATAAGGGCCCTTTTGAGAAGAACTGTAGTGTTCAGTGTGCTGGTATGACGCTGCAGACTATCCCTTTGAAGAAAAAGCCCTGCAAGGAGAGGGACTCGGAAGGCTGTTGGATAACTTACACTTTGCAGCAGAAGGACGGAAACATTTACAACATCCATGTGGAGGACAGTCTAGAGTGTGTGAAGGGCCCCAATGTGGCTGCCATCGTAGGGGGCACCGTGGTAGGTGTCGTACTGATTGGTGTCCTCCTCCTGGTCATCTGGAAGGCCCTGACCCACCTGACTGACCTCAGGGAGTACAGGCGCTTTGAGAAGGAGAAACTCAAGTCCCAATGGAACAATGACAACCCCCTCTTCAAGAGTGCTACGACAACGGTCATGAACCCCAAGTTTGCTGAAAGC
Mcaroli   ATGCTGGGCCCACACTCACTGCTGCTTGCCCTAGCTGGACTGTTCTTCCTGGGATCTGCTGTGTCCCAGGAATGCACCAAGTACAAAGTCAGCAATTGCCGGGACTGTATCCAGTCGGGGCCTGGCTGTTCCTGGTGCCAGAAGCTGAACTTCACTGGACCAGGAGAACCTGACTCCTTGCGCTGTGACACACGGGCACAGCTGCTGCTGAAGGGTTGTCCAACCGATGATATCATGGACCCCAGGAGCATCGCTAATCCTGAGTTCGATCAACGGGGGCAACGGAAGCAGCTATCTCCACAAAAAGTGACACTTTACTTGCGACCAGGGCAGGCTGCCGCATTCAATGTGACTTTCCGGCGGGCCAAGGGCTACCCCATTGATCTGTACTACCTCATGGATCTCTCCTACTCCATGCTTGATGACCTCAACAACGTCAAGAAGCTGGGCGGGGACTTGCTGCAGGCCCTCAACGAGATCACTGAGTCTGGCCGCATTGGCTTTGGGTCGTTTGTGGACAAGACGGTGCTGCCTTTTGTTAACACCCATCCTGAGAAGCTGAGGAACCCATGTCCCAACAAGGAGAAGGCCTGCCAGCCCCCATTTGCCTTTCGGCACGTGCTCAAGTTAACCGACAACTCCAACCAGTTTCAGACAGAGGTCGGCAAGCAACTGATTTCCGGAAACCTGGACGCCCCTGAGGGCGGGCTGGATGCCATAATGCAAGTTGCTGCGTGTCCGGAGGAAATTGGCTGGCGCAATGTCACGAGGCTGCTGGTGTTTGCCACAGACGATGGCTTCCACTTTGCTGGTGATGGCAAACTGGGTGCCATCCTGACCCCCAATGATGGCCGCTGCCACCTGGAGGATAACATGTACAAGAGGAGCAATGAGTTTGACTACCCATCCGTGGGCCAGCTGGCACACAAACTTTCCGAGAGCAACATCCAGCCCATCTTTGCGGTGACAAAGAAGATGGTGAAAACGTATGAGAAACTCACAGAGATTATCCCCAAGTCAGCAGTGGGGGAACTATCTGACGACTCCAGCAACGTGGTGCAGCTCATCAAGAATGCCTACTATAAACTCTCCTCTAGAGTCTTCCTGGACCACAGCACCCTCCCGGACACCCTGAAAGTCACCTATGACTCCTTCTGCAGTAATGGAGCATCGAGTATAGGCAAATCCCGAGGGGACTGTGATGGCGTGCAGATCAACAACCCGGTCACCTTCCAGGTAAAGGTCATGGCTTCCAAGTGTATCCAGGAGCAGTCCTTTGTCATCCGGGCACTGGGTTTCACGGATACAGTGACCGTGCAGGTCCGTCCCCAGTGTGAGTGTCAGTGCCGGGACCAGAGTCGGGACCAGAGTCTCTGTGGAGGCAAGGGAGTCATGGAGTGTGGCATCTGCAGGTGTGAGTCTGGCTACATTGGGAAAAACTGTGAGTGCCAGACTCAGGGTCGGAGCAGCCAGGAGCTGGAGAGAAACTGTCGGAAGGACAATAGTTCCATCGTGTGCTCAGGGCTTGGGGACTGCATCTGTGGGCAGTGTGTATGCCACACCAGTGACGTCCCCAACAAAGAGATCTATGGGCAATACTGCGAGTGTGACAATGTCAACTGTGAGAGATATAACAGTCAAGTCTGCGGTGGCTCAGATCGGGGTTCCTGCTCCTGTGGCAAATGTAATTGCAAGGAGGATTACGAGGGCTCGGCCTGCCAGTGTCAGAAGTCCACTACGGGCTGTCTGAATGCACGGCTGGTAGAGTGCAGTGGCCGTGGCCACTGCCAATGCAACAGGTGCATATGTGACGAAGGCTACCAGCCACTGCTGTGTGAGGACTGTCCCAGCGGCTCGCACTGCGACAACCACACCTCTTGTGCCGAGTGCCTGAAGTTTGATAAGGGCCCTTTTGAGAAGAACTGTAGTGTTCAGTGTGCCGGTATGACGCTGCAGACTATCCCTTTGAATAAAAAGCCCTGCAAGGAGAGGGACTCGGAAGGCTGCTGGATAACTTACACTTTGCAGCAAAAGGACGGAAACATTTACAACATCCATGTGGAGGACAGTCTAGAGTGTGTGAAGGGCCCCAATGTGGCTGCCATCGTAGGGGGCACCGTGGTAGGTGTCGTACTGATTGGTGTCCTCCTCCTGGTCATCTGGAAGGCCCTGACCCACCTGACTGACCTCAGGGAGTACAGGCGCTTTGAGAAGGAGAAACTCAAGTCCCAATGGAACAATGACAACCCCCTCTTCAAGAGTGCTACGACAACGGTCATGAACCCCAAGTTTGCTGAAAGC
Aniloticus   ATGCTGGGCCCACACACACTGCTGCTTGCCCTCCCTGGACTGCTCTTCCTAGGATCTGCCATGTCCCAGGAGTGCACCAAGTACAAAGTCAGCAGCTGCCGGGAATGTATTCAGTCGGGGCCTGACTGCTCGTGGTGCCAGAAGCTGAACTTCACTGGACCAGGAGAGCCGGACTCCTTGCGCTGTGACACACGGGCACAGCTGCTGCTGAAGGGTTGTCCAGCCGATGATATAATGGATCCCAGGAGCATTGCTGATCCCCTGTTGGACCAACGGGGGCAACGCCAGCAGCTATCTCCACAGAAAGTGAATCTTTATTTGAGACCAGGGCAGGCTGCCGCCTTCAATGTGACTTTCCGGCGGGCCAAGGGCTACCCCATTGATCTGTACTACCTCATGGACCTCTCCTACTCCATGCTCGATGACCTCAACAATGTCAAGAAGCTGGGTGGTGACTTGCTGCAGGCCCTCAATGAGATCACCGAGTCCGGCCGCATCGGCTTTGGGTCCTTCGTGGACAAGACGGTGCTGCCTTTTGTCAACACCCATCCTGAGAAGCTGAGGAACCCATGTCCCAACAAGGAGAAAGCCTGCCAGCCCCCGTTTGCCTTTCGGCATGTGCTCAAGCTAACCGACAACTCCAACCAGTTTCAGACAGAGGTCGGCAAGCAATTGATTTCCGGAAACTTGGACGCCCCTGAGGGCGGGCTGGATGCCATAATGCAAGTTGCTGCGTGTCCGAAGGAAATTGGCTGGCGCAATGTCACGAGGCTGCTGGTGTTTGCCACAGACGATGGCTTCCACTTTGCCGGTGATGGGAAACTGGGCGCCATCCTGACCCCCAACGATGGCCGCTGTCACCTGGAGGACAACATGTACAAGAGGAGCAATGAGTTTGACTACCCATCAGTGGGCCAGCTGGCACACAAACTTTCCGAGAGCAACATCCAGCCCATCTTTGCAGTGACAAAGAAGATGGTGAAAACCTATGAGAAACTCACAGAGATTATCCCCAAGTCAGCAGTGGGCGAACTGTCTGATGACTCCAGCAACGTAGTGCAGCTTATCAAGAATGCCTACTATAAACTCTCCTCTAGAGTCTTCCTGGACCACACCACCCTCCCAGACAACCTGAAAGTCACCTACGACTCCTTCTGCAGTAACGGAGCATCGAGTATAGACAAACCCCGAGGGGATTGTGACGGCGTGCAGATCAACAACCCGGTCACCTTCCAGGTGAAGGTCACGGCTTCGGAGTGTGTCCAGGAGCAGTCCTTTGTCATCCGGGCACTGGGTTTCACCGACACAGTGACCGTGAAGGTCCTTCCCTTGTGTGAGTGCCAGTGCCAGGACCAGAGTCGGTACCAGAGTCTCTGTGGAGGCAAGGGAGTCATGGAGTGTGGTATCTGCAGGTGTGAGTCTGGCTACATCGGGAAAAACTGTGAGTGCCAGACGCAGGGCCGGAGCAGCCAGGAGCTGGAGGGAAACTGTCGGAAGGACAATAGTTCCATCGTGTGCTCCGGGTTGGGGGACTGCATCTGCGGGCAGTGCGTGTGCCACACCAGTGACATCCCCAACAAATTGATCTATGGGCAATACTGTGAGTGTGACAATGTCAACTGTGAGAGATATGATGGCCAAGTCTGCGGTGGCTCAAGAAGGGGCACCTGCTCCTGTGGCCAATGCAATTGCCAGAAGGAATACGAGGGCTCAGCCTGTCAGTGCCAGAGGTCCACCATAGGCTGTCTGAATGCACAGCTGGTAGAATGTAGCGGCCGTGGCCGGTGCCAGTGCAACAGGTGCATATGTGATATAGGCTACCAGCCACCGCTGTGTGAGAAATGTCCCAGCTCCGTGAACTGCAGCAATTACATCTTTTGTGCCGAGTGCCTGAAATTTAATAAGGGCCCCTTTGAGAAGAACTGTAGTGTTCAGTGTGCCAGTTTGACGCTGCAGACTACCCCTTTGAAGAAGAAAGTCTGCAAGGAGAGGGACTCAGAGGGCTGCTGGATAAAGTATACTTTGCAGGAGAAGGACGGAGGCATTTACAACATCCATGTGGAGGACGATCAAGAGTGTGTGAAAGGCCCCAACGTGGCTGCCATCGCAGGGGGCACTGTGGTAAGCGTGGTACTGATTGGTGTCCTCTTCCTGGTCACCTGGAAGGCCCTGACCCACCTGACTGACCTCAGGGAGTATAGACGCTTTGAGAAAGAGAAACTCAAGTCCCAGTGGAACAATGATAACCCCCTCTTCAAGAGTGCTACGACAACGGTCATGAACCCCAAGTTTGCCGAAAGC
Gsurdaster   ATGCTGGACTCACACTCACTGCTGCTTGCCCTAGTTGGACTGCTCTTCCTGGGATTCGCTATGTCCCAGGAATGCACCAAGTACAAAGTCAGCAACTGCCGAGAATGTATCCAGTCGGGGCCTGACTGCTCGTGGTGTCAGAAGCTGAACTTCACTGGACGAGGAGAGCCGGACTCCTTGCGCTGTGACACACGGGCACAGCTGCTGCTGAAGGGTTGTCCAGCCGATGATATAATGGACCCCAGTAGCATCGCTGATCCCCTGTTGGACCAACGGGGGCAACGACAGCAGCTGTCTCCACAAAAAGTGACACTTTACTTGAGACCAGGGCAGGCTGCCGCATTCAATGTGACTTTCCGGAGGGCCAAGGGCTACCCCATTGACCTGTACTACCTCATGGACCTTTCCTACTCCATGCTCGATGACCTCAACAACGTCAAGAAGCTGGGCGGTGACTTGCTGCAGGCCCTCAACGAGATCACCGAGTCCGGCCGCATCGGCTTTGGGTCCTTCGTGGACAAGACGGTGCTGCCTTTTGTCAACACCCATCCTGAGAAGCTGAGGAACCCATGTCCCAACAAGGAGAAAGCCTGCCAGCCCCCGTTTGCCTTTCGGCATGTGCTCAAGCTAACCGACAACTCCAACCAGTTTCAGACAGAGGTCGGCAAGCAGTTGATTTCCGGAAACCTGGACGCCCCCGAGGGCGGGCTGGATGCCATAATGCAAGTCGCTGCGTGTCCGGAGGAGATTGGCTGGCGCAATGTCACGAGGCTGCTGGTGTTCGCCACCGACGACGGCTTCCACTTTGCCGGTGATGGGAAACTGGGTGCCATCCTGACGCCCAACGATGGCCGCTGCCACCTGGAGGATAACATGTACAAGAGGAGCAATGAGTTTGACTACCCGTCAGTGGGCCAGCTGGCACACAAACTTTCCGAGAGCAACATCCAGCCCATCTTTGCGGTGACAAAGAAGATGGTGAAAACCTATGAGAAACTCACAGAGATTATCCCCAAGTCAGCAGTGGGCGAACTGTCTGATGACTCCAGCAACGTAGTGCAGCTTATCAAGAACGCCTACTATAAACTCTCCTCTAGAGTCTTCCTGGACCACACCACCCTCCCGGACAACCTGAAAGTCACCTATGACTCCTTCTGCAGTAACGGAGTATCGAGTATAGACAAATCCCGAGGGGACTGTGACGGCGTGCAGATCAACATTCCGGTCACCTTCCAGGTGAAGGTCACAGCTTCGGAGTGTGTCCAGGAGCAGTCTTTTGTCATCCGGGCGCTGGGCTTCACCGACACAGTGACCGTGAAGGTCCTTCCCCTGTGTGAGTGCCAGTGCCGGGACCAGAGTCGGGACCAGAGTCTCTGTGGAGGCAAGGGAGTCATGGAGTGTGGTATCTGCAGGTGTGAGTCTGGCTATATTGGGAAAAACTGTGAGTGCCAGACGCAGGGCCGGAGCAGCCAGGAGCTGGAGGGAAACTGTCGGAAGGACAACAGTTCCATCGTGTGCTCCGGGTTGGGGGACTGCATCTGTGGGCAGTGTGTGTGCCACACCAGTGACATCCCCAACAAAGTGATTTATGGGCAGTACTGCGAGTGTGATAACGTCAACTGTGAGAGATATGACGGCCAAGTCTGCGGTGGCCCAAAGAGGGGCTCCTGCTCCTGTGGCCAATGCAATTGCAAGAAGGATTACGAGGGCTCGGCCTGTCAGTGCCAGAAGTCCACCACGGGCTGTCTGAACGCACGGCTGGTAGAGTGCAGTGGCCGCGGCCGGTGCCTTTGCAACAGGTGCATATGTGATACAGGCTACCAGCCACCGCTGTGTGAGGACTGTCCCAGCTCCGTGAACTGCAGCCAGTACATCTCTTGTGCCGAGTGCCTGAAATTTAATAAGGGTCCCTTTGAGAAGGACTGTAGTACTCAGTGTGCCAGTTTGACGCTGCAGACTATCCCTTTGAAGAAAAAGTTATGCAAGGAGAGGGACTCGGAGGGCTGCTGGATCACGTACACTTTGCAGGAGAAGGACGGAGGCATTTACAACATCGATGTGGAGGACAGTCGAGAGTGTGTGAAAGGCCCAAATGTGGCAGCCATTGCAGGGGGCACCGTGGTAAGCGTGGTACTGATTGGTGTCCTCTTCCTGGTCATCTGGAAGGCCCTGACCCACCTGACTGACCTCAGGGAGTACAGACGCTTTGAGAAGGAGAAACTCAAGTCTCAGTGGAACAACGATAACCCCCTCTTCAAGAGTGCTACAACAACGGTCATGAACCCCAAGTTTGCCGAAAGC

(Munguiculatus,(Ngalili,((Otorridus,(Pleucopus,Pmaniculatus)),((Aamphibius,Mochrogaster),(Mauratus,Cgriseus)))),(((Rrattus,Rnorvegicus),(Aniloticus,Gsurdaster)),(Mcoucha,(Mpahari,(Mmusculus,Mcaroli)))));


 CD18 
 Bats
 16 2313
Palecto   ATGCTGTGTCAATGCCTGCTCGCCCTGGCGGGTCTGCTCTCCCTCGGGTCTGTCCTCTCCCAGGAGTGCCCCAAGTACAAAGGTGGCACCTGCCAGGAATGCATCCAGTCGGGGCCCGGCTGCGCCTGGTGTCAGAAGCTGAATTTCACGGGACCCAATGAGCCCAACTCCGTTCGCTGTGACACACGGGAGCAGCTGCTATCTAAGGGCTGTGCAGCTGACGATATCATGGACCCTAGGAGCCTGGCCCAGACCCAGGAGGACCAGAAAGGGGGCAGGCAGTTGTCCCCTCAGAAAGTGACGGTCTACGCGAGACCAGGCCAGGCGGCGGTATTCAACGTGACCTTCCGCCGCGCCAAGGGCTACCCCATCGACCTGTACTACCTGATGGACCTCTCCTACTCCATGCTCGACGACCTCATCAACGTCAAGAAGCTGGGGGGCGACCTGCTCCGGGCCCTCAACGAGATCACCGAGTCCGGCCGCATTGGCTTCGGGTCCTTTGTGGACAAGACGGTGCTCCCCTTTGTCAACACGCACCCCGAGAAGCTGAAGAACCCGTGCCCCAACAAGGAGAAGGAGTGCCAGCCCCCATTCGCCTTCCGGCACGTGCTGAAGCTCACCGACAACTCCAACCAGTTCCAGACGGAGGTCGGCAAGCAGCTGATCTCTGGGAACCTGGACGCCCCCGAGGGCGGGCTGGACGCCATGATGCAGGTCGCCGCGTGCCCGAATGAAATTGGCTGGCGCAACGTCACGCGGCTGCTGGTGTTTGCCACAGACGATGGCTTCCACATTGCGGGTGACGGGAAACTGGGTGCCATCCTGACCCCCAATGACGGCCGCTGCTTGGAGGACAATATGTACAAGAGAAGCAATGAGTTTGACTACCCATCCGTGGGCCAGCTGGCGCACAAACTGGCCGAGAGCAACATCCAGCCCATCTTCGCCGTGACCAAGAGGATGGTGAAAACCTATGAGAAGCTCACCGAGATCATCCCCAAGTCGGCGGTCGGGGAGCTGTCCGAGGACTCCAGCAACGTGGTCCAGCTCATCAAGAACGCCTACAACAAACTGTCCTCCAGGGTCTTTCTGGAGCACAGCACCCTCCCCGACACCCTGAGAGTCACCTACGACTCCTTCTGCAGTAACGGAGTATCACAGGTGAACCAGCCCAGAGGGGACTGTGACGGCGTCCAGATCAATGACCCGGTCACCTTCCAGGTGAAGGTCACGGCCGCAGAGTGCATCCAGGAGAAGTCGTTTGTCATCCGGGCGCTGGGCTTCTCGGACACGGTGACCGTGCAGGTCCTTCCCCAGTGCACGTGCCAGCGAGATGCGAGCCGGGACCGCGGCCTGTGCCTCAACAAGGGCTCCGTGGAGTGTGGCGTCTGCAGGTGCGACGCCGGCTACATGGGGAAGAACTGTGAGTGCCAGACGCAGGGCCGCAGCAGCCAGGAGCTGGAGGGGAACTGCCGCAGGGACAACGCCTCCGTCATCTGCTCGGGGCTGGGGGACTGCGTCTGCGGGCAGTGCGTGTGCCACGCGAGCGACACGCCCACCAAGAAGATCTTCGGGCGGTTCTGCGAGTGCAACAACTTCGACTGCGAGCGCTACGGCGGCCACGTCTGCGGAGGCCTCGGTCGTGGGGAGTGCTCCTGCGGCAAGTGCCTCTGCAAACAGGACTTCGAGGGCTCAGCCTGCCAGTGCGAGAAGTCCAGCCAGGGCTGCCGGCGGGGCTCCGTGTGCAGCGGCCGGGGCCAGTGCCAGTGCAACACGTGCCACTGCGAGGCGGGGTACCAGCCGCCCTTCTGCGAGGAGTGCCCCGGCTGCCCGTCGCCCTGTGGCGGGCTCATCTCCTGTGCCGAGTGCCTGAAGTTCGACAAGGGCCCCTTCGAGAAGAACTGCAGTAAGGCCTGCGAGAACCGAACGCTGCTGAGCAAAACCCCCGAGCCCGGGCGGGTCAGCGCCCCGGGGCTGACCCGGCGATGCAGGGAGCGGGACTCGGAGGGCTGCTGGGTGAACTACACCCTGTGGCAGCAGGATGGGAAGGACACATACAGCATCCTGGTGGACGAGCAACGGGAGTGTCCAAAGGGCCCCAACGTTGCTGCCATCGTGGGGGGCACTGTGGCGGGAGTCGTGCTGATTGGAGTTCTCCTGCTGGTCATCTGGAAAGCACTGACTCACCTGAGCGACCTCAGGGAGTACAAGCGCTTCGAGAAGGAGAAGCTCAAGTCTCAGTGGAACAATGAAAACCCCCTTTTCAAGAGTGCCACCACGACGGTCATGAACCCTAAGTTTGCTGAGAGT
Raegyptiacus   ATGCCGTGTCAACGCCTGCTGGCCCTGGCGGGTCTGCTGTCCCTCGGGTCTGTGCTCTCCCAGGAGTGCCCCAAGTACAAGGTCGGCACCTGCCAGGACTGCATCCAGTCGGGGCCCGGCTGCGCCTGGTGTCAGAAGCTGAATTTCACAGGACCCAGCGAGCCCGACTCCGTTCGCTGTGACACACGGGAGCAGCTGCTGTCTAAGGGCTGTGCCGCTGACGATATCATGGACCCCAGGAGCCTGGCCCAGCCCCAGAAGGACGAGGACAGGGGCAGGCAGCTGTCCCCACAGAGAGTGAGGGTCTACCTGAGACCAGGCCAGGCGGCGGTATTCAATGTGACCTTCCGCCGCGCTAAGGGCTACCCCATCGACCTGTACTACCTGATGGACCTCTCCTACTCCATGCTGGACGACCTCATCAACGTCAAAAAGCTGGGGGGCGACCTGCTCCAGGCCCTCAACGAGATCACGGAGTCTGGCCGCATCGGCTTCGGGTCCTTCGTGGACAAGACGGTGCTCCCCTTCGTCAACACGCACCCCGAGAAGCTGAAGAACCCGTGCCCCAACAAGGAGAAGCAGTGCCAGCCCCCGTTCGCCTTCCGGCACGTGCTGAAGCTCACCGACAACTCCAACCAGTTCCAGACGGAGGTCGGCAAGCAGCTGATCTCCGGGAACCTGGACGCCCCCGAGGGCGGGCTGGACGCCATGATGCAGGTGGCCGCGTGCCCGAAGGAAATTGGCTGGCGCAACGTCACGCGCCTGCTGGTGTTTGCCACGGACGACGGCTTCCACATTGCGGGGGACGGGAAACTGGGCGCCATCCTGACCCCCAATGACGGCCGCTGCTTGGAGGACAATATGTACAAGAGAAGCAATGAGTTTGACTACCCGTCGGTCGGCCAGCTGGCGCACAAACTGGCCGAGAGCAACATCCAGCCCATCTTCGCCGTGACCAAGAGGATGGTGAAAACCTACGAGAAGCTCACCGAGATCATCCCCAAGTCGGCGGTCGGGGAGCTGTCCGAGGACTCCAGCAACGTGGTCCAGCTCATCAAGAATGCCTACAACAAACTGTCCTCCCGCGTCTTTCTGGAGCACAACACCCTCCCCGACACCCTGAAAGTCACCTACGACTCCTTCTGCAGTAACGGAGTATCGCAGGTGAACCAGCCCAGAGGGGACTGTGACGGCGTCCAGATCAACAACCCGGTCACCTTCCAGGTGAAGGTCACGGCCGCGGAGTGCATCCCGGAGACGTCGTTCGTCATCCGGGCGCTGGGCTTCTCGGACACGGTGACCGTGCAGGCCCTTCCCCAGTGCGCATGCCACCGCGACGTGGGCCGGGACCGCGGCCTGTGCCTCAACAAGGGCTCTGTGGAGTGCGGCATCTGCAGGTGCGACGCCGGCTACACCGGCAAGAACTGCGAGTGCCAGACGCAGGGCCGCAGCAGCCAGGAGCTGGAGGGCAACTGCCGCAAGGACAACGTGTCCGTCATCTGCTCGGGGCTGGGGGACTGCATCTGCGGGCAGTGCGTGTGCCACGCGAGCGACGTGCCCGGCAGGAAGGTCTTCGGGCAGTTCTGCGAGTGCGACAACTTCAACTGTGAGCGCTACGGCGGCCACGTGTGCGGCGGCCCCGGTCGCGGGGAGTGCTCCTGCGGCAAGTGCCTCTGCAAAGAGGGGTTCGGGGGCTCGGCCTGCCAGTGCGAGAAGTCCAGCCACGGCTGCCGGCGGGGCGCCGTGTGCAGCGGCCGCGGCCAGTGCCTGTGCAATGCGTGCATGTGCAACACGGGCTACCAGCTGCCCTTCTGCGAGGACTGCCCTGGCTGCCACTCGCCCTGCGGCAAGCTCGTCTCCTGTGCCGAATGCCTGAAGTTCGACAAGGGCCCCTTGGAGAAGAACTGCAGCCGGGCCTGCGCGAACCTGACGCTGCTGAGCAGCGCGCCCGAGCCTGGGCGGCTCGCCCACCCGGGGCTGACGCGGCGGTGCAGGGAGCGGGACTCGGAGGGCTGCTGGCTGAACTACACCCTGTGGCAGCAGGACGGCATGGACAAGTACAGCATGCTGGTGGACGAGCAGCGAGAGTGTCCAGAGGGCCCCAACGTTGCTGCCATTGTGGGGGGCACCGTGGCGGGAGTCGTGCTGATCGGGGTCCTCCTGCTGGTCATCTGGAAAGCGCTGACGCACCTGAGTGACCTCAGGGAGTACAAGCGCTTCGAGAAGGAGAAGCTCAAGTCTCAGTGGAACAACGAAAACCCCCTTTTTAAGAGCGCCACCACGACGGTCATGAACCCTAAGTTTGCTGAGAGT
Rsinicus   ATGCTGCGTCAGCACCTGCTCACCCTGGCGGGTCTGCTCTCCCTCGGGTCTGTCCTCTCCCAGGAGTGTACCAAGTACAAGGTCAACACCTGCCAGGACTGCATCCAATCGGGGCCTGGCTGTGCCTGGTGCCAGCAGCTGAACTTCACCGGGCCAGGGCAGCCTGACTCCATTCGCTGTGACACACGGGAGCAGCTACTCTCTATGAAATGTGAGGCTGATGAAATCATAGACCCCAGGAGCGTTGTTAGGAGCCAGGACAACCAAAAGGGGAGTCAGCAGCTGTCCCCACAGACAGTGACGCTCTCCCTGAGACCAGGTCAGGCAGCTGTGTTCAACGTGACCTTCAGGCGTGCCAAGGGCTACCCCATCGACCTGTACTACCTGATGGACCTGTCCTACTCCATGCTCGACGACCTCATCAACGTCAAGAAGCTGGGGGGCGACCTGCTCAGGGCCCTCAACGAGATCACCGAGTCCGGCCGCATCGGCTTCGGGTCCTTTGTGGACAAGACGGTGCTCCCCTTCGTCAACACACACCCCGAGAAGCTGAGGAACCCGTGCCCCAACAAGGAGAAGGAATGCCAGGCCCCGTTCGCCTTCAGGCACGTGCTGAGTCTCACCGACAACTCCAACCAGTTCCAGACAGAGGTGGGGAAGCAGCTGATTTCTGGGAACCTGGACGCGCCCGAGGGCGGGCTGGACGCCATGATGCAGGTCGCTGCGTGCTCGAAGGAAATTGGCTGGCGTAACGTCACGCGGCTGCTGGTATTTGCCACGGACGACGGCTTCCACATCGCGGGCGACGGGAAACTGGGCGCCATCCTGACCCCCAATGACGGCCACTGTCTGGAGGACAACATGTATAAAAGAAGCAATGAGTTCGACTACCCATCGGTGGGCCAGCTGGCACACAAACTGGCCGAAAACAACATTCAGCCCATCTTTGCTGTTACCAAGAGAATGGTGGGAACGTACGAGAAGCTCACCGACATCATCCCCAAGTCGGCCGTCGGGGAGCTATCAGAAGACTCCAGCAACGTGGTGCAGCTCATTAAGAACGCCTACAACAAACTCTCCTCCAGAGTCTTCCTGGAACACAGCACCCTCCCCGCCACCCTGAAAGTCACCTATGACTCCTTCTGCAGTAATGGAGAATCGCAGGTGAACCAGCCCAGAGGGGACTGCGATGGCGTCCAGATCAACGTCCCGATCACCTTCCAGGTGAAGGTCACAGCCACGGAGTGCATCCAGGAGCAGTCATTTGTCATCCGGGCGCTGGGCTTCACGGACACAGTGACTGTGCGTGTCCTTCCACAGTGTGAATGCCGGCAGGATGTGAGCCAGGACCGCAGCGCCTGCAGCAACAAAGGCTCCATGGAGTGTGGCATCTGCAGGTGCGACGCTGGCTACATTGGGAAGAATTGTGAGTGCCAGACGCAGGGCCGCAGCAGCCAGGAACTGGAAGGAAGCTGTCGTAAAGACAACAACTCCATCATCTGCTCGGGGCTGGGGGACTGCATCTGTGGACAGTGTCTGTGCCACACAAGTGACGTGCCCAATAAGAAGATCTTTGGGCAGTTCTGCCAATGCGACAATGTCAACTGCGAGCGCTATGATGGGAAAGTCTGCGGGGGCGACGATCGGGGGGAATGCTTCTGTGGCAAGTGCCTCTGCAAACCGGGCTTCGAGGGCTCTGCCTGCCAGTGCGAGCAGTCCACGAAAGGCTGCCGGCGGGGATCCGTGTGCAGTGGCCGTGGCCAGTGCCGCTGCAACGTGTGTGAGTGCGACGCAGGCTACCAGCCACCCTTTTGCGAGGAGTGCCAGGGCTGCCCATCGCTCTGTGGCCAGTACATCTCTTGTGCCGAGTGCCTGAAATTCGACAAGGGCCCCTTCGGGAAGAACTGCAGTGTGGAGTGCCAGAACCTGAAGCTGCTGAGTGAGCCCCACAAGGCAGGTCGGTTCAGCACCCCCAAGCAGACCCGGAAGTGTAAGGAGCGTGACTCGGACGGCTGCTGGGTGACCTACACCTTGTGGCAGCAGGATGGGAGGGACGGATACGACATCCACGTGGATGAGGCCCGAGAGTGTCCAGTGGGCCCCAACGTTGCTGCCATCGTGGGAGGCACCGTGGCGGGAGTCGTGCTGATCGGGGTCTTCCTGCTGGTCATCTGGAAAGCCTTGACCCACATCAGCGACCTCAGGGAGTACAAGCGCTTCGAGAAGGAGAAGCTCAAGTCTCAGTGGAACAATGATAATCCCCTTTTCAAGAGCGCTACCACGACAGTCATGAACCCTAAGTTTGCTGAGAGT
Rferrumequinum   ATGCTGCGTCCACACCTGCTCACCCTGGCGGGTCTGCTGTTCCTCGGGTCTGTCCTCTCCCAGGAGTGCACCAAGTACAAGGTCAACACCTGCCAGGACTGCATCCAATCGGGGCCTGGCTGTGCCTGGTGCCAGCAGCTGAACTTCACCGGGCCGGGGCAGCCTGACTCCATTCGCTGTGACACACGGGAGCAGCTACTCTCTATGAAATGTGAGGCTGATGAAATCATGGACCCCAGGAGTGTTGTTAGGAGCCAGGACAACCAAAAGGGGGGTCAGCAGCTGTCCCCACAGACAGTGACGCTCTCCCTGAGACCAGGTCAGGCGGCTGCGTTCAATGTGACCTTCAGGCGTGCCAAGGGCTACCCCATCGACCTGTACTACCTGATGGACCTGTCCTACTCCATGCTCGACGACCTCATCAACGTCAAGAAGCTGGGGGGCGACCTGCTCCGGGCCCTCAACGAAATCACCGAGTCCGGCCGCATCGGCTTCGGGTCCTTTGTGGACAAGACGGTGCTCCCCTTCGTCAACACACACCCCGAGAAGCTGAGGAACCCGTGCCCCAACAAGGAGAAGGAGTGCCAGGCCCCGTTCGCCTTCAGGCACGTGCTGAGTCTCACCGACAACTCCAATCAGTTCCAGACAGAGGTGGGGAAGCAGCTGATTTCTGGGAACCTGGATGCCCCCGAGGGCGGGCTGGATGCCATGATGCAGGTCGCCGCGTGTTCGAAGGAAATTGGCTGGCGTAACGTCACGCGGCTGCTGGTATTTGCCACGGACGACGGCTTCCACATCGCGGGCGATGGGAAACTGGGCGCCATCCTGACCCCCAACGACGGCCACTGTCTGGAGGACAACATGTATAAAAGAAGCAATGAGTTCGACTACCCATCGGTGGGCCAGCTGGCACACAAACTGGCCGAAAACAACATTCAGCCCATCTTTGCTGTGACCAAGAGAATGGTGGGAACGTACGAGAAGCTCACTGACATCATCCCCAAGTCGGCCGTCGGGGAGCTGTCGGAAGACTCCAGCAACGTGGTGCAGCTCATTAAGAACGCCTACAACAAACTCTCCTCCAGAGTCTTCCTGGAACACAGTACCCTTCCCGCCACCCTGAAAGTCACCTATGACTCCTTCTGCAGTAATGGAGAATCGCAGGTGAACCAGCCCAGAGGGGACTGTGATGGCGTCCAGATCAACGTCCCGATCACCTTCCAGGTGAAGGTCACAGCCACGGAGTGCATCCAGGAGCAGTCGTTTGTCATCCGGGCGCTGGGCTTCACGGACACAGTGACTGTGCGTGTCCTTCCGCAGTGCGAATGCCGGCGGGACATGAGCCAGGACCGCAGCGTGTGCAGCAACAAAGGCTCCATGGAGTGTGGCATTTGCAGGTGCGACGCTGGCTACATTGGGAAGAATTGTGAGTGCCAGACGCAGGGCCGCAGCAGCCAGGAGCTGGAAGGAAGTTGTCGCAAAGACAACAACTCCATCATCTGCTCGGGGCTGGGGGACTGCATCTGCGGGCAGTGTCTGTGCCACACGAGTGACGTGCCCAATAAGAGGATCTTTGGGCAGTTCTGCCAATGCGACAATGTCAACTGCGAGCGCTATGATGGGAAAGTCTGCGGGGGTGACGACCGGGGGGAGTGCTTCTGTGGCAAGTGCCTCTGCAAAGAGGGCTTCGAGGGCTCGGCCTGCCAGTGCGAACAGTCCACGAAAGGCTGCCGGCGGGGGGTTGTGTGCAGTGGCCGTGGCCAGTGCCGCTGCAACGTGTGTGAGTGCGAACCAGGCTACCAGCCGCCCTTTTGCGAGGAGTGCCCGGGCTGTCCATCGACCTGTGGCCAGCACATCTTCTGTGCCGAGTGCCTGAAATTCGACAAGGGCCCCTTCGAGAAGAACTGCAGTATGGAGTGCCAGAACCTGAAGCTGCTGAGTGAGCCCCACAAGCCAGGTCGGTTCAGCACCCCCAAGCAGACCCGGAGGTGTAAGGAGCGTGACTCGGACGGCTGCTGGGTGACCTACACCTTGTGGCAGCAGGACGGGAGGGACGGATACGACATCCACGTGGATGAGGCCCGAGAGTGTCCAGTGGGCCCCAACGTTGCTGCCATCGTGGGAGGCACCGTGGCAGGAGTTGTGCTGATTGGTGTCTTCCTGCTGGTCATCTGGAAAGCCTTGACACACATCAGCGACCTCAGGGAGTACAAGCGCTTCGAGAAGGAGAAGCTCAAGTCTCAGTGGAACAATGATAATCCCCTTTTCAAGAGCGCCACCACGACAGTCATGAACCCTAAGTTTGCTGAGAGT
Drotundus   ATGCTGTGTCAGCGCCTGCTCACCCTCTATGGTCTGCTTTCCCTCGGGTCTGTTCTCTCCCAGGAGTGTACCAAATTCAAGGTCAGCACCTGCCGGGACTGCATCGAGTCAGGGCCTGGCTGCGCCTGGTGCCAGAAGCTGAATTTCACTGGGCAAGGGGAGCCCGACTCCGTCCGCTGCGACACCAGGGCACAGCTGATATCCAGGGGCTGTGAGGCGGATGACATCATGGACCCCAGAAGCTTCGCCGAGATCAAAGAGAACCAGCAAGGGGGCCAGCAGCTGTTCCCACAGAAAGTGACGCTCCATCTGAGACCAGGTGAGGAGGCCGTGTTCAACGTGACCTTCCGGCGTGCCAAGGGCTACCCCATCGACCTGTACTACCTGATGGACTTGTCCTACTCCATGCTTGATGACCTCATCAACGTCAAGAAGCTGGGGGGTGACCTCCTCCGGGCCCTCAACGAAATCACCGAGTCTGGCCGCATTGGCTTCGGGTCCTTTGTGGACAAGACCGTGCTCCCCTTCGTCAACACACACCCTGAGAAGCTGAAGAACCCATGCCCCAACAAGGAGAAGGAGTGCCAGCCCCCATTTGCCTTTAGGCACGTGCTGAAGCTCACCGACAACTCCAACCAGTTCAAGACAGAGGTTGGGAAGCAGCTGATTTCGGGAAACCTGGACGCCCCCGAGGGGGGGCTGGATGCCATGATGCAGGTGGCAGCATGCCCGGAGGAAATTGGCTGGCGCAACGTCACGCGGCTGCTGGTGTTTGCCACCGACGACGGCTTCCACATTGCAGGCGATGGGAAGCTGGGAGCCATCCTGACCCCCAACGATGGCCGCTGCCTGGAGGACAACATGTACAAAAAAAGCAATGAGTTTGACTACCCATCGGTGGGCCAGCTGGCACACAAACTGGCTGAAAGCAACATCCAGCCCATCTTTGCTGTGACCAAGAAAATGGTGAAAACCTATGAAAAGCTCACGGACATTATCCCCAAGTCTGCGGTCGGGGAGCTGTCAGATGACTCCAGCAATGTGGTCCAGCTCATTAAGAATGCCTACAATAAACTTTCCTCCAGAGTCTTTCTGGATCACAACACCGTCCCCGACACCGTGAAAGTCACCTACGACTCATTCTGTGGTAACGGAGTACCCCAGACGAACCAGCCCAGAGGGGACTGCGACGGTGTCCAGATCAACGTCCCGGTCACTTTCCAGGTGAGGGTCACGGCCACAGAGTGCATTCAAGAGCAGTCATTTGTCATCCGGGCGCTGGGCTTCACGGACACGGTGACAGTGAGGCTACTTCCCCAGTGCGAGTGCCAGAGGGACAGGAACCGGGACCGTAACCACTGTAATAACAAGGGCTCTGTGGAGTGCGGCATCTGCAGGTGCGATGCCGGCTACATTGGGAAGAACTGCGAGTGCCAGACACAGGGCCGGAGCAGCCAGGAGCTGGAAGGCAGCTGCCGGAAAGACAACAGCTCCATCATTTGCTCGGGGCTGGGGGACTGCATCTGCGGGCAGTGCGTGTGCCACAGGAGCGACGTGCCCAACAAGGAGATTTACGGGCAGTTCTGCGAGTGTGACAACGTCAACTGCGAGCGCTACAATGGCAAAATCTGCGGAGGCACTGACCGTGGTGAATGCCGCTGTGGCAAGTGCCTCTGCAAACCGGGCTACCAGGGCACAGCCTGCCAGTGCCACCAGTCCACAGATGGCTGCCGACGGGGGTCCGTTTGCAGTGGCCGCGGCCAGTGCCTCTGCAATGTGTGCCAGTGTGACAAGGGCTACCAGCTGCCCTTTTGTGAGGACTGCCCAGGGTGCCTGTTTTTCTGCAGTGACTACACCTCCTGTGTCGAGTGCCTGAAATTCGACAAGGGCCCCTACATGAAGAACTGCAGTGTGGCATGTCAGAGACTGAAACTGCTGAGCGAGCCCAATGAGTGGAGTCCATCTAGGAACCCCAAGCTGACCCGGAAGTGCAAGGAGCGTGACTCAGAAGGCTGCTGGATGACCTACACCCTGTGGCAGATGGATGGGAAGGACATATATGATATCCACGTGGAAGAGACTCGAGAGTGTCCAAAAGGCCCCAACATAGCTGCCATTGTGGGGGGCACTGTGGCAGGAGTTGTGCTGATTGGTGTCCTCCTGCTGGTCATCTGGAAAGCTCTGACCCACCTTAGTGACCTCAGGGAGTACAAGCGCTTTGAGAAGGAGAAGCTCAAGTCTCAGTGGAACAACGATAACCCACTTTTCAAGAGTGCCACCACCACAGTCATGAACCCCAAGTTTGCTGAGAGT
Pdiscolor   ATGCTGCGTCAGCACCTGCTCACCCTCTCCGGTCTGCTTTTCCTTGGGTCTGTTCTCTCCCAGGAGTGCAACAAATTCAAGGTCAGCACCTGCCGGGACTGCATCGAGTCAGGGCCTGGCTGCGCCTGGTGCCAGAAGCTGAACTTCACCGGGCGAGGGGAGCCCGACTCCGTCCGCTGCGACACGAGGGCACAGCTGACGGCCAGGGGCTGTGACCCGGATGACATCATGGACCCCAAAAGCTTCTCGGAGACCAACGAGAACCAGCAGGGGGGCCAGCAGCTGTTCCCCCAGCGAGTGACGCTCCATCTGAGACCAGGTCAGGAGGCCGTGTTCAACGTGACCTTCCGGCGTGCCAAAGGCTACCCCATCGACCTGTACTACCTGATGGACTTGTCCTACTCCATGCTCGATGACCTCATCAACGTCAAGAAGCTGGGGGGCGACCTGCTCCGGGCCCTCAATGAGATCACCGAGTCTGGCCGCATCGGCTTCGGGTCCTTCGTGGACAAGACCGTGCTCCCCTTTGTCAACACGCACCCCGAGAAGCTGAAGAACCCGTGCCCCAACAAGGAGAAGGCGTGCCAGCCCCCGTTCGCCTTCAGGCACGTGCTGAAGCTTACCGACAACTCCAACCAGTTCCAGACCGAGGTGGGGAAGCAGCTGATTTCAGGAAACCTGGACGCCCCCGAGGGGGGGCTGGACGCCATGATGCAAGTCGCAGCGTGCCCGGATGAGATTGGCTGGCGCAACGTCACTCGGCTGCTGGTGTTTGCCACCGACGACGGCTTCCACATTGCAGGTGATGGGAAGCTGGGGGCCATCCTGACCCCCAATGACGGCCGCTGCCTGGAGGACAACATGTACAAAAAAAGCAATGAGTTTGACTACCCATCGGTGGGCCAGCTGGCACACAAACTGGCTGAAAGCAACATCCAGCCCATCTTTGCTGTGACCAAGAAAATGGTGCAGACCTATGAAGAACTCACGAAGATTATCCCCAAGTCTGCGGTTGGGGAGCTGTCGGATGACTCCAGCAACGTGGTCCAGCTCATTAAGAATGCCTACAATAAACTCTCCTCCAGAGTCTTTCTGGATCACAACGCCGTCCCCAACACCGTGAAAGTCACCTATGACTCATTCTGCGGTAACAGAGAACCACGGAGGAACCAGCCCCGGGGGGACTGCGACGGTGTCCAGATCAATGTGCCGGTCACCTTCCAGGTGAAGGTCACAGCCACAGAGTGCATTCAAGAGCAGTCGTTTGTCATCCGGGCGCTGGGCTTCACGGACACGCTGACCGTGAGGCTACTTCCCCAGTGCGAGTGCCAGCGCGACATGAGCCGGGACCGAAACCACTGTGGGAACAAGGGCTCTGTGGAGTGCGGCATCTGCAGGTGCGATGCCGGCTACATTGGGAAGAACTGTGAGTGCCAGACGCAGGGCCGGAGCAGCCAGGAGCTGGAAGGCAGCTGCCGGAAAGACAACAGCTCCATCGTTTGCTCGGGGCTGGGGGACTGCATCTGCGGGCAGTGCGTGTGCCACAGGAGCGACGTGCCCAACAAGGAGATCTTCGGGCAGTTCTGCGAGTGCGACAACGTCAACTGCGAGCGCTACAACGGCAGAGTCTGCGGAGGCGCTGACCGTGGTGAATGCCGCTGCGGCAAGTGCCTCTGCAAACCGGGCTATGGGGGCTCGGCCTGCCAGTGCCAACAGTCCACAGAGGGCTGCCTGCGGGGGAACGTTTGCAGTGGCCGAGGCCAGTGCCTGTGCAACACGTGCCAGTGCGACTCTGGCTACCAGCTGCCCTTCTGTGAGGACTGCACAGTGTGCCCCCATTTCTGCAGCGACTGCAGGTCCTGTGCTGAGTGCCTGAAATTCGACAAGGGCCCCTTCGTGAAGAACTGCAGTGTGGCGTGCCAGGGACTGAAACTGCTGAGCACGCCCCATGAGCGGAGTCCGTTGAGGAACCCCAAGCTGACACGGAAGTGCAAGGAGCGCGACTCGGAAGACTGCTGGATGACCTACACCCTGTGGCAGTTGGATGGGAAGGACACACATGATATCTACGTGGAAGAGATTCGAGAGTGTCCAAAAGGCCCCAACATCGCTGCCATCGTGGGGGGCACTGTGGCAGGAGTCGTGCTGATCGGTGTCCTCCTGCTGGTCATCTGGAAAGCTCTGACCCACCTTAGTGACCTCAGGGAGTACAAGCGCTTTGAGAAGGAGAAGCTCAAGTCTCAGTGGAACAACGATAACCCACTTTTCAAGAGTGCCACCACCACAGTCATGAACCCCAAGTTTGCCGAGAGT
Ajamaicensis   ATGCTGCGTCAGCGCCTGCTCACCCTCTCTGGTCTGCTTTCCCTTGGCTCTGTTCTCTCCCAGGAGTGCACCAAATTCAAGGTCAGCACCTGCCGGGACTGCATCGAGTCAGGGCCTGGCTGCGCCTGGTGCCAGAAGCTGAACTTCACCGGGCGAGGGGAGCCTGACTCCGTCCGCTGTGACACGAGGGCACAGCTGATATCCAGGGGCTGTGAGACGGATGACATCATGGACCCCAAAAGCTTCGCCAAGACCACGGAGAACCAGCAGGGGGGCCAGCAGCTGTTCCCACAGGGAGTGACGCTCCATCTGAGACCAGGTCAGGAGGCCGTGTTCAACGTGACCTTCCGGCATGCCAAGGGCTACCCCATCGACCTGTACTACCTGATGGACTTGTCCTACTCCATGCTCGATGACCTCATCAATGTCAAGAAGCTGGGGGGCGACCTACTCCGGGCCCTCAATGAAATCACCGAGTCTGGCCGCATTGGCTTCGGGTCCTTCGTGGACAAGACCGTGCTCCCCTTTGTCAACACGCACCCCGAGAAGCTGAAGAACCCGTGCCCCAACAAGGAGAAGCAGTGCCAGCCCCCATTTGCCTTCAGGCACGTGCTGAAGCTTACCGACAACTCCAACCAGTTCCAGACAGAGGTTGGGAAGCAGCTGATTTCAGGAAACCTGGACGCCCCCGAGGGGGGGCTGGATGCCATGATGCAGGTCGCAGCGTGTCCGAAGGAAATTGGCTGGCGCAACGTCACACGGTTGCTGGTGTTTGCCACCGACGATGGCTTCCACATTGCAGGCGATGGGAAGCTGGGAGCCATCCTGACCCCCAATGATGGCCAATGTCTGGAGGACAACATGTACAAAAAAAGCAATGAGTTTGACTACCCATCGGTGGGCCAGCTGGCACACAAACTGGCTGAAAGCAACATCCAGCCCATCTTTGCTGTGACCAAGAAAATGGTGCAAACCTATGAAAAGCTCACGGAGATTATCCCCAAGTCTGCAGTCGGGGAGCTGTCGGATGACTCTAGCAATGTGGTCCAGCTCATTAAGAATGCCTACAATAAACTTTCCTCCAGAGTCTTTCTGGACCACAACGCTGTCCCCGACACTGTGAAAGTCACCTACGACTCATTCTGCGGTAACAGAGAACCACGGACAAACCAGCCCCGGGGGGACTGCGACGGTGTCCAGATCAACGTCCCGGTCACCTTTCAGGTGAAGGTCACGGCCACAGAGTGCATTCAAGAGCAGTCATTTGTCATCCGGGCTCTGGGCTTCACAGACACGGTGACTGTGAGGCTACTTCCCCAGTGCGAGTGCCAGAGGGACAGGAACCGGGACCGAAGCCACTGTGGCAACAAGGGCTCTGTGGAGTGCGGCATCTGCAGGTGCGATGCTGGCTACATTGGGAAGAACTGTGAGTGCCAGACGCAAGGCCGGAGCAGCCAGGAGCTGGAAGGCAGCTGCCGGAAAGACAACAGCTCCATCATTTGCTCGGGGCTGGGGGACTGCATCTGTGGGCAGTGCGTGTGCCACAGGAGCGACGTGCCCAACAAGGAGATCTTTGGGCAGTTCTGCGAGTGTGACAATGTCAACTGCGAGCGCTACAATGGCAAAGTCTGCGGAGGCACTGACCGCGGTGAGTGCCGCTGTGGCAAGTGCCTCTGCAAACCGGACTACGAGGGCTCGGCCTGCCAGTGCCAAAAGTCCGAAGAGGGCTGCCGGCGGGGGTCCGTCTGCAGTGGCCGTGGCCAGTGCATCTGCAACACGTGCCAGTGTGACACGGGCTACCAGCCGCTCTTCTGCGAGGAATGCACAGTGTGCCCACAGTTCTGCAGTAACTCCAAGTCCTGTGCCGAGTGCCTGAAGTTTGACAAGGGCCCCTACATGAAGAACTGCAGTGTGGCGTGTCAGAAACTGAAACTGCTGAGCAAGCCCCATGAGCGGAGTTCGTCAAGGAACCCCAAGCTGACCCGGAAGTGCAAGGAGCGTGACTCCGAGGACTGCTGGATGTCCTACACCCTGTGGCAGTTGGATGGGAAGGACACACATGACATCCACGTGGAAGAGATTCGAGAGTGTCCAAAAGGCCCCAACATAGCTGCCATTGTGGGGGGAACTGTGGCAGGAGTCGTGCTGATCGGTGTCCTCCTGCTGGTCATCTGGAAAGCTCTGACCCACCTTAGTGACCTCAGGGAGTACAAGCGGTTTGAGAAGGAGAAGCTCAAGTCTCAGTGGAACAACGATAACCCACTTTTCAAGAGTGCCACCACCACAGTCATGAACCCCAAGTTTGCCGAGAGT
Shondurensis   ATGCTGTGTCAGCGCCTGCTCACCCTCTCCAGTCTGCTTTCCCTTGGGTCTGTTCTTTCCCAGGAGTGCACCAAATTCAAGGTCAGCACCTGCCGGGACTGCATCGAGTCAGGGCCTGGCTGCGCCTGGTGCCAGAAGCTGAACTTCACTGGGCAAGGGGAGCCTGACTCCGTCCGCTGTGACACGAGGGCGCAGCTGATATCCAGGGGCTGTGAGACGGATGACATCATGGACCCCACAAGCTTCGCCAAGACCACGGAGAACCAGCAGGGGGGCCAGCAGCTGTTCCCACAGGGAGTGACGCTCCATCTGAGACCAGGTCAGGAGGCCGTGTTCAACGTGACCTTCCGGCGTGCCAAGGGCTACCCCATCGACCTGTACTACCTGATGGACTTGTCCTACTCCATGCTGGATGACCTCATCAACGTCAAGAAGCTGGGGGGCGACCTACTCCGGGCCCTCAATGAAATCACCGAGTCTGGCCGTATTGGCTTCGGGTCCTTCGTGGACAAGACTGTGCTCCCCTTTGTCAATACGCACCCCGAGAAGCTGAAGAACCCGTGCCCCAATAAGGAGAAGCAGTGCCAGCCCCCGTTTGCCTTCAGGCATGTGCTGAAGCTTACCGACAACTCCAACCAGTTCCAGACAGAGGTTGGGAAGCAGCTGATTTCAGGAAACCTGGACGCCCCCGAGGGGGGGCTGGATGCCATGATGCAGGTCGCAGCATGTCCGAAGGAAATTGGCTGGCGCAACGTCACACGGCTGTTGGTGTTTGCGACCGACGATGGCTTCCACATTGCAGGCGATGGGAAGCTGGGAGCCATCCTGACCCCCAATGATGGCCGCTGCCTGGAGGACAACATGTACAAAAAAAGCAACGAGTTTGACTACCCATCGGTGGGCCAGCTGGCACACAAACTAGCTGAAAGCAACATCCAGCCCATCTTTGCTGTGACCAAGAAAATGGTGCAAACCTATGAAAAGCTCACGGAGATTATCCCCAAGTCTGCGGTCGGGGAGCTGTCGGATGACTCCAGCAATGTGGTCCAGCTCATTAAGAATGCCTACAATAAACTTTCCTCCAGAGTCTTTCTGGACCACAACACCGTCCCAGACACGGTGAAAGTCACCTATGACTCATTCTGCAGTAACGGAGAACCACGGATGAACCAGCCCAGGGGGGACTGCGACGGTGTCCAGATCAATGTCCCGGTCACCTTTCAGGTGAAGGTCACGGCCACAGAGTGCATTCAAGAGCAGTCATTTGTCATCCGGGCTCTGGGCTTCACAGACACAGTGACCGTGAGGCTACTTCCCCAGTGCGAGTGCCAGAGAGACAGGAATCAGGACCGAAGCCACTGTGGTGACAAGGGCTCTGTGGAGTGCGGCATCTGCAGGTGCGATGCCGGCTACATTGGGAAGAACTGTGAGTGCCAGACGCAGGGCCGGAGCAGCCAGGAGCTAGAAGGCAGCTGCCGGAAAGACAACAGCTCCATCATTTGCTCAGGGCTGGGGGACTGCATCTGTGGGCAGTGCGTGTGCCACAGGAGTGACGTGCCCAACAAGGAGATCTTTGGGCAGTTCTGTGAATGTGACAATGTCAACTGTGAGCGCTACAATGGGAAAGTCTGTGGAGGCACTGACCGTGGTGAGTGCCGCTGTGGCAAGTGCCTCTGCAAACCGGGCTACGAGGGCTCGGCCTGCCAGTGCCAAAAGTCCGAAGAGGGCTGTCGGCGGGGCTCCGTTTGCAGTGGCCGAGGCCAGTGCGTCTGCAACACGTGCCAGTGCGACCAGGGTTACCAGCCGCTCTTCTGTGAGGAATGCACAGTGTGCCCACAATTCTGCAGTGACTTCAAGTCCTGTGCCGAGTGCCTGAAATTTGACAAGGGCCCCTACATGAAGAACTGCAGTGTGGCGTGTCAGAGACTGAAACTGCTGAGCAAGCCCCATGAGCGGAGTTCGTCGAGGAACCCCAAGCTGACCCGGAAGTGCAAGGAGCGTGACTCAGAAGACTGCTGGATGTCCTACACCCTGTGGCAGTTGGATGGGAGGGCCACACATGATATCCACGTGGAAGAGATTCGAGAGTGTCCAAAAGGCCCCAACGTAGCTGCCATCGTGGGGGGCACTGTGGCAGGAGTCGTGCTGATCGGTGTCCTCCTGCTGGTCATCTGGAAAGCTCTGACCCACCTTAGTGACCTCAGGGAGTACAAGCGCTTTGAGAAGGAGAAACTCAAGTCTCAGTGGAACAACGATAACCCACTTTTCAAGAGTGCCACCACCACAGTCATGAACCCCAAATTTGCCGAGAGT
Mnatalensis   ATGCTGCGACAGCACCTGCTCACCCTATGGGGTCTGCTCTCCCTCGGGTCTGTCCTCTCCCAGGAGTGCACCAAATACAAGGTCAGCACCTGCCGGGACTGCATCGAGTCAGGGCCCGGCTGCGCCTGGTGCCAGAAGCCGAACTTCCCGGGGCAAGGAGAGCCCGACTCCGTTCGCTGTGACACAAGGGCACAGCTGCTCTCTAAGGGCTGCGCAGCCGACGACATCATGGACCCCAGAAGTTTCGCTGAGACCAAGGAGGCCCATGAGGGGGGCCAACAGCTGTTCCCACAGAAAGTGACACTCTACCTGAGACCTGGTCAGGAGGCTGCGTTCAACGTGACCTTCCAGCGCGCCAAGGGCTACCCCATCGACTTGTACTACCTGATGGACCTGTCCTACTCCATGCTTGATGACCTCATCAATGTCAAGAAGCTGGGGGGTGACCTACTCCGGGCCCTCAACGAAATCACCGAGTCTGGCCGCATTGGCTTCGGATCCTTCGTGGACAAGACGGTGCTCCCCTTCGTCAACACACACCCCGAGAAGCTAAGGAACCCGTGCCCCAAAAAAGAGAAGGAGTGCCAGGCCCCGTTTGCCTTCAGGCATGTGCTGAAGCTCACAGACAACTCCAACCAGTTCCAGACAGAGGTCGGGAAGCAGCTGATTTCTGGGAACCTGGATGCCCCTGAGGGAGGGCTAGATGCCATGATGCAGGTCGCAGCGTGCCCGGAGGAAATTGGCTGGCGTAACGTCACAAGGCTGCTGGTGTTCGCCACCGACGATGGCTTCCACATTGCCGGCGATGGGAAGCTGGGAGCCATTCTGACCCCCAACGATGGCCACTGCTTGGAGGACAACATGTACAAAAGAAGCAATGAGTTTGACTACCCATCGGTGGGCCAGCTGGCGCACAAACTAGCCGAAAACAACATCCAGCCCATCTTTGCTGTAACCAAGAAAATGGTGCAAACCTATGAGAAGCTCACTGAGATTATCCCTAAATCGGCAGTTGGGGAGCTGTCAGAAGACTCCAGCAACGTGGTCCAGCTCATTAAGAATGCCTACAATAAACTCTCCTCCAGAGTCTTTCTGGATCACAACACCCTTCCCGACACCCTGAAAGTCACCTACGACTCCTTCTGCAGTAATGGAGTATCACAGGTGAACCAGCCCAAAGGGGACTGCGACGGTGTCCAGATCAACGTTCCGGTCACCTTTCAGGTGAAGGTCACAGCCACAGAGTGCATCCAGGAGCAGTCATTTGTCATCCGGGCACTGGGCTTCACGGACACGGTGACCGTGAGGGTACTTCCCCAGTGTGAGTGCAAGAGGGACAGGAGCCAGGACCAAGGCCTCTGTAATAACAAGGGCTCTGTGGAGTGCGGCATCTGTAGGTGCGACGCTGGCTACATAGGGAAGGCCTGCGAGTGCCAGACGCAGGGCCGGAGCAGCCAGGACCTGGAAGGGAGCTGCCGCAAGGACAACAGCTCCATCATCTGCTCGGGGCTGGGCGACTGCATCTGCGGGCAGTGCGTGTGCCACACGAGCGACGTGCCCAACAAGAAGATCTTTGGGCAGTTCTGCGAGTGTGACAATGTCAACTGCGAGCGCTACAATGGCAAAATCTGTGGGGGCACTGATCGTGGGGAATGCCGCTGCGGCAAGTGCCTCTGCAAACCCGGCTATGAGGGCTCGGCCTGCCAGTGCCACAAGTCCACCGATGGCTGCCGGCAGGGGTCTGTCTGCAGCGGCCGTGGCCAGTGCCTCTGCAATGTGTGTCAGTGTGACGTAGGCTACCAGCTGCCCTTCTGTGAGGAGTGCCCAGGCTGCCTGTCGCCCTGCAGCCAGCACATCTCCTGTGCTGAGTGCCTGAAATTCGACAAGGGCCCCTTCATGAAGACCTGCAGTATGGAGTGTCAGAACCTGAAACTGCTGAGCGAGCCCCCCGAGCCGGGTCGGTATAGGAATCCCAAACTGACGCGGAAATGCAGGGAGCGAGACTCGGAGGGCTGCTGGGTGACCTACACCATGTGGCAGGTGGATGGGAAGGACAAACATGACATCTACGTGGATGAGATTCGAGAGTGTCCGAAAGGTCCCAACGTAGCCGCCATCGTGGGGGGCACTGTGGCAGGAGTTGTGCTGATCGGTGTCCTCCTGCTGGTCATCTGGAAAGCTCTGACCCACCTGAATGACCTCCGGGAGTACAAGCGCTTCGAGAAGGAGAAACTCAAGTCTCAGTGGAACAATGATAACCCCCTTTTCAAGAGCGCCACAACGACAGTCATGAACCCCAAGTTTGCTGAGAGT
Mmolossus   ATGCTGCGTCCGCACCTGCTCACCCTGTGGGGTCTGCTCTCCCTCGGGTCCGTCCTCTCCCAGGAGTGTACCAAATACAAGGTCAACACCTGCCGGGACTGCATCGAGTCGGGGCCCGGCTGCGCCTGGTGCCAAAAGCTGAACTTCCCCGGGCCAGGGGAGCCTGACTCCATTCGCTGTGACACAAGGGCACAGCTGCTGTCCAAGGGCTGTCCAGCCGATGACATCATGAACCCCAAAAGCCTTGCAGAGACCACAGAGGACCAGAAGGGGGGCCAGCAGCTGTTCCCACAGAAAGTGACGCTCTACCTGAGACCAGGTCAGGAAGCTGTGTTCAATGTGACCTTCCGGCGCGCCAAGGGCTATCCTATCGACTTGTACTACTTGATGGACCTGTCCTACTCCATGGTTGACGACCTCAAAAACGTCAAGAAGCTGGGGGGTGACCTACTCCGGGCCCTCAACGAAATCACCGAGTCTGGCCGCATTGGCTTCGGGTCCTTCGTGGACAAGACGGTGCTCCCCTTCGTCAACACACACCCCGAGAAGCTGAGGAACCCATGCCCCACCAAGGAGAAGGAGTGCCAGGCCCCGTTCGCCTTCAGGCACGTGCTGAAGCTCACCGACAACTCCAACCAGTTCCAGACAGAGGTCGGGAAGCAGCTGATTTCTGGGAACCTGGACGCACCTGAGGGCGGGCTGGATGCCATGATGCAGGTCGCAGCATGCTCGGAGGAAATCGGCTGGCGCAATGTCACGCGGCTGCTGGTGTTCGCCACAGACGACGGCTTCCATTTTGCTGGCGATGGGAAGCTGGGAGCCATCCTGACCCCCAACGATGGCCGCTGCCTGGAGGACAATATATACAAAAAAAGCAATGAGTTTGACTACCCGTCGGTGGGCCAGCTGGCACACAAACTGGCTGAAAGCAACATCCAGCCCATCTTTGCTGTAACCAAGAAAATGGTGAAAACCTATGAAAAGCTCACCGAGATTATCCCCAAATCGGCAGTTGGGGAGCTGTCAGAAGACTCCAGCAATGTGGTCCAGCTCATTAAGAATGCCTACAACAAACTCTCCTCCAGAGTCTTTCTGGATCACAACCACCTCCCCGACACTCTGAAAGTCACCTACGACTCCTTCTGCAGTAACGGAGTCTCGCAGGTGAACCTGCCCAGAGGGGACTGCGACGGTGTGCAGATCAACGTCCCGGTCACCTTCCAGGTGAAGGTCACCGCCACGGAGTGCATCAAGGAGCAGTCGTTTGTCATCCGGGCACTGGGCTTCACGGACACGGTGACAGTGACAGTGCTTCCCCAGTGCGAGTGCCAGAGGGACGGGAGCCAGGACCGCAGCTCCTGTGGTGGCAAGGGCTCTGTGGAGTGTGGCATCTGCAAGTGTGACGCCGGCTACATTGGGAAGAACTGTGAGTGCCAGACGCAGGGCCGGAGCAGCCAGGATCTGGAAGGGAGCTGCCGGAAGGACAACAGCTCCATCATCTGCTCGGGGCTGGGGGACTGCATCTGTGGGCAGTGTGAGTGCCACACGAGCGATGTGCCCAACAAGAAGATCTTCGGGCAGTTCTGCGAGTGTGACAACATGAACTGCGAGCGCTACAATGGCAAAATCTGCGGGGGCATCGAGCGTGGGGAATGCCGCTGCGGCAAGTGCCTCTGCAAACCGGGCTACGAGAGCTCGGCCTGCCAGTGCCACAAGTCCACCGATGGCTGCCGGCGGGGGTCCGTTTGCAGTGGCCGCGGCCAGTGCCTCTGCAACGTGTGCCAGTGCGACAGGGGCTATCAGCTGCCCTTCTGTGAGGAGTGCCCGGGCTGCCCATCGCCCTGCAGCAAGTACATCTCCTGTGCCGAGTGCCTGAAATTTGACAAGGGCCCCACCATGAAGACCTGCAACGTGGAGTGTCAGAACCTCAACCTGCTGAGTGACCCCCACGAGTCTGGTCGGTCTAAGAACCCCAAGCTGACCCGGAAGTGCAAGGAGCAAGACTCAGAGGGCTGCTGGGTGACCTACACCCTGTGGCAGGTGGATGGGAGGGACACATACGACATCCACGTGGACGACATTCGAGAGTGTCCAGAAGGTCCCAATGTAGCTGCCATTGTGGGTGGCACTGTGGCAGGAGTCGTGCTGATCGGTGTCCTCCTGCTGGTCGTCTGGAAAGCTGTGACCCACCTGAACGACCTCAAGGAGTACAAGCGCTTTGAGAAGGAGAAGCTCAAGTCTCAGTGGAACAACGATAACCCTCTTTTCAAGAGCGCCACCACGACTGTCATGAACCCCAAGTTTGCTGAGAGT
Pkuhlii   ATGCTGCGTCCGCACCTGCTCACCCTGTGGGCTCTGCTCTCCCTCGGGTCTGTCCTCTCCCAGGAGTGCACCAAATACAAGGTCAGCACCTGCCGGGACTGCATCGAGTCGGGGCCCGGCTGTGCCTGGTGCCAGAAGCTGAACTTCTCCAGGCCGGGGGAGCCCGACTCCGTTCGCTGCGACACGAGGGCGGAGCTGCTGTCTAAGGGCTGTGCGGCCGATGACATCATGGACCCCAGAAGCTTCGCTGAGACCACGGAGAACCAGCAGGGGGGCCAGCAGCTGTTCCCGCAGAAAGTGAAGCTCCACCTGAGACCCGGTCAGGAGGCTGTGTTCAATGTGACCTTCCGGCGCGCCAAGGGCTACCCCATCGACCTGTACTACCTGATGGACCTGTCCTACTCCATGCTTGACGACCTCATCAACGTCAAGAAGCTGGGGGGTGACCTGCTCCGTGCCCTCAACGAAATCACCGAGTCTGGCCGTGTTGGCTTTGGGTCCTTTGTGGACAAGACAGTGCTCCCCTTTGTCAACACGCACCCCGAGAAGCTCCGGAACCCGTGCCCCAACAAGGAGAAGGCGTGCCAGCCCCCGTTTGCCTTCAAGCACGTGCTGAAGCTCACGGACAACTCCAACCAGTTCCAGACGGAGGTCGGGAAGCAGCTGATCTCTGGGAACCTGGACGCCCCCGAGGGCGGGCTGGATGCCATGATGCAGGTCGCAGCCTGCCTGGAGGAAATTGGCTGGCGCAATGTCACGCGGCTGCTGGTGTTCGCCACGGACGACGGCTTCCACTTTGCAGGCGACGGGAAGCTGGGAGCCATCCTGACCCCCAACGATGGCCACTGCCTGGAGGACAGCATGTACAAAAGAAGCAACGAGTTTGACTACCCGTCGGTGGGCCAGCTGGCACATAAGCTGGCTGAGAACAACATCCAGCCCATCTTTGCTGTAACCAAGAAAATGGTGAAAACCTATGAGAAGCTCACCGAGATTATCCCCAAATCGGCGGTCGGGGAGCTGTCAGAGGACTCCAGCAACGTGGTCCAGCTCATTAAGGACGCCTACAATAAACTCTCCTCCAGAGTCTTTCTGGAACACAACACCCTCCCCAACAACCTGAAAGTCACCTACGACTCCTTCTGCAGCAACGGAGTTTCGCAAGTGAACCGGCCTAAAGGGGACTGTGACGGTGTCCAGATCAACGTCCCGGTCACCTTCCAGGTGAAGGTCACAGCCACAGAGTGTGTCCAGGAGCAGTCATTTGTCATTCGGGCGCTGGGCTTCACAGACACGGTGACCGTGAGCATACTTCCCCAGTGCGAGTGCCAGAGGGACCGGAGCCAGGACCGCAGCATCTGTGGTGGCAAGGGCTCCGTGGAGTGTGGCATCTGCAAGTGCGATGCTGGCTACCTGGGGAAGAACTGTGAGTGCCAGACTCAGGGCCGGAGCAGCCAGGATCTGGAAGGAAACTGCCGGAAAGACAACAGCTCCATCATTTGCTCGGGGCTGGGGGACTGCATCTGCGGGCAGTGTGTGTGCCACGCAAGCGACGTGCCCAAAAAGAAGATCTTTGGGCTTTTCTGCGAATGTGACAACGTCAACTGCGAGCGCTTCAATGGCCAGATCTGCGGGGGCGAGGATCGCGGGGAATGCGAATGCGGCAAGTGCAAATGCAAAGACGGCATCGACGGCTCGGCCTGCCAGTGCGACAAGTCCCCAGATAGCTGCAGACAGGGGTCCGTTTGCAGTGGCCGCGGCCAGTGCGTCTGCAACGTGTGCCAGTGCGACAAGGGCTACCAGCTGCCCTATTGTGATGATTGCCCGGGCTGCGAGTCGCCCTGCACCCATAGCGTCTCCTGTGCCGAGTGCCTGAAATTCGACAAGGGCCCCTTCATGAAGAACTGCAGTGCAGCGTGTGCGAACATAAGAGTGCCAGAGGAGGAAGATGACCTGGAACTATTCAAGAGCTTCAAGAACACCCGGAACTGCAAAGAGCGGGATTCAGAGGGCTGCTGGCTGAACTACACCATGAGGCAGCTGGTGGGGAGGGGCAAATATCACATCCTGGTGGACGACATTCGAGTGTGTCCACAAGGTCCCAATGTAGGGGCCATCGTGGGAGGCACCCTGGCAGGCGTCGTGCTGATCGGCGTCCTCCTGCTGGTCATCTGGAAAGCTCTGACCCACCTGACTGACCTCCGGGAGTACAAGCGCTTTGAGAAGGAGAAGCTCAAGTCTCAGTGGAACAACGATAACCCCCTTTTCAAGAGTGCCACCACAACAGTCATGAACCCCAAGTTTGCTGAGAGT
Efuscus   ATGCCGCGTCAGCACCTGCTCACCCTGTGGGCTCTGCTCTCCCTCGGGTCTGTCCTCTCCCAGGAGTGCACCAAATACAAGGTCAACACCTGCCGGGACTGCATCGAGTCGGGGCCCGGCTGCGCCTGGTGCCAGAAGCTGAACTTCTCCAGGCCAGGGGAGCCCGACTCCGTTCGCTGTGACACAAGGACACAGCTGCTATCTAAGGGCTGTGCGGCCGATGACATCATGAACCCCAGAAGCCTCGCTGAGACCAAGGAGAACCAGCAGGGGGGCCAGCAGCTGTTCCCACAGAAAGTGACGCTCCACCTGAGACCGGGTCAGGAGGCTGTGTTCAATGTGACCTTCCGGCGCGCCAAGGGCTACCCCATCGACTTGTACTACCTGATGGACCTGTCCTACTCCATGCTTGATGACCTCATCAATGTCAAGAAGCTGGGGGGTGACCTCCTCCGGGCCCTCAACGAAATCACCGAGTCTGGCCGCATTGGCTTCGGGTCCTTTGTGGACAAGACGGTGCTCCCCTTTGTCAACACGCACCCCGAGAAGCTCCGGAACCCGTGCCCCAACAAGGAGAAGGAGTGCCAGCCCCCGTTTGCCTTCAAGCACGTGCTGAAGCTCACGGACAACTCCAACCAGTTCCAGACAGAGGTCGGGAAGCAGCTCATCTCGGGGAACCTGGATGCCCCTGAGGGCGGGCTGGACGCCATGATGCAGGTCGCAGCCTGCCTGGAGGAAATCGGCTGGCGCAATGTCACGCGGCTGCTGGTGTTCGCCACGGACGATGGCTTCCACTTTGCAGGCGATGGGAAGCTGGGAGCCATCCTGACCCCCAACGATGGCCACTGCCTGGAGGACAGCATGTACAAAAGAAGCAACGAGTTTGACTACCCGTCGGTGGGCCAGCTGGCACATAAACTGGCTGAAAACAACATCCAGCCCATCTTTGCTGTAACCAAGAAAATGGTGAAAACCTATGAAAAGCTCACCGAGATTATCCCCAAATCGGCGGTTGGGGAGCTGTCGGAAGACTCCAGCAACGTGGTCCAGCTCATTAAGGACGCCTACAATAAACTCTCCTCCAGAGTCTTTCTGGATCATAACACCCTCCCCGACACCCTGAAAGTCACCTACGACTCCTTCTGCAGCAACGGAGTTTCGCAAGTGAACCAGCCTAAAGGGGACTGTGATGGTGTCCAGATCAACGTTCCGGTCACCTTCCAGGTGAAGGTCACGGCCACAGAGTGTGTCCAGGCGCAGTCCTTTGTCATTCGGGCGCTGGGCTTCACGGACACGGTGACCGTGAGCATACTTCCCCAGTGCGAGTGCCAGAGGGACCGGAACCAGGACCGCAGCATCTGTGGTGGCAAGGGCTCCGTGGAGTGTGGCATCTGCAAGTGCGATGCTGGCTACATGGGGAAGAACTGCGAGTGCCAGACTCAGGGCCGGAGCAGCCAGGATCTGGAAGGAAGCTGCCGGAAAGACAACAGCTCCATCATTTGCTCGGGGCTAGGGGACTGCATCTGCGGGCAGTGCGTGTGCCACACGAGCGACGTGCCCAACAAGAAGATCTTCGGGCAGTTCTGCGAGTGTGACAACGTCAACTGCGAGCGCTACAATGGCAAAATCTGCGGGGGCCCCGATCGTGGGGAATGCCGCTGTGGCAAGTGCCTCTGCAAAGCGGACTTCGAGGGCTCGGCCTGCCAGTGCCACAAGTCCACAGAAGGCTGCCGAAAGGGGTCCGTCTGCAGTGGCCGCGGCCAGTGCCTCTGCAACGTGTGCCAGTGCGACAAGGACTACCAGCTGCCCTTCTGCGAGGAGTGCCTGGGCTGCGATTCGCCCTGCAGCAAGAATGTCTCCTGTGCCGAATGCCTGAAATTCGACAAGGGCCCCCTCATGAAGAACTGCAGTGTGGCATGTCAGGGCCTGGAACTGCAGAGCGTGCCCCATGAGCCGGGTTGGTCCAAGAACCCCAGGCTGACCCGGAAGTGCAAGGAGCGGGACTCAGAGGGCTGCTGGCTGACCTACACCCTGTGGCAGCTGGAGGGGAGAGGCAAATATCACATCCACGTGGACGACATGCGAGATTGTCCACAAGGTCCCAATGTAGGCGCCATCGTGGGTGGCACCCTGGCAGGAGTCGTGCTGATTGGCGTCCTCCTGCTGGTCATCTGGAAAGCTCTGACCCACCTGACTGACCTCAGGGAGTACAAGCGCTTTGAGAAGGAGAAGCTCAAGTCTCAGTGGAACAACGATAACCCCCTTTTCAAGAGTGCCACCACGACAGTCATGAACCCCAAGTTTGCTGAGAGT
Mbrandtii   ATGCTGCGTCAGCACCTGCTCACCCTGTGGGCTCTGCTCCTCCTCGGGCCTGTCCTCTCCCAGGAGTGCAACAAGTACAAGGTCAACACCTGCCGGGACTGCGTCGAGTCGGGGCCTGGCTGCGCCTGGTGCCTGAAGCCGAACTTCTCCAGGCCAGGGGAGCCCGACTCCGTTCGCTGTGACACGAGGGTACAGCTGCTGTCTAAGGGCTGTGCAGCCGATGACATCATGGACCCCAGAAGCCTCGCTGAGACCACGGAGAACCAGCAGGGGGGCCAGCAGCTGTTCCCACAGAGAGTGATGCTCCACCTGAGACCAGGTCAGGAGGCTGTGTTCAATGTGACCTTCCGGCGCGCCAAGGGCTACCCCATCGACTTGTACTACCTGATGGACCTGTCCTACTCCATGCTTGATGACCTCATCAACGTCAAGAAGCTGGGGGGTGACCTCCTCCGGGCCCTCAACGAAATCACCGAGTCTGGCCGCATTGGCTTCGGGTCCTTTGTGGACAAGACAGTGCTCCCCTTTGTCAACACGCACCCCGAGAAGCTCCGGAACCCGTGCCCCAACAAGGAGAAGGAGTGCCAGCCCCCGTTTGCCTTCAAGCATGTGCTGAAGCTCACGGACAACTCCAACCAGTTCCAGACAGAGGTCGGGAAGCAGCTGATCTCTGGGAACCTGGACGCCCCTGAGGGCGGGCTGGATGCCATGATGCAGGTCGCAGCCTGCCTGAAGGAAATTGGCTGGCGCAATGTCACGCGGCTGCTGGTGTTCGCCACGGACGATGGCTTCCACTTTGCAGGCGATGGGAAGCTGGGAGCCATCCTGACCCCCAACGATGGCCACTGCCTGGAGGACAGCATGTACAAAAGAAGCAACGAGTTTGACTACCCGTCCGTGGGCCAGCTGGCACATAAACTGGCTGAAAACAACATCCAGCCCATCTTTGCTGTAACCAAGAAAATGGTGAAAACCTATGAAAAGCTCACAGAGATTATCCCCAAATCGGCGGTTGGGGAGCTGTCAGAAGACTCCAGCAACGTGGTCCAGCTCATTAAGGATGCCTACAATAAACTCTCCTCCAGAGTCTTTCTGGATCATAACAACCTCCCCGACACCCTGAGAGTCACCTACGACTCCTTCTGCAGCAACGGAGTTTCGCAAATGAACCAGCCTAGAGGGGACTGTGATGGTGTCCAGATCAACGTTCCGGTCACCTTCCAGGTGAAGGTCACGGCCACAGAGTGTGTCCAGGAGCAGTCATTTGTCATTCGGGCGCTGGGCTTCACAGACACGGTGACCGTGAGCATACGTCCCCAGTGCGAGTGCCAGCGGGACCGGATGCAGGACCCCAGCATCTGTGGTGGCAAGGGCTCCGTGGAGTGTGGCATCTGCAAGTGCGATCCTGGCTACATGGGGAAGAACTGTGAGTGCCAGACTCAGGGCCGGAGCAGCCAGGATCTGGAAGGAAGCTGCCGGAAAGACAACAGCTCCATCATTTGCTCGGGGCTGGGGGACTGCATCTGCGGGCAGTGCGTGTGCCACACGAGCGACGTGCCCAACAAGAAGATCTTCGGGCAGTACTGCGAGTGTGACAACATGAACTGCGAGCGCTACGATGGCAAAATCTGCGGGGGCCTCGATCGTGGGGAATGCCGCTGCGGCAAGTGCCTCTGCAAAACGGGCTTCGAGGGCTCGGCCTGCCAGTGCCAACAGTCCACAGACGGCTGCCGAGGGAGGTCCGTGTGCAGCGGCCGCGGCCAGTGCCTCTGCAACGTGTGCCAGTGCGACAAGAACTACCTGCTGCCCTTTTGTGAGGAGTGCCCGAGCTGCCCGTCGCCCTGCAGCGAACACATCTTCTGTGCCGAGTGCCAGAAATTCAACAAGGGCCCCTACATGAAGAACTGCACTGAGGCATGTCAGAAAGTGATAGAGTCGAGAGAGACCCCTCATCCGGGTCGGTCCAATAACCCCAAGCTGACCCGGAAGTGCAAGGAGCGGGACTCAGAGGGCTGCTGGCTGACCTACACCCTGTGGCAGTTGGAGGGGAGGAACACATATGAAATGCTCGTGGACGAGATGCGAGAGTGTCCAAAAGGTCCCAACGTAGGCGCCATCGTGGGTGGCACCTTGGCAGGAGTCGTGCTGATCGGCGTCCTCCTGCTGGTCATCTGGAAAGCCCTGACCCACCTGACTGACCTCAGGGAGTACAAGCGCTTTGAGAAGGAGAAGCTCAAGTCTCAGTGGAACAACGATAACCCCCTTTTCAAGAGTGCCACCACGACAGTCATGAACCCCAAGTTTGCTGAGAGT
Mlucifugus   ATGCTGCGCCAGCACCTGCTCACCCTGTGGGCTCTGCTCCTCCTCGGGCCTGTCCTCTCCCAGGAGTGCAACAAGTACAAGGTCAACACCTGCCGGGACTGCGTCGAGTCGGGGCCCGGCTGCGCCTGGTGCCTGAAGCCGAACTTCTCCAGGCCAGGGGAGCCCGACTCCGTTCGCTGTGACACGAGGGTACAGCTGCTGTCTAAGGGCTGTGCAGCCGATGACATCATGAACCCCAGAAGCCACGCTGAGACCACGGAGAACCAGCAGGGGGGCCAGCAGCTGTTCCCACAGAGAGTGAAGCTCCACCTGAGACCGGGTCAGGAGGCTGTGTTCAATGTGACCTTCCGGCGCGCCAAGGGCTACCCCATCGACTTGTACTACCTGATGGACCTGTCCTACTCCATGCTTGATGACCTCATCAACGTCAAGAAGCTGGGGGGTGACCTCCTCCGGGCCCTCAACGAAATCACCGAGTCTGGCCGCATTGGCTTCGGATCCTTTGTGGACAAGACAGTGCTCCCCTTTGTCAACACGCACCCCGAGAAGCTCCGGAACCCGTGCCCCAACAAGGAGAAGGAGTGCCAGCCCCCGTTTGCCTTCAAGCATGTGCTGAAGCTCACGGACAACTCCAACCAGTTCCAGACAGAGGTCGGGAAGCAGCTGATCTCTGGGAACCTGGACGCCCCTGAGGGCGGGCTGGATGCCATGATGCAGGTCGCAGCCTGCCTGAAGGAAATTGGCTGGCGCAATGTCACGCGGCTGCTGGTGTTCGCCACGGACGATGGCTTCCACTTTGCAGGCGATGGGAAGCTGGGAGCCATCCTGACCCCCAACGATGGCCACTGCCTGGAGGACAGCATGTACAAAAGAAGCAACGAGTTTGACTACCCGTCCGTGGGCCAGCTGGCACACAAACTGGCTGAAAACAACATCCAGCCCATCTTTGCTGTAACCAAGAAAATGGTGAAAACCTATGAAAAGCTCACTGAGATTATCCCCAAATCGGCAGTTGGGGAGCTGTCAGAAGACTCCAGCAACGTGGTCCAGCTCATCAAGGATGCCTACAATAAACTCTCCTCCAGAGTCTTTCTGGATCATAACAACCTCCCCGACACCCTGAGAGTCACCTACGACTCCTTCTGCAGCAACGGAGTTTCGCAAATGAACCAGCCTAGAGGGGACTGTGACGGCGTCCAGATCAACGTTCCGGTCACCTTCCAGGTGAAGGTCACGGCCACAGAGTGTGTCCAGGAGCAGTCATTTGTCATTCGGGCGCTGGGCTTCACAGACACGGTGACCGTGAGCATACTTCCCCAGTGCGAGTGCCAGAGTGACCGGGTGCAGGACCGCAGCGTCTGTGGTGGCAAGGGCTCCGTGGAGTGTGGCATCTGCAAGTGCGATCCTGGCTACATGGGGAAGAACTGTGAGTGCCAGACTCAGGGCCGGAGCAGCCAGGACCTGGAAGGAAGCTGCCGGAAAGACAACAGCTCCATCATTTGCTCGGGGCTGGGGGACTGCATCTGCGGGCAGTGCGTGTGCCACACGAGCGACGTGCCCAACAAGAAGATCTTTGGGCAGTACTGCGAGTGTGACAACATGAACTGCGAGCGCTACGATGGCAAAATCTGCGGGGGCCTCGATCGTGGGGAATGCCGCTGCGGCAAGTGCCTCTGCAAAACGGGCTTCGAGGGCTCGGCCTGCCAGTGCCAACAGTCCACAGACGGCTGCCGCGGGAGGTCCGTGTGCAGCGGCCGCGGCCAGTGCCTCTGCAACGTGTGCCAGTGCGACAAGAACTACCTGCTGCCCTTTTGTGAGGAGTGCCCGAGCTGCCCGTCACCCTGCAGTGAACACATCTTCTGTGCCGAGTGCCAGAAATTCAACAAGGGCCCCTACATGAAGAACTGCACCGAGGCATGTCAGAAAGTGATAGAGTCGAGAGAGACCCCTCATCCGGGTCGGTCCAATAACCCCAAGCTGACCCGGAAGTGCAAGGAGCGGGACTCGGAGGGCTGCTGGCTGACCTACACCCTGTGGCAGTTGGAGGGGAGGAACACATACGAAATGCTCGTGGACGAGATGCGAGAGTGTCCAAAAGGTCCCAACGTAGGCGCCATCGTGGGTGGCACCTTGGCAGGAGTCGTGCTGATCGGCGTCCTCCTGCTGGTCATCTGGAAAGCCCTGACCCACCTGACTGACCTCAGGGAGTACAAGCGCTTTGAGAAGGAGAAGCTCAAGTCTCAGTGGAACAACGATAACCCCCTTTTCAAGAGTGCCACCACGACAGTCATGAACCCCAAGTTTGCTGAGAGT
Mmyotis   ATGCTGCGTCAGCACCTGCTCACCCTGTGGGCTCTGCTCCTCCTCGGGTCTGGCCTCTCCCAGGAGTGCAACAAGTACAAGGTCAACACCTGCCGGGACTGCATCGAGTCGGGGCCCGGCTGCGCCTGGTGCCTGAAGCCGAACTTCTCCAGGCCAGGGGAGCCCGACTCCGTTCGCTGTGACACGAGAGTACAGCTGCTGTCTAAGGGCTGTGCAGCCGATGACATCATGGACCCCAGAAGCCTCGCTGAGACCACAGAGAACCAACAGGGGGGCCAGCAGCTGTTCCCACAGAGAGTGAAGCTCCACCTGAGACCAGGTCAGGAGGCTGTGTTCAATGTGACCTTCCGGCGCGCCAAGGGCTACCCCATCGACTTGTACTACCTGATGGACCTGTCCTACTCCATGCTTGATGACCTCATCAACGTCAAGAAGCTGGGGGGTGACCTCCTCCGGGCCCTCAACGAAATCACCGAGTCTGGCCGCATTGGCTTCGGGTCCTTTGTGGACAAGACAGTGCTCCCCTTTGTCAACACACACCCCGAGAAGCTTCGGAACCCGTGCCCCAACAAGGAGAAGGAGTGCCAGCCCCCGTTTGCCTTCAAGCATGTGCTGAAGCTCACGGACAACTCCAACCAGTTCCAGACAGAGGTCGGGAAGCAGCTGATCTCTGGGAACCTGGACGCCCCTGAGGGCGGGCTGGATGCCATGATGCAGGTCGCAGCCTGCCTGGAGGAAATTGGCTGGCGCAACGTCACGCGGCTGCTGGTGTTCGCCACGGACGATGGCTTCCACTTTGCAGGCGACGGGAAGCTGGGAGCCATCCTGACCCCCAACGATGGCCACTGCCTGGAGGACAGCATGTACAAAAGAAGCAACGAGTTTGACTACCCATCCGTGGGCCAGCTGGCACATAAACTGGCTGAAAACAACATCCAACCCATCTTTGCTGTAACCAAGAAAATGGTGAAAACCTATGAAAAGCTCACCGAGATTATCCCCAAGTCGGCGGTTGGAGAGCTGTCAGAAGATTCTAGCAATGTGGTCCAGCTCATTAAGGATGCCTACAATAAACTCTCCTCCAGAGTCTTTCTGGATCATAACAACCTCCCCGACACCCTGAGAGTCACCTACGACTCCTTCTGCAGCAACGGAGTTTCGCAAGTGAACCAGCCGAGAGGGGACTGTGACGGCGTCCAGATCAACGTTCCGGTCACCTTCCAGGTGAAGGTCACGGCCACAGAGTGTGTCCAGGAGCAGTCATTTGTCATTCGGGCGCTGGGCTTCACAGACACGGTGACTGTGAGCATCCTTCCCCAGTGCGAGTGCCAGAGGGACCGGACGCAGGACCGCAGCATCTGCGGTGGCAAGGGCTCCGTGGAGTGTGGCATCTGCAAGTGCGATCCTGGCTACATGGGGAAGAACTGTGAGTGCCAGACTCAGGGCCGGAGCAGCCAGGATCTGGAAGGAAGCTGCCGGAAAGACAACAGCTCCATCATTTGCTCGGGGCTGGGGGACTGCATCTGCGGGCAGTGCGTGTGCCACACAAGCGACGTGCCCAACAAGAAGATCTTTGGGCAGTTTTGCGAGTGTGACAACATGAACTGCGAGCGCTACGATGGCAAGATCTGCGGAGGGGCCGATCGTGGGGAATGCCGCTGCGGCAAGTGCCTCTGCAAACCGGGCTTCGAGGGCTCGGCCTGCCAGTGCCAACGGTCCACAGACGGCTGCCGAGGGGGGTCCGTGTGCAGCGGCCGGGGCCAGTGCCTCTGCAACGTGTGCCAGTGCGACAAGGAGTACCTGCTGCCCTTCTGTGAGGAGTGCCTGGGCTGCTCGTCACCCTGCAGCGAGTACATCTACTGTGCCGAGTGCCGGAAATTCAACAAGGGCCCCTACATGAAGAACTGCACTGAGGCATGTCAGGGCCTGAAAGAGCCGAGAGAGCCCCCTAATCCGGGTCGGTCCAATAACCCCAAGCTGACCCGGAAGTGCAGGGAGCGGGACTCAGAGGGCTGCTGGCTGACCTACACCCTGTGGCAGTTGGACGGGAGGAACACATATGAAATCCTCGTGGACGAGATGCGAGAGTGTCCAAAAGGTCCCAACGTAGCAGCCATCGTGGGTGGCACCTTGGCAGGAGTCGTGCTGATCGGCGTCCTCCTGCTGGTCATCTGGAAAGCCCTGACCCACCTGACTGACCTCAGGGAGTACAAGCGCTTTGAGAAGGAGAAGCTCAAGTCTCAGTGGAACAACGATAACCCCCTTTTCAAGAGTGCCACCACGACAGTCATGAACCCCAAGTTTGCTGAGAGT
Mdavidii   ATGCTGCGTCAGCACCTGCTCACCCTGTGGGCTCTGCTCTTCCTCGGGTCTGTCCTCTCCCAGGAGTGCAACAAGTACAAGGTCAACACCTGCCGGGACTGCGTCGAGTCGGGGCCTGGCTGCGCCTGGTGCCTGAAGCCGAACTTCTCCAGGCCAGGGGAGCCCGACTCCGTTCGCTGTGACACGAGGGTACAGCTGCTGTCTAAGGGCTGTGCAGCCGATGACATCATGGACCCCAGAAGCCTCGCTGAGACCACGGAGAACCAGCAGGGGGGCCAGCAGCTGTTCCCACAGAGGGTGAAGCTCCACCTGAGACCAGGTCAGGAGGCTGTGTTCAATGTGACCTTCCGGCGCGCCAAGGGCTACCCCATCGACTTGTACTACCTGATGGACCTGTCCTACTCCATGCTTGATGACCTCATCAATGTCAAGAAGCTGGGGGGTGACCTCCTCCGGGCCCTCAACGAAATCACCGAGTCTGGCCGCATTGGCTTCGGGTCCTTTGTGGACAAGACAGTGCTCCCTTTTGTGAACACGCACCCCGAGAAGCTCCGGAACCCGTGCCCCAACAAGGAGAAGGAGTGCCAGCCCCCGTTCGCCTTCAAGCATGTGCTGAAGCTCACGGACAACTCCAACCAGTTCCAGACAGAGGTCGGGAAGCAGCTGATCTCCGGGAACCTGGACGCCCCCGAGGGCGGGCTGGATGCCATGATGCAGGTCGCAGCCTGCCTGGAGGAAATTGGCTGGCGCAATGTCACGCGGCTGCTGGTGTTCGCCACCGACGATGGCTTCCACTTTGCAGGCGACGGGAAGCTGGGAGCCATCCTGACCCCCAACGATGGCCACTGCCTGGAGGACAGCATGTACAAAAGAAGCAACGAGTTTGACTACCCGTCCGTGGGCCAGCTGGCACATAAACTGGCTGAAAACAACATCCAGCCCATCTTTGCTGTAACCAAGAAAATGGTGAAAACCTATGAAAAGCTCACCGAGATTATCCCCAAGTCGGCGGTTGGAGAGCTGTCCGAAGATTCCAGCAACGTGGTCCAGCTCATTAAGGATGCCTACAATAAACTCTCCTCCAGAGTCTTTCTGGACCATAACAACCTCCCCGACACCCTGAGAGTCACCTACGATTCCTTCTGCAGCAACGGAGTTTCGCAAGTGAACCAGCCGAGAGGGGACTGTGACGGTGTCCAGATCAACGTTCCGGTCACCTTCCAGGTGAAGGTCACGGCCACAGAGTGTGTCCAGGAGCAGTCATTTGTCATTCGGGCACTGGGCTTCACAGACACGGTGACCGTGAGCATCCTTCCCCAGTGCGAGTGCCAGAGGGACCGGACACAGGACCGCAGCATCTGTGGTGGCAAGGGCTCCGTGGAGTGTGGCATCTGCAAGTGCGATCCTGGCTACATGGGGAAGAACTGTGAGTGCCAGACTCAGGGCCGGAGCAGCCAGGATCTGGAAGGAAGCTGCCGGAAAGACAACAGCTCCATCATTTGCTCGGGGCTGGGGGACTGCATCTGCGGGCAGTGCGTGTGCCACACGAGCGACGTGCCCAACAAGAAGATCTTTGGGCAGTTCTGCGAGTGTGACAACATGAACTGCGAGCGCTACGATGGCAAGATCTGCGGGGGCACCAATCGTGGGGAATGCCGCTGCGGCAAGTGCCTCTGCAAACCGGGCTTCGAGGGCTCGGCCTGCCAGTGCCAACGGTCCACAGACGGCTGCCGAGGGGGGTCCGTGTGCAGCGGCCGCGGCCAGTGCCTCTGCAACGTGTGCCAGTGCGACAAGGAGTACCTGCTGCCCTTTTGTGAGGAGTGCCTGGGCTGCTCGTCACCCTGCGGCGAGTACATCTACTGTGCCGAGTGCCGGAAATTCAACAAGGGCCCCTACATGAAGAACTGCACTGAAGCATGTCAGGGCCTGAAAGACCCGAGAGAGCCCCCTAATCCGGGTCGGTCCAATAACCCCAAACTGACCCGGAAGTGCAAGGAGCGGGACTCAGAGGGCTGCTGGCTGACCTACACCCTGTGGCAGTTGGACGGGAGGAACACATATGAAATCCTCGTGGACGAGATGCGAGAGTGTCCAAAAGGTCCCAACGTAGGTGCCATCGTGGGTGGCACCTTGGCAGGAGTCGTGCTGATCGGCGTCCTCCTGCTGGTCATCTGGAAAGCCCTGACCCACCTGACTGACCTCAGGGAGTACAAGCGCTTTGAGAAGGAGAAGCTCAAGTCTCAGTGGAACAACGATAACCCCCTTTTCAAGAGTGCCACCACGACAGTCATGAACCCCAAGTTTGCTGAGAGT

(Palecto,Raegyptiacus,((Rsinicus,Rferrumequinum),((Drotundus,(Pdiscolor,(Ajamaicensis,Shondurensis))),(Mnatalensis,(Mmolossus,((Pkuhlii,Efuscus),((Mbrandtii,Mlucifugus),(Mmyotis,Mdavidii))))))));

CD207
 23 984
Capuchin   ATGACTGCAGAGAGGGAGGTCCCTGACGCACACTTCACTGTGGACAAACAGAACATCTCCCTCTGGCCCCGAGAGCCTCCTCCCAAGTCTGGTCCGTCTCTGGTCCCAGGGAAAACATCCACAGTCTGTGCTGCATTAATCTGCCTGACGCTGATCCTGGTTGCCTCTGTCTTGCTGCAGGCCGTCCTTTATCCCCGATTTATGGGCACCATATCAGATGTAAAGACCAATATCCAGTTGCTGAAAGGTCGTGTGGACAACATCAGCACCCTGGATTCTGAAATTAAAAAGAATAGCGACGGCATGGAGGCAGCTGGCGCTCAGATCCAGATGGTGAATGTGAGCCTGGGTTATGTGCGTTCTCAGTTCCTGAAGTTAAAAACCAGTGTGGAGAAGGCCAACGCCCAGATCCAGATCTTAACGAGAAGTTGGGAGGATGTCGGTACCTTAAACGCCCAAATCCCAGAGTTAAAAAGAGACCTAGAGAAAGCCAGTGCTTTAAATACAAAGATCCGGGAACTCCAGGGCAGTTTGGAGAATATGAGCAAGTTGCTCAAACGACAAAATGACATTCTACAGGTGGTTTCTCAAGGCTGGAATTTCTTCGAGGGGAACTTCTATTACTTTTCTCACATCTCAAAGACCTGGTATAGTGCCCAGCAGTTCTGTATGTCCAGGAATTCACACCTGACCTCGGTGACCTCAGAGAGTGAGCAGGAGTTTCTGTATAAGACAGCAGCGGGACGTGTCTACTGGATTGGCCTGACTAAAGCAGGAATGGAAGGGGAGTGGTACTGGGTGGATGACACGCCATTCGACATGGTCCAAAGTGAGAGGTTCTGGATTCCAGGTGAGCCCAACAATTATGAGAACAATGAACACTGTGCCGATATAAAGGCATCCTCACTTCAGTCCTGGAATGATGCCCCATGTGACCAAATGCTTCGTTTCATCTGTAAGCAACCCTACATCCCGTCAGAACCA
SquirrelMonkey   ATGACTGCAGAGAGGGAGGTCCCTGATGCACACTTCACTGTGGACAAACAGAACATCTCCCTCTGGCCCCGAGAGCCTCCTCCGAAGTCCGGTCCGTCTCTGGTCCCGGGGAAAACATCCACAGTCTGTGCTGCATTAATCTGCCTGACACTGGTCCTGGTCGCCTCTGTCTTGCTGCAGGCTGTCCTTTATCCCCGGTTTATGGGCACCATATCAGATGTAAAGACCAATGTCCAGTTGCTGAAAGGTCGTGTGGACAACATCAGCACCCTGGATTCTGAAATTAAAAAGAATGGTGACGGCATGGAGGCAGCTGGCGCTCAGATCCAGATGGTGAATGTGAGCCTGGGTTTTGTGCGTTCTCAGTTCCTGAAGTTAAAAACCAGTGTGGAGAAGGCCAACGCCCAGATCCAGATCTTAACGAGAAGTTGGGAGGATGTCGGTACCTTAAACGCCCAAATCCCAGAGTTAAAAAGAGACCTAGAGAAAGCCAGTGCTTTAAATACAAAGATCCGGGAACTCCAGGGCAGTTTGGAGAATATGAGCAAGTTGCTCAAACGACAAAAGGACATTCTACAGGTGGTTTCTCAAGGCTGGAATTTCTTCAAGGAGAACTTCTATTACTTTTCTCGCATCCCAAAGACCTGGTATAGCGCCCAGCAGTTCTGTATGTCCAGGAATTCACACCTGACCTCAGTGACCTCAGAGAGTGAGCAGGAGTTTCTGTATAAGACAGCAGGGGGACGCATCTACTGGATTGGCCTGACTAAAGCAGGAATGGAAGGGGAGTGGTACTGGGTGGATGACACGCCTTTCAACAAGGTCCAAAGTGAGAGGTTCTGGATTCCAGGTGAGCCCAACAATTATGGAAACAATGAACACTGTGCCAATTTAAAGGTATCCTCGCTTCAGTCCTGGAATGATGCCTCATGTGACCAAACATTTCATTTCATCTGTAAGCGACCCTACATCCCGTCAGAACCA
TuftedCapuchin   ATGACTGCAGAGAGGGAGGTCCCTGACGCACACTTCACTGTGGACAAACAGAACATCTCCCTCTGGCCCCGAGAGCCTCCTCCCAAGTCTGGTCCATCTCTGGTCCCGGGGAAAACATCCACAGTCTGTGCTGCATTAATCTGCCTGACGCTGATCCTGGTCGCCTCCGTCTTGCTGCAGGCCGTCCTTTATCCCCGATTTATGGGCACCATGTCAGATGTAAAGACCAATATCCAGTTGCTGAAAGGTCGTGTGGACAACATCAGCACCCTGGATTCTGAAATTAAAAAGAATAGCGACGGCATGGAGGCAGCTGGCGCTCAGATCCAGATGGTGAATGTGAGCCTGGGTTATGTGCATTCTCAGTTCCTGAAGTTAAAAGCCAGTGTGGAGAAGGCCAACGCCCAGATCCAGATCTTAACGAGAAGTTGGGAGGATGTCGGTACATTAAACGCCCAAATCCCAGAGTTAAAAAGAGACCTAGAGAAAGCCAGTGCTTTAAATACAAAGATCTGGGAACTCCAGGGCAGTTTGGAGAATATGAGCAAGTTGCTCAAACGACAAAATGACATTCTACAGGTGGTTTCTCAAGGCTGGAATTTCTTCGGGGGGAACTTCTATTACTTTTCTCGCATCTCAAAGACCTGGTATAGCGCCCAGCAATTCTGTATGTCCAGGAATTCACACCTGACCTCGGTGACCTCAGAGAGTGAGCAGGAGTTTCTGTATAAGACAGCAGGGGGACGCATCTACTGGATTGGCCTGACTAAAGCAGGAATGGAAGGGGAGTGGTACTGGGTGGATGACACGCCATTCAACAAGGTCCAAAGTGAGAGGTTCTGGATTCCAGGTGAGCCGAACAATTACGGAAACAATGAACACTGTGCCAATTTAAAGGCATCCTCGCTTCAGTCCTGGAATGATGCCCCATGTGACAAAACATTTCTTTTCATCTGTAAGCAACCCTACATCCCGTCAGAACCA
Marmoset   ATGACTGCAGAGAGGGAGGTCCCTGATGCACACTTCACTGTGGACAAACAGAACATCTCCCTCTGGCCCCGAGAGCCTCCTCCCAAGTCTGGTTCATCTCTGGTCCCGGGGAAAACATCCACAGTCTGTGCTGCATTAATCTGCTTGACGCTGGTCCTGGTCGCCTCCGTCTTGCTGCAGGCTGTCCTTTATCCCCGGTTTATGGGCACCATATCAGATGTAAAGACCAATGTCCAGTTGCTGAAAGGTCGTGTGGACAACATCAGCACCCTGGATTCTGAAATTAAAAAGAACAGCGACGGCATGGAGGTAGCCGGCACTCAGATCCAGTTGGTGAATGTGAGCCTGGGTTATGTGCGTTCTCAGTTCCTGAAGTTAAAAACCAGTGTGGAGAAGGCCAACGCCCAGATCCAGATCTTAACGAGAAGTTGGGAGGATGTCGGTACCTTAAACACCCAAATCCCAGAGTTAAAAAGAGACCTAGAGAAAGCCAGTGCTTTAAATACAAAGATCCGGGAACTCCAGAGCAGTTTGGAGAATATGAGCAAGTTGCTCAAACGACAAAATGACATTCTACAGGTGGTTTCTCAAGGCTGGAATTTCTTCAGGGGAAACTTTTATTACTTTTCTCGCATCCCAAAGACCTGGTATAGTGCCCAGCAGTTCTGCATTTCCAGGAATTCACACCTGACCTCGGTGACCTCAGAGAGTGAGCAGGAGTTTCTGTATAAGACAGCAGGGGGACGCATCTACTGGATTGGCCTGACTAAAGCAGGAATGGAAGGGGAGTGGTCCTGGGTGGATGACACGCCATTCAACAAGGTCCAAAGTGAGAGGTTCTGGATTCCAGGTGAGCCCAACAATTATGGAAACAATGAACACTGTGCCAATTTAAAGGCATCCTCGCTTCAGTCCTGGAATGATGCCCCATGTGACCAAACATTTCTTTTCATCTGTAAGCGACCCTACATTCCGTCAGAACCA
Orangutan   ATGACTGTGGAGAGGGAGGCCCCTGATGCGCACTTCACTGTGGACAAACAGAACATCTCCCTCTGGCCCCGAGAGCCTCCTCCCAAGTCCGGTCCATCTCTGCTCCCAGGGAAAACACCCGCTGTCCGTGCTGCATTAATCTGCCTGACGCTGGTTCTGGTAGCCTCCATCCTGCTGCAGGCCGTCCTTTATCCCCGGTTTATGGGCACCATATTAGATGTAAAGACCAATGTCCAGTTGCTGAAAGGCCGTGTGGACAACATCAGCACCCTGGATTCTGAAGTCAAAAAGAATAGCGACGGCGTGGAGGCAGCTGGCGTTCAGATCCAGATGGTGAATGTGAGCCTGGGTTATGTGCGTTCTCAGTTCCTGAAGTTAAAAACCAGTGTGGAGAAGGCCAACGCACAGATCCAGATCTTAACAAGAAGTTGGGAAGAAGTCAGTACCTTAAATGCCCAAATCCCAGAGTTAAAAAGTGATTTGGAGAAAGCCAGTGCTTTAAATACAAAGATCCGGGCACTCCAGGGCAGCTTGGAGAATATGAGCAAGTTGCTCAAACGACAAAATGATATTCTACAGGTGGTTTCTCAAGGCTGGAAGTACTTCAGGGGGAACTTCTATTACTTTTCTCTCATCTCAAAGACCTGGTATAGTGCCGAGCAGTTCTGTGTGTCCAGGAATTCACACCTGACCTCGGTGACCTCAGAGAGTGAGCAGGAGTTTCTGTATAAAACAGCAGGGGGGCTCGTCTACTGGATTGGCCTGACTAAAGCAGGGATGGAAGGGGACTGGTCCTGGGTGGATGACACGCCATTCAACAAGGTCCAAAGTGCGAGGTTCTGGATTCCAGGTGAGCCCAACAATGCTGGGAACAATGAACACTGTGGCAATATAAACGCTCCCTCGCTTCAGGCCTGGAATGATGCCCCATGTGACAAAACATTTCTTTTCATCTGTAAGCGACCCTACGTCCCATCAGAACCG
Gibbon   ATGACTGTGGAGAGGGAGGCCCCTGATGCACACTTCACTGTGGACAAACAGAACATCTCCCTCTGGCCCCGAGAGCCTCCTCCCAAGTCCGGTCCATCTCTGCTCCCGGGCAAAACACCCACAGTCCGTGCTGCATTAATCTGCCTGACACTGGTCCTGGTCGCCTCCATCCTGCTGCAGGCCGTCCTTTATCCCCGGTTTATGGGCACCATATCAGATGTAAAGACCAATGTCCAGTTGCTGAAAGGTCGTGTGGACAACATCAGCACCCTGGATTCTGAAATTAAAAAGAATAGCGACGGCATGGAGGCAGCTGGTGTTCAGATCCAGATGGTGAATGTGAGCCTGGGTTATGTGCTTTCTCAGTTCCTGGAGTTAAAAACCAGTGTGGAGAAGGCCAACGCACAGATCCAGATCTTAACAAGAAGTTGGGAAGAAGTCAGTACCTTAAATGCCCAAATCCCAGAGTTAAAAAGTGATTTGGAGAAAGCCAGTGCTTTAAATACAAAGATCCGGGCACTCCAGGGCAGCTTGGAGAATATGAGCAAGTTGCTCAAACGACAAAATGACATTCTACAGGTGGTTTCTCAAGGCTGGAAGTACTTCAAGGGGAACTTCTATTACTTTTCTCTCATCCCAAAGACCTGGTATAGTGCCGAGCAGTTCTGTGTGTCCAGGAATTCACACCTGACCTCGGTGACCTCAGAGAGTGAGCAGGAGTTTCTGTATAAAACAGCGGGGGGATTCATCTACTGGATTGGCCTGACTAAAGCAGGGATGGAAGGGGACTGGTCCTGGGTGGATGACACGCCATTCAACAAGGTCCAAAGTGCAAGGTTCTGGATTCCAGGTGAGCCCAACAATGCTGGGAACAATGAACACTGTGGCAATATAAAGGCTCTCTCGCTTCAGGCCTGGAATGATGCCCCATGTGACAAAACGTTTCTTTTCATCTGTAAGCGACCCTACGTCCCATCAGAACCG
SilveryGibbon   ATGACTATGGAGAGGGAGGCCCCTGATGCACACTTCACTGTGGACAAACAGAACATCTCCCTCTGGCCCCGAGAGCCTCCTCCCAAGTCCGGTCCATCTCTGCTCCCGGGGAAAACACCCACAGTCCGTGCTGCATTAATCTGCCTGACGCTGGTCCTGGTCGCCTCCATCCTGCTGCAGGCCGTCCTTTATCCCTGGTTTATGGGCACCATATCAGATGTAAAGACCAATGTCCAGTTGCTGAAAGGTCGTGTGGACAACATCAGCACCTTGGATTCTGAAATTAAAAAGAATAGCGACGGCATGGAGGCAGCTGGTGTTCAGATCCAGATGGTGAATGTGAGCCTGGGTTATGTGCTTTCTCAGTTCCTGGAGTTAAAAACCAGTGTGGAGAAGGCCAACGCACAGATCCAGATCTTAACAAGAAGTTGGGAAGAAGTCAGTACCTTAAATGCCCAAATCCCAGAGTTAAAAAGTGATTTGGAGAAAGCCAGTGCTTTAAATACAAAGATCCGGGCACTCCAGGGCAGCTTGGAGAATATGAGCAAGTTGCTCAAACGACAAAATGACATTCTACAGGTGGTTTCTCAAGGCTGGAAATACTTCAAGGGGAACTTCTATTACTTTTCTCTCATCCCAAAGACCTGGTATAGTGCCGAGCAGTTCTGTGTGTCCAGGAATTCACACCTGACCTCAGTGACCTCAGAGAGTGAGCAGGAGTTTCTGTATAAAACAGCGGGGGGATTCATCTACTGGATTGGCCTGACTAAAGCAGGGATGGAAGGGGACTGGTCCTGGGTGGATGACACACCATTCAACAAGGTCCAAAGTGCGAGGTTCTGGATTCCAGGTGAGCCCAACAATGCTGGGAACAATGAACACTGTGGCAATATAAAGGCTCTCTCGCTTCAGGCCTGGAATGATGCCCCATGTGACAAAACGTTTCTTTTCATCTGTAAGCGACCCTACGTCCCATCAGAACCG
Human   ATGACTGTGGAGAAGGAGGCCCCTGATGCGCACTTCACTGTGGACAAACAGAACATCTCCCTCTGGCCCCGAGAGCCTCCTCCCAAGTCCGGTCCATCTCTGGTCCCGGGGAAAACACCCACAGTCCGTGCTGCATTAATCTGCCTGACGCTGGTCCTGGTCGCCTCCGTCCTGCTGCAGGCCGTCCTTTATCCCCGGTTTATGGGCACCATATCAGATGTAAAGACCAATGTCCAGTTGCTGAAAGGTCGTGTGGACAACATCAGCACCCTGGATTCTGAAATTAAAAAGAATAGTGACGGCATGGAGGCAGCTGGCGTTCAGATCCAGATGGTGAATGAGAGCCTGGGTTATGTGCGTTCTCAGTTCCTGAAGTTAAAAACCAGTGTGGAGAAGGCCAACGCACAGATCCAGATCTTAACAAGAAGTTGGGAAGAAGTCAGTACCTTAAATGCCCAAATCCCAGAGTTAAAAAGTGATTTGGAGAAAGCCAGTGCTTTAAATACAAAGATCCGGGCACTCCAGGGCAGCTTGGAGAATATGAGCAAGTTGCTCAAACGACAAAATGATATTCTACAGGTGGTTTCTCAAGGCTGGAAGTACTTCAAGGGGAACTTCTATTACTTTTCTCTCATTCCAAAGACCTGGTATAGTGCCGAGCAGTTCTGTGTGTCCAGGAATTCACACCTGACCTCGGTGACCTCAGAGAGTGAGCAGGAGTTTCTGTATAAAACAGCGGGGGGACTCATCTACTGGATTGGCCTGACTAAAGCAGGGATGGAAGGGGACTGGTCCTGGGTGGATGACACGCCATTCAACAAGGTCCAAAGTGTGAGGTTCTGGATTCCAGGTGAGCCCAACAATGCTGGGAACAATGAACACTGTGGCAATATAAAGGCTCCCTCACTTCAGGCCTGGAATGATGCCCCATGTGACAAAACGTTTCTTTTCATTTGTAAGCGACCCTATGTCCCATCAGAACCG
Gorilla   ATGACTGTGGAGAGGGAGGCCCCTGATGCGCACTTCACTGTGGACAAACAGAACATCTCCCTCTGGCCCCGAGAGCCTCCTCCCAAGTCCGGTCCATCTCTGGTCCCAGGGAAAACACCCACAGTCCGTGCTGCATTAATCTGCCTGACGCTGGTCCTGGTCGCCTCCGTCCTGCTGCAGGCCATCCTTTATCCCCGGTTTATGGGCACCATATCAGATGTAAAGACCAATGTCCAGTTGCTGAAAGGTCGTGTGGACAACATCAGCACCCTGGATTCTGAAATTAAAAAGAATAGCGACGGCATGGAGGCAGCTGGCGTTCAGATCCAGATGGTGAATGTGAGCCTGGGTTATGTGCGTTCTCAGTTCCTGAAGTTAAAAACCAGTGTGGAGAAGGCCAACGCACAGATCCAGATCTTAACAAGAAGTTGGGAAGAAGTCAGTACCTTAAATGCCCAAATCCCAGAGTTAAAAAGTGATTTGGAGAAAGCCAGTGCTTTAAATACAAAGATCCGGGCACTCCAGGGCAGCTTGGAGAATATGAGCAAGTTGCTCAAACGACAAAATGATATTCTACAGGTGGTTTCTCAAGGCTGGAAGTACTTCAAAGGGAATTTCTATTACTTTTCTCTCATTCCAAAGACCTGGTATAGTGCTGAGCAGTTCTGTGTGTCCAGGAATTCACACCTGACCTCGGTGACCTCAGAGAGTGAGCAGGAGTTTCTGTATAAAACAGCGGGGGGACTCATCTACTGGATTGGCCTGACTAAAGCAGGGATGGAAGGGGACTGGTCCTGGGTGGATGACACGCCATTCAACAAGGTCCAAAGTGCGAGGTTCTGGATTCCAGGTGAGCCCAACAATGCTGGGAACAATGAACACTGTGGCAATATAAAGGCTCCCTCACTTCAGGCCTGGAATGATGCCCCATGTGACAAAACGTTTCTTTTCATTTGTAAGCGACCCTATGTCCCATCAGAACCA
Bonobo   ATGACTGTGGAGAGGGAGGCCCCTGATGCGCACTTCACTGTGGACAAACAGAACATCTCCCTCTGGCCCCGAGAGCCTCCTCCCAAGTCCGGTCCATCTCTGGTCCCGGGGAAAACACCCACAGTCCGTGCTGCATTAATCTGCCTGACGCTGGTCCTGGTCGCCTCCGTCCTGCTGCAGGCCGTCCTTTATCCCCGGTTTATGGGCACCATATCAGATGTAAAGACCAATGTACAGTTGCTGAAAGGTCGTGTGGACAACATCAGCACCCTGGATTCTGAAATTAAAAAGAATAGCGACGGCATGGAGGCAGCTGGCGTTCAGATCCAGATGGTGAATGTGAGCCTGGGTTATGTGCGTTCTCAGTTCCTGAAGTTAGAAACCAGTGTGGAGAAGGCCAACGCACAGATCCAGATCTTAACAAGAAGTTGGGAAGAAGTCAGTACCTTAAATGCCCAAATCCCAGAGTTAAAAAGTGATTTGGAGAAAGCCAGTGCTTTAAATACAAAGATCCGGGCACTCCAGGGCAGCTTGGAGAATATGAGCAAGTTGCTCAAACGACAAAATGATATTCTACAGGTGGTTTCTCAAGGCTGGAAGTACTTCAAGGGGAACTTCTATTACTTTTCTCTCATTTCAAAGACCTGGTATAGTGCCGAGCAGTTCTGTGTGTCCAGGAATTCACACCTGACCTCGGTGACCTCAGAGAGTGAGCAGGAGTTTCTGTATAAAACAGCGGGGGGACTCATCTACTGGATTGGCCTGACTAAAGCAGGGATGGAAGGGGACTGGTCCTGGGTGGATGACACGCCATTCAACAAGGTCCAAAGTGCGAGGTTCTGGATTCCAGGTGAGCCCAACAATGCTGGGAACAATGAACACTGTGGCAATATAAAGGCTCCCTCACTTCAGGCCTGGAATGATGCCCCCTGTGACATAACGTTTCTTTTCATTTGTAAGCGACCCTATGTCCCATCAGAACCA
Chimp   ATGACTGTGGAGAGGGAGGCCCCTGATGCGCACTTCACTGTGGACAAACAGAACATCTCCCTCTGGCCCCGAGAGCCTCCTCCCAAGTCCGGTCCATCTCTGGTCCCGGGGAAAACACCCACAGTCCGTGCTGCATTAATCTGCCTGACGCTGGTCCTGGTCGCCTCCGTCCTGCTGCAGGCCGTCCTTTATCCCCGGTTTATGGGCACCATATCAGATGTAAAGACCAATGTACAGTTGCTGAAAGGTCGTGTGGACAACATCAGCACCCTGGATTCTGAAATTAAAAAGAATAGCGACGGCATGGAGGCAGCTGGCGTTCAGATCCAGATGGTGAATGTGAGCCTGGGTTATGTGCGTTCTCAGTTCCTGAAGTTAAAAACCAGTGTGGAGAAGGCCAACGCACAGATCCAGATCTTAACAAGAAGTTGGGAAGAAGTCAGTACCTTAAATGCCCAAATCCCAGAGTTAAAAAGTGATTTGGAGAAAGCCAGTGCTTTAAATACAAAGATCCGGGCACTCCAGGGCAGCTTGGAGAATATGAGCAAGTTGCTCAAACGACAAAATGATATTCTACAGGTGGTTTCTCAAGGCTGGAAGTACTTCAAGGGGAACTTCTATTACTTTTCTCTCATTTCAAAGACCTGGTATAGTGCCGAGCAGTTCTGTGTGTCCAGGAATTCACACCTGACCTCGGTGACCTCAGAGAGTGAGCAGGAGTTTCTGTATAAAACAGCGGGGGGACTCATCTACTGGATTGGCCTGACTAAAGCAGGGATGGAAGGGGACTGGTCCTGGGTGGATGACACGCCATTCAACAAGGTCCAAAGTGCGAGGTTCTGGATTCCAGGTGAGCCCAACAATGCTGGGAACAATGAACACTGTGGCAATATAAAGGCTCCCTCACTTCAGGCCTGGAATGATGCCCCCTGTGACATAACGTTTCTTTTCATTTGTAAGCGACCCTATGTCCCATCAGAACCA
Baboon   ATGACGGCGGAGAGGGAGGTCCCTGATGCACACTTCACTGTGGACAACCAGAACATCTCCCTCTGGCCCCGAGAGCCTCCTCCCAAGTCTGGTCCATCTCTGTTCCCGGCGAAAACACCCACAGTCCGTGCTGCATTAATCTGCCTGACGCTGGTCCTTGTGGCTGACCTCCTGACTTTCTCAATCCCAGATCCCCGGTTTATGGGCAACATATCAGATGTAAAGACCAATGTCCAGTTGCTGAAAGGTCGTGTGGACAACATCAGCACCTTGGATTCTGAAATTAAAAAGAATAGCAATGGCATGGAGGCAGCTGGCGTTCAGATCCAGATGGTGAATGTGAGCCTGGGTTATGTGCGTTCTCAGTTCCTGAAGTTAAAAACCAGTGTGGAGAAGGCCAACGCACAGATCCAGATCTTAACAAGAAGTTGGGAAGAAGTCGGTACCTTAAATGCCCAAATCCCAGAGTTGAAAAGTGATTTGGAGAAAGCCAGTGCTTTGAATACAAAGATCCGGGCACTCCAGGGCAGCTTGGACAATATGAGCAAGTTGCTCAAACGACAAAATGACATTCTACAGGCGGTTTCTCAAGGCTGGAAGTACTTCAAGGGGAACTTCTATTACTTTTCTCTCGTCACAAAGACCTGGTATAGTGCCCAGCAGTTCTGTGTGTCCAGGAATTCACACCTGACCTCGGTGACCTCAGAGAGTGAGCAGGAGTTTCTGTATAAAACAGCGGGCGGACTCACCTACTGGATTGGCCTGACTAAAGCAGGGACGGAAGGGGACTGGTTCTGGGTGGATGACACGCCATTCAACAAAGTCCAAAGTGCGAAGTTCTGGATCCCAGGTGAGCCCAACAATGTCGGGAACAGTGAACACTGTGGCAATATAAGGGCTTCCTCGCTTCAGGCCTGGAATGATGCCCAATGTGACACAACGTTTCTTTTCATCTGTAAGCGACCCTACGTCCCATCAGAACCG
FrancoisLeafMonkey   ATGACGGCGGAGAGGGAGGCCCCTGATGCACACTTCACTGTGGACAAACAGAACATCTCCCTCTGGCCCCGAGAGCCTCCTCCCAAGTCTGGTCCATCTCTGTTCCCGGGGAAAACACCCACAGTCCGTGCTGCATTAATCTGCCTGACGCTGGTTCTGGTCGCCTCTGTCCTGCTGCAGGCCGTCCTTTATCCCCGGTTTATGGGCAACATATCAGATGTAAAGACCAATGTCCAGTTGCTGAAAGGTCGTGTGGACAACATCAGCACCCTGGATTCTGAAATTAAAAAGAATAGTGATGGCATGGAGGCAGCTGGCGTTCAGATCCAGACGGTGAATGTGAGCCTGGGTTATGTGCGTTCTCAGTTCCTGAAGTTAAAAACCAGTGTGGAGAAGGCCAACGCACAGATCCAGATCTTAACAAGAAGTTGGGAAGAAGTCGGTACCTTAAAAGCCCAAATCCCAGAGTTAAAAAGTGATTTGGAGAAAGCCAGTGCTTTAAATACAAAGATCCGGGCACTCCAGGGCAGCTTGGACAATATGAGCAAGTTGCTCAAACGACAAGATGACATTCTACAGGTGGTTTCTCAAGGCTGGAGGTACTTCAAGGGGAACTTCTATTACTTTTCTCTCATCACAAAGACCTGGTATAGTGCCCAGCAGTTCTGTGTGTCCAGGAATTCACACCTGACCTCGGTGACCTCAGAGAGTGAGCAGGAGTTTCTGTATAAAATGGCGGGGGGACTCACCTACTGGATTGGCCTGACTAAAGCAGGGACAGAAGGGGACTGGTCCTGGGTGGATGACACGCCATTCAACAAGGTCCAAAGTGCGAAGTTCTGGATCCCAGGTGAGCCCAACAATACTGGGAACAATGAACACTGTGGCAATATAAGGGCTTCTTCGCTTCAGGCCTGGAATGATGCCCAATGTGACAAAACGTTTCTTTTCATCTGTAAGCGACCCTACGTCCCGTCAGAACCA
GoldSnub   ATGACGGCGGAGAGGGAGGCCCCTGATGCACACTTCACTGTGGACAAACAGAACATCTCCCTCTGGCCCCGAGAGCCTCCTCCCAAGTCTGGTCCATCTCTGTTCCCAGGGAAAACACCCACAGTCCGTGCTGCATTAATCTGCCTGACGCTGGTCCTGGTCGCCTCCGTCCTGCTGCAGGCCGTCCTTTATCCCCGGTTTATGGGCAACATATCAGATGTAAAGACCAATGTCCAGTTGCTGAAAGGTCGTGTGGACAACATCAGCACCCTGGATTCTGAAATTAAAAAGAATAGTGATGGCATGGAGGCAGCTGGCGTTCAGATCCAGACGGTGAATGTGAGCCTGGGTTATGTGCGTTCTCAGTTCCTGAAGTTAAAAACCAGTGTGGAGAAGGCCAACGCACAGATCCAGATCTTAACAAGAAGTTGGGAAGAAGTCGGTACCTTAAATGCCCAAATCCCAGAGTTAAAAAGTGATTTGGAGAAAGCCAGTGCTTTAAATGCAAAGATCCGGGCACTCCAGGGCAGCTTGGACAATATGAGCAAGTTGCTCAAACGACAAGATGACATTCTACAGGTGGTTTCTCAAGGCTGGAGGTACTTCAAGGGGAACTTCTATTACTTTTCTCTCATCACAAAGACCTGGTATAGTGCCCAGCAGTTCTGTGTGTCTAGGAATTCACACCTGACCTCAGTGACCTCAGAGAGTGAGCAGGAGTTTCTGTATAAAACGGCGGGGGGACTCACCTACTGGATTGGCCTGACTAAAGCAGGGACAGAAGGGGACTGGTCCTGGGTGGATGACACGCCATTCAACAAGGTCCAAAGTGCGAAGTTCTGGATCCCAGGTGAGCCCAACAATACTGGGAACAATGAACACTGTGGCAATATAAGGGCTTCCTCGCTTCAGGCCTGGAATGACGCCCAATGTGACAAAACGTTTCTTTTCATCTGTAAGCGACCCTACGTCCCGTCAGAACCA
BlackSnub   ATGACGGCGGAGAGGGAGGCCCCTGATGCACACTTCACTGTGGACAAACAGAACATCTCCCTCTGGCCCCGAGAGCCTCCTCCCAAGTCTGGTCCATCTCTGTTCCCAGGGAAAACACCCACAGTCCGTGCTGCATTAATCTGCCTGACGCTGGTCCTGGTCGCCTCCGTCCTGCTGCAGGCCGTCCTTTATCCCCGGTTTATGGGCAACATATCAGATGTAAAGACCAATGTCCAGTTGCTGAAAGGTCGTGTGGACAACATCAGCACCCTGGATTCTGAAATTAAAAAGAATAGTGATGGCATGGAGGCAGCTGGCGTTCAGATCCAGACGGTGAATGTGAGCCTGGGTTATGTGCGTTCTCAGTTCCTGAAGTTAAAAACCAGTGTGGAGAAGGCCAACGCACAGATCCAGATCTTAACAAGAAGTTGGGAAGAAGTCGGTACCTTAAATGCCCAAATCCCAGAGTTAAAAAGTGATTTGGAGAAAGCCAGTGCTTTAAATGCAAAGATCCGGGCACTCCAGGGCAGCTTGGACAATATGAGCAAGTTGCTCAAACGACAAGATGACATTCTACAGGTGGTTTCTCAAGGCTGGAGGTACTTCAAGGGGAACTTCTATTACTTTTCTCTCATCACAAAGACCTGGTATAGTGCCCAGCAGTTCTGTGTGTCTAGGAATTCACACCTGACCTCAGTGACCTCAGAGAGTGAGCAGGAGTTTCTGTATAAAACGGCGGGGGGACTCACCTACTGGATTGGCCTGACTAAAGCAGGGACAGAAGGGGACTGGTCCTGGGTGGATGACACGCCATTCAACAAGGTCCAAAGTGCGAAGTTCTGGATCCCAGGTGAGCCCAACAATACTGGGAACAATGAACACTGTGGCAATATAAGGGCTTCCTCGCTTCAGGCCTGGAATGACGCCCAATGTGACCAAACGTTTCTTTTCATCTGTAAGCGACCCTACGTCCCGTCAGAACCA
RedColobus   ATGACGGCGGAGAGGGAGGCCCCTGATGCACACTTCACTGTGGACAAACAGAACATCTCCCTCTGGCCCCGAGAGCCTCCTCCCAAGTCTGGTCCATCTCTGTTCCCGGGGAAAACACCCACAGTCCGTGCTGCATTAATCTGCCTGACGCTGGTCCTGGTCGCCTCTGTCCTGCTGCAGGCCATCCTTTATCCCCGGCTTATGGGCAACATATCAGATGTAAAGACCAATGTCCAGTTGCTGAAAGGTCGTGTGGACAACATCAGCACCCTGGATTCTGAAATTAAAAAGAATAGCGATGGCATGGAGGCAGCTGGCGTTCAGATCCAGACGGTGAATGTGAGCCTGGGTTATGTGCGTTCTCAGTTCCTGAAGTTAAAAACCAGTGTGGAGAAGGCCAACGCACAGATCCAGATCTTAACAAGAAGTTGGGAAGAAGTCGGTACCTTAAATGCCCAAATCCCAGAGTTAAAAAATGATTTGGAGAAAGCCAGTGCTTTAAATACAAAGATCCGGGCACTCCAGGGCAGCTTGGACAATATGAGCAAGTTGCTCAAACGACAAGATGACATTCTACAGGTGGTTTCTCAAGGCTGGAAGTACTTCAAGGGGAACTTCTATTACTTTTCTCTCATCACAAAGACCTGGTATAGTGCCCAGCAGTTCTGTGTGTCCAGGAATTCACACCTGACCTCGGTGACCTCAGAGAGTGAGCAGGAGTTTCTGTATAAAACGGCGGGGGGACTCACCTACTGGATTGGCCTGACTAAAGCAGGGACAGAAGGGGACTGGTCCTGGGTGGATGACACGCCATTCAACAAGGTCCAAAGTGCGAAGTTCTGGATCCCAGGTGAGCCCAACAATACTGGGAACAATGAACACTGTGGCAATATAAGGGCTTCCTCGCTTCAGGCCTGGAATGATGCCCAATGTGACAAAACGTTTCTTTTCATCTGTAAGCGACCCTACATCCCGTCAGAACCA
Colobus   ATGACGGCGGAGAGGGAGGCCCCTGATGCACACTTCACTGTGGACAAACAGAACATCTCCCTCTGGCCTCGAGAGCCTCCTCCCAAGTCTGGTCCATCTCTGTTCCCGGGGAAAACACCCACAGTCCGTGCTGCATTAATCTGCCTGACGCTGGTCCTGGTTGCCTCTGTCCTGCTGCAGGCCATCCTTTATCCCCGGTTTATGGGCAACATATCAGATGTAAAGACCAATGTCCAGTTGCTGAAAGGTCGTGTGGACAACATCAGCACCCTGGATTCTGAAATTAAAAAGAATAGCGATGGCATGGAGGCAGCTGGCATTCAGATCCAGACGGTGAATGTGAGCCTGGGTTATGTGCGTTCTCAGTTCCTGAAGTTAAAAACCAGTGTGGAGAAGGCCAACGCACAGATCCAGATCTTAACAAGAAGTTGGGAAGAAGTCGGTACCTTAAATGCCCAAATCCCAGAGTTAAAAAGTGATTTGGAGAAAGCTAGTGCTTTAAATACAAAGATCCGGGCACTCCAGGGCAGCTTGGACAATATGAGCAAGTTGCTCAAACGACAAGATGACATTCTACAGGTGGTTTCTCAAGGCTGGAAGTACTTCAAGGGGAACTTCTATTACTTTTCTCTCATCACAAAGACCTGGTATAGTGCCCAGCAGTTCTGTGTGTCCAGGAATTCACACCTGACCTCGGTGACCTCAGAGAGTGAGCAGGAGTTTCTGTATAAAACGGCGGGGGGACTCACCTACTGGATTGGCCTGACTAAAGCAGGGACAGAAGGGGACTGGTCCTGGGTGGATGACACGCCATTCAACAAGGTCCAAAGTGCGAAGTTCTGGATCCCAGGTGAGCCCAACAATACTGGGAACAATGAACACTGTGGCAATATAAGGGCTCCCTCGCTTCAGGCCTGGAATGATGCCCAATGTGACAAAACGTTTCTTTTCATCTGTAAGCGACCCTACGTCCCGTCAGAACCA
Drill   ATGACGGCCGAGAGGGAGGTCCCTGATGCACACTTCACTGTGGACAAACAGAACATCTCCCTCTGGCCCCGAGAGCCTCCTCCCAAGTCTGGTCCATCTCTGTTCCCGGGGAAAACACCCACAGTCCGTGCTGCATTAATCTGCCTGACGCTGGTCCTGGTCGCCTCCGTCCTGCTGCAGGCCGTCCTTTATCCCCGGTTTATGGGCAACATATCAGATGTAAAGACCAATGTCCAGTTGCTGAAAGGTCGTGTGGACAACATCAGCACCTTGGATTCTGAAATTAAAAAGAATAGCGATGGCATGGAGGCAGCTGGCGTTCAGATCCAGACGGTGAATGTGAGCCTGGGTTATGTGCGTTCTCAGTTCCTGAAGTTAAAAACCAGTGTGGAGAAGGCCAACGCACAGATCCAGATCTTAACAAGAAGTTGGGAAGAAGTCGGTACCTTAAATGCCCAAATCCCAGAGTTAAAAAGTGATTTGGAGAAAGCCAGTGCTTTGAATACAAAGATCCGGGCACTCCAGGGCAGCTTGGACAATATGAGCAAGTTGCTCAAACGACAAAATGACATTCTACAGGTGGTTTCTCAAGGCTGGAAATACTTTAAGGGGAACTTCTATTACTTTTCTCTCGTCACAAAGACCTGGTATAGTGCCCAGCAGTTCTGTGTGTCCAGGAATTCACACCTGACCTCGGTGACCTCAGAGAGTGAGCAGGAGTTTCTGTATAAAACAGCGGGCGGACTCACCTACTGGATTGGCCTGACTAAAGCAGGGACGGAAGGGGACTGGTTCTGGGTGGATGACACGCCATTCAACAAAGTCCAAAGTGCGAAGTTCTGGATCCCAGGTGAGCCCAACAATGTCGGGAACAATGAACACTGTGGCAATATAAGGGCTTCCTCGCTTCAGGCCTGGAATGATGCCCAATGTGACACAACGTTTCTTTTCATCTGTAAGCGACCCTACGTCCCATCAGAACCG
AGM   ATGACAGCGGAGAGGGAGGTCCCTGATGCACACTTCACTGTGGACAAACAGAACATCTCCCTCTGGCCCCGAGAGCCTCCTCCCAAGTCTGGTCCATCTCTGTTCTCGGGGAAAACACCCACAGTCCGTGCTGCATTAATCTGCCTGACGCTGGTCCTGGTCGCCTCCGTCCTGCTGCAGGCCGTCCTTTATCCCCGGTTTATGGGCAGCATATCAGATGTAAAGACCAATGTCCAGTTGCTGAAAGGTCGTGTGGACAACATCAGCACCTTGGATTCTGAAATTAAAAAGAATAGCGATGGCATGGAGGCAGCTGGCGTTCAGATCCAGACGGTGAATGTGAGCCTGGGTTATGTGCGTTCTCAGTTCCTGAAGTTAAAAACCAGTGTGGAGAAGGCCAATGCACAGATCCAGATCTTAACAAGAAGTTGGGAAGAAGTCGGTACCTTAAATGCCCAAATCCCAGAGTTAAAAAGTGATTTGGAGAAAGCCAGTGCTTTGAATACAAAGATCCGGGCACTCCAGGGCAGCTTGGACAATATGAGCAAGTTGCTCAAACGACAAAATGACATTCTACAGGTGGTTTCTCAAGGCTGGAAGTACTTCAAGGGGAACTTCTATTACTTTTCTCTCGTCACAAAGACCTGGTATAGTGCCCAGCAGTTCTGTGTGTCCAGGAATTCACACCTGACCTCGGTAACCTCAGAGAGTGAGCAGGAGTTTCTGTATAAAACAGCGGGGGGACTCACCTACTGGATTGGCCTGACTAAAGCAGGGACGGAAGGGGACTGGTTCTGGGTGGATGACACGCCATTCAACAAGGTCCAAAGTGCGAAGTTCTGGATCCCAGGTGAGCCCAACAATGTTGGGAACAATGAACACTGTGGCAATATAAGGGCTTCCTCGCTTCAGGCCTGGAATGATGCCCAATGTGACAACACGTTTCTTTTCATCTGTAAGCGACCCTACGTCCCGTCAGAACCG
Gelada   ATGACGGCGGAGAGGGAGGTCCCTGATGCACACTTCACTGTGGACAAACAGAACATCTCCCTCTGGCCCCGAGAGCCTCCTCCCAAGTCTGGTCCATCTCTGTTCCCGGCGAAAACACCCACAGTCCGTGCTGCATTAATCTGCCTGACGCTGGTCCTGGTCGCCTCCATCCTGCTGCAGGCCGTCCTTTATCCCCGGTTTATGGGCAACATATCAGATGTAAAGACCAATGTCCAGCTGCTGAAAGGTCGTGTGGACAACATCAGCACCTTGGATTCTGAAATTAAAAAGAATAGCAATGGCATGGAGGCAGCTGGCGTTCAGATCCAGACGGTGAATGTGAGCCTGGGTTATGTGCGTTCTCAGTTCCTGAAGTTAAAAACCAGTGTGGAGAAGGCCAACGCACAGATCCAGATCTTAACAAGAAGTTGGGAAGAAGTTGGTACCTTAAATGCCCAAATCCCAGAGTTAAAAAGTGATTTGGAGAAAGCCAGTGCTTTGAATACAAAGATCCGGGCACTCCAGGGCAGCTTGGACAATATGAGCAAGTTGCTCAAACGACAAAATGACATTCTACAGGTGGTTTCTCAAGGCTGGAAGTACTTCAAGGGGAACTTCTATTACTTTTCTCTCGTCACAAAGACCTGGTATAGTGCCCAGCAGTTCTGTGTGTCCAGGAATTCACACCTGACCTCGGTGACCTCAGAGAGTGAGCAGGAGTTTCTGTATAAAACAGCGGGCGGACTCACCTACTGGATTGGCCTGACTAAAGCAGGGACGGAAGGGGACTGGTTCTGGGTGGATGACACGCCATTCGACAAGGTCCAAAGTGCGAAGTTCTGGATCCCAGGTGAGCCCAACAATACTGGGAACAATGAACATTGTGGCAATATAAGGGTTTCCTCGCTTCAGGCCTGGAATGATGCCCAATGTGACAAAACGTTTCTTTTCATCTGTAAGCGACCCTACGTCCCGTCAGAACCG
Rhesus   ATGACGGCCGAGAGGGAGGTCCCTGATGCACACTTCACTGTGGACAAACAGAACATCTCCCTCTGGCCCCGAGAGCCTCCTCCCAAGTCTGGTCCATCTCTGTTCCCGGGGAAAACACCCACAGTCCGTGCTGCATTAATCTGCCTGACGCTGGTCCTGGTCGCCTCCATCCTGCTGCAGGCCGTCCTTTATCCCCAGTTTATGGGCAACATATCAGATGTAAAGACTAATGTCCAGTTGCTGAAAGGTCGTGTGGACAACATCAGCACCTTGGATTCTGAAATTAAAAAGAATAGCGATGGCATGGAGGCAGCTGGCGTTCAGATCCAGACGGTGAATGTGAGCCTGGGTTATGTGCGTTCTCAGTTCCTGAAGTTAAAAACCAGTGTGGAGAAGGCCAACGCACAGATCCAGATCTTAACAAGAAGTTGGGAAGAAGTCGGTACCTTAAATGCCCAAATCCCAGAGTTAAAAAGTGATTTGGAGAAAGCCAGTGCTTTGAATACAAAGATCCGGGCACTCCAGGGCAGCTTGGACAATATGAGCAAGTTGCTCAAACGACAAAATGACATTCTACAGGTGGTTTCTCAAGGCTGGAAGTACTTCAAGGGGAACTTCTATTACTTTTCTCTCATCACAAAGACCTGGTATAGTGCCCAGCAGTTCTGTGTGTCCAGGAATTCACACCTGACCTCGGTGACCTCAGAGAGTGAGCAGGAGTTTCTGTATAAAACAGCGGGGGGACTCACCTACTGGATTGGCCTGACTAAAGCAGGGATGGAAGGGGACTGGTTCTGGGTGGATGACACGCCATTCGACAAGGTCCAAAGTGCGAAGTTCTGGATCCCAGGTGAGCCCAACAACGCTGGGAACAATGAACACTGTGGCAATATAAGGGTTTCCTCGCTTCAGGCCTGGAATGATGCCCAATGTGACAAAACGTTTCTTTTCATCTGTAAGCGACCCTACGTCCCGTCAGAACCG
PigMac   ATGACGGCCGAGAGGGAGGTCCCTGATGCACACTTCACTGTGGACAAACAGAACATCTCCCTCTGGCCCCGAGAGCCTCCTCCCAAGTCTGGTCCATCTCTGTTCCCGGGGAAAACACCCACAGTCCGTGCTGCATTAATCTGCCTGACGCTGGTCCTGGTCGCCTCCATCCTGCTGCAGGCCGTCCTTTATCCCCGGTTTATGGGCAACATATCAGATGTAAAGACCAATGTCCAGTTGCTGAAAGGTCGTGTGGACAACATCAGCACCTTGGATTCTGAAATTAAAAAGAATAGCGATGGCATGGAGGCAGCTGGCGTTCAGATCCAGACGGTGAATGTGAGCCTGGGTTATGTGCGTTCTCAGTTCCTGAAGTTAAAAACCAGTGTGGAGAAGGCCAACGCACAGATCCAGATCTTAACAAGAAGTTGGGAAGAAGTCGGTACCTTAAATGCCCAAATCCCAGAGTTAAAAAGTGATTTGGAGAAAGCCAGTGCTTTGAATACAAAGATCCGGGCACTCCAGGGCAGCTTGGACAATATGAGCAAGTTGCTCAAACGACAAAATGACATTCTACAGGTGGTTTCTCAAGGCTGGAAGTACTTCAAGGGGAACTTCTATTACTTTTCTCTCGTCACAAAGACCTGGTATAGTGCCCAGCAGTTCTGTGTGTCCAGGAATTCACACCTGACCTCGGTGACCTCAGAGAGTGAGCAGGAGTTTCTGTATAAAACAGCGGGGGGACTCACCTACTGGATTGGCCTGACTAAAGCAGGGATGGAAGGGGACTGGTTCTGGGTGGATGACACGCCATTCGACAAGGTCCAAAGTGCGAAGTTCTGGATCCCAGGTGAGCCCAACAATGCTGGGAACAATGAACACTGTGGCAATATAAGGGTTTCCTCGCTTCAGGCCTGGAATGATGCCCAATGTGACAAAACGTTTCTTTTCATCTGTAAGCGACCCTACGTCCCATCAGAACCG
CrabMac   ATGACGGCCGAGAGGGAGGTCCCTGATGCACACTTCACTGTGGACAAACAGAACATCTCCCTCTGGCCCCGAGAGCCTCCTCCCAAGTCTGGTCCATCTCTGTTCCCGGGGAAAACACCCACAGTCCGTGCTGCATTAATCTGCCTGACGCTGGTCCTGGTCGCCTCCATCCTGCTGCAGGCCGTCCTTTATCCCCGGTTTATGGGCAACATATCAGATGTAAAGACCAATGTCCAGTTGCTGAAAGGTCGTGTGGACAACATCAGCACCTTGGATTCTGAAATTAAAAAGAATAGCGATGGCATGGAGGCAGCTGGCGTTCAGATCCAGACGGTGAATGTGAGCCTGGGTTATGTGCGTTCTCAGTTCCTGAAGTTAAAAACCAGTGTGGAGAAGGCCAACGCACAGATCCAGATCTTAACAAGAAGTTGGGAAGAAGTCGGTACCTTAAATGCCCAAATCCCAGAGTTAAAAAGTGATTTGGAGAAAGCCAGTGCTTTGAATACAAAGATCCGGGCACTCCAGGGCAGCTTGGACAATATGAGCAAGTTGCTCAAACGACAAAATGACATTCTACAGGTGGTTTCTCAAGGCTGGAAGTACTTCAAGGGGAACTTCTATTACTTTTCTCTCATCACAAAGACCTGGTATAGTGCCCAGCAGTTCTGTGTGTCCAGGAATTCACACCTGACCTCGGTGACCTCAGAGAGTGAGCAGGAGTTTCTGTATAAAACAGCGGGGGGACTCACCTACTGGATTGGCCTGACTAAAGCAGGGATGGAAGGGGACTGGTTCTGGGTGGATGACACGCCATTCGACAAGGTCCAAAGTGCGAAGTTCTGGATCCCAGGTGAGCCCAACAATGCTGGGAACAATGAACACTGTGGCAATATAAGGGTTTCCTCGCTTCAGGCCTGGAATGATGCCCAATGTGACAAAACGTTTCTTTTCATCTGTAAGCGACCCTACGTCCCGTCAGAACCG

(Capuchin,(SquirrelMonkey,(Marmoset,(((Orangutan,(Human,(Gorilla,(Bonobo,Chimp)))),(Gibbon,SilveryGibbon)),((((Baboon,Drill),AGM),(Gelada,((Rhesus,CrabMac),PigMac))),((FrancoisLeafMonkey,(GoldSnub,BlackSnub)),(RedColobus,Colobus)))))),TuftedCapuchin);


 CD207 
 Rodents
 14 960
Ngalili   ATGAAGGAGGAGGTCCCCGATGCCCACTTCACCGTGGACAAACAGAACATCTCCCTTTGGCCCCGAGATCTTCCTTCCAAGCCAGATCTGTCTCCAGGTCTGAGGAAACCTCTCACCGCTCGTGTGGCCTTCATCTGCCTGTCGCTGGTTCTGGTCACCTCCATTGTGCTTCAGGCTGTTTTCTATCCTTGGTTGTTGGGCAAAATATCAGATGTGAAGAGAGATGCCCAAGTGTTGAGAGGTCATGTGGACAACTTCAGCAACCTGAGTTCTGACCTCCTGAGTAAAAGTGGCCGTGTGCAGGTGGCTGAAGTTCAGATCCAGATGGTGAATGCCAGCCTCAACCGGGTGCAATCTCAGATTCTGTCCCTAGGGGCCATCGTTGAGAGGGCCAGTGCTCAGATTCAGGGCTTAACAAGAAATTGGGAAGAGGTTGATCATCTCAATGCTCAAATCCCAGAGGTAAAAAGAGATCTGGACAAAGCCAGCGCCTTGAATGCAAAGGTCAGAGGACTGCAAAGCAGTTTGGAGAACCTCAGCAAGCTGCTCAAAGGACAAAATGACATTCTTCGGATGGTGTCTCAAGGCTGGAAGTACTTCAAGGAGAACTTCTATTACTTTTCACACACCCCAAAGACCTGGTACAGTGCTGAGCAGTTCTGCATATCTAGGAAAGCTCATCTGACCTCTGTGACCTCAGAGTCAGAGCAGGAGTTTCTTTACAAAACTACGGATGGGCTTCCACACTGGATAGGCCTGACCAAAGCGGGCAGTGAATGGTACTGGGTGGATGAGACACCATTCAACAAACAGCAAAGTGGGAGGTTCTGGATTCCAGGTGAGCCCAACAATGTGGGGAATAATGAACATTGTGTCAATATCAGAGTGTCTTCTCTCCAGTCCTGGAATGACGCATCCTGCGACGACAAGCTCCTTTTCATCTGTAAGCAGCCCTACACC
Mochrogaster   ATGAAGGAGGAGACCCCCGATGCACACTTCACAGTGGACAAGCAGAACATCTCTCTCTGGCCTCAAGAGCCTTCTCCCAAGTCAGATCTGTCTCAAGTCCTAAGGAAGACTCTCAGCCTCCGTGTGGCCTTCATCTGTTTGTCACTGGTGCTGGTGGCCATGATTGTGCTTCAAGCTGTCTTCTACCCCAGGATGATGGACAAAATACTGCAAGTGAAGAGCGATGCCCAGATGTTAAGAGGTCGTGTGGACAACATCAGCACCCTGCGTTCTGATCTCGAGAAGGACAGAAGCCGTGTGGAGGACGCTGAAGTTCAGATGCAAATGCTGAACACCAGCCTCACCCGGGTGCGTTCGCAGATCCTGACTTTGAGGAACAGCATGGAAGTAGTCAGTGCCCACATCACTATGTTAACAAGAAGCTGGGAGGAGGTCGGCAACCTCAATGCCAAGATCCCAGAGCTGCAAAGAGATCTGGATAAAGCCAGTGCCTTGAATGCAAAGGTCCGAGGACTGCAGAACAGCTTGGAGAACATCAACAAGCTGCTCCAACAACAGAGTGACATTCTGGAGATGGTGTCCCGAGGATGGAAGTACTTCAGGGGGAACTTCTATTACTTTTCACACACCCCAAAGACCTGGTACAGTGCGGAGCAGTTCTGCATTTCTAAAGAGGCTCATCTGACCTCAGTGACCTCAGAATCAGAACAAGAGTTTCTCTACAAGACGGCAGATGGGCTTCCATTCTGGATTGGTCTCACCAAGGCAGGGACTAACTGGTACTGGGTGGATGAGACGCCGTTCAACATGGAGCAAAGCAAGAGGTTCTGGATTCCGGGTGAACCCAACAATACAGGAAACAATGAACACTGTGCCAATATCAGGGTGCCCTTCCCGCAAGCCTGGAATGATGCTTCCTGTGATAGTAAGCTCCTTTTCGTCTGCAAGCGGCCCCACATC
Aamphibius   ATGAAGGAGGAGGCCCCCGATGCGCACTTCACAGTGGACAAGCAGAACATCTCCCTCTGGCCTCAAGAGCCTTCTCCCAAGTCGGATCTGTCTCAAGTCCTAAGGAAAACTCTCAACCTCCGTGTGGCCTTCGTCTGTCTGTCACTGGTGCTGGTGGCCATGATTGTGCTTCAAGCTGTCTTCTACCCCAGGATGATGGACAAAATACTGGAAGTGAGGAGTGATGCCCAGGTGTTGAGAGGCCGTGTGGACAACGTCAGCACCCTGCGCTCTGATATCGAGAAGGACAGAAGCCGTGTGGAGGAGGCTGAAGTTCAGATGCAGATGCTGAACACCAGCCTCACCCAGGTGCGTTCTCAGATCCTGACTTTGAGGAACAGAATGGAGGAAGTCAATGCCAAGATCACTATGTTAATAGGAAGCTGGGAGGAGGTCGGCAACCTCAATGCCAAGATCCCAGAGCTGCAGAGAGATCTGGATAAAGCCAGCGCTTTGAACGCAAAGGTCCGAGGACTGCAGTACAGCTTGGAGAACGTCAACAAGCTGCTCCAGCAACAGAGTGACATTCTGGAGATGGTGTCCCGAGGCTGGAGGTACTTCAGGGGGAACTTCTATTACTTTTCACACACCCTAAAGACCTGGTACAGCGCGGAGCAGTTCTGCATTTCTAAAGATGCTCATCTGACCTCAGTGACCTCAGAATCAGAGCAAGAATTTCTCTACAAGACAGCAGATGGGCTTCCATTCTGGATTGGTCTCACCAAGGCAGGGACTAATTGGTACTGGGTGGATGAGACGCCGTTCAGCATGGAGCAAAGCAAAAGGTTCTGGATTCCGGGAGAACCCAACAATACAGGGAACAATGAACACTGTGCCAATATGAAGGTGCCCTTCCCGCAAGCCTGGAATGATGCTTCCTGTGATAGTAAGCTCCTCTTCGTCTGCAAGCGGCCCGACGTC
Otorridus   ATGAAGGAGGAGGTCCCCGATGCACACTTCACAGTGGATAAGCAGAACGTCTCCCTCTGGCCTCCAGAGCCTCCTCCCAAGCCTGATCTGTCTCCAGTCCTAAGGAAACCTCTCAGCCTCCGTGTGGCCTTCGTCTGTCTGGCACTGGTGCTGGTCGCCTCTATTGTGCTTCAAGCTATTTTCTATCCCAGGTTGATGGACAAAATATTGGATGTCAAGAGTGATGCTGAGATGTTGAGAGGTCGTGTGGACAATATCAGCACCCTGGGTTCTGCTCTTGAGAAGGACAGAGGCCGTGTGGAGAAGGCTGAAGTTCAGATGCAGACACTGAACACCAGCCTCACCCGCGTGCATTCTCAGATTCTGTCTTTGAGGACCAGCATGGCACAAGCCAGTGTTCTGATTAGTGAGTTAACAGGAAGATGGGAGGAGGTTGATAATCTCAGTTCCAAACTCCCAGAGCTGCAAAGAGATCTGGATAAAGCCAGCACCTTAAATGCAAAGGTCCGGGGACTACAGAGCAGCTTGGAGAATGTCAACAAAGTGCTTCAAAGACAGAGTGCCATTCTGAAGATGATGTCTCGAGGCTGGAAGTACTTCGGGGGGAACTTCTATTACTTTTCACACACCCCAAAGTCCTGGTACAGTGCAGAACAGTTCTGCATTTCTAAGGAAGCTCATCTGACCTCAGTGACCTCAGAATCAGAGCAAGAGTTTCTCTACAAGGCAGCACATGGGCTTCCACTCTGGATTGGTCTCACCAAGGCAGGGAATGAATGGTACTGGGTGGATGAAACATCATTCGACATGAAACAAAGTGAGAGGTTCTGGATTCCAGGTGAACCCAACAATACCGGGAACAATGAACATTGTGCCAATATCAGGGTGTCCTCCCCCCGGGCCTGGAATGATGCTTCCTGTGACTTTAAGTTCCTTTTCATCTGTAAGCGACCTGGCAAC
Mauratus   ATGAAGGAGGAGGCCCCTGATGCCCACTTCACAGTGGACAAGCAGAACATCTCTCTCTGGCCTCAAGAACCTGCTCCCAAGCCAGATCTGTTTCCAGTCCTGAGGAAACCTCTCGGCCTCCGTGTGGCCTTCATCTGCCTGTCATTGGTGCTGGTCACCTCTATTGTGCTTCAAGCTGTTTTCTATCCCAGGTTGATGGACAAAATATTGGATGTGAAGAGTGATGCTCAGATGTTGGGAGGTCGTGTGGACAATATCAGCACCCTGGGTTCTGTTCTTGAGAAGGACAGAGGCCGTGTGGAGGAGGCTGAAGTTCAGATGAGGATTCTGAACACCAGCCTCTCCCGGGTGCGTTCTCAGATCCTGTCTTTGCGGATCAGCATGGAGCAAGCCAGTGCTCAGATCAGTGTGTTAACACGAAACTGGGAAGAGGTTGATAGCCTTAGTTCCAAAATCCCCGAGCTGCAAAGAGATCTGGATAAATCCAGCACCTTGAATGCAAAGGTTCGAGGATTGCAGAACAGCTTGGAGAATGTCAACAAGTTACTCCAAAGACAGAGTGACATTCTGGAGATGATGTCCCAAGGCTGGAAGTACTTCGGGGGGAACTTCTATCACTTTTCTCATACCCCAAAGACCTGGTACAGCGCGGAGCAGACCTGCATTTCTAGGGATGCTCATCTGACCTCAGTGACCTCAGAATCAGAGCAAGAGTTTCTCTACAAGTCAGCAGATGGGTTTCCATTCTGGATTGGTCTCACCAAGGCAGGGACTGAATGGTACTGGGTGGATGGGACATCATTCAACAAGAAGCAAAGTGAGAGGTTCTGGATTCCAGGTGAACCCAACAATATTGGGAACAATGAGCACTGTGGCAATGTCAGGGTGTCCTCCCTCCAGTCCTGGAATGATTTGTCCTGTGACAATAAGTTTCCTTTCATCTGTAAGCGGCCCTACATC
Cgriseus   ATGAAGGAGGAGGCCCCTGATGCCCACTTCACAGTGGACAAGCAGAACATCTCCCTCTGGCCTCGAGAGCCTCCTCCCAAGCCAGATCTGTCTCCAGTCCTGAGGAAACCTCTCAGCCTCCGTGTGGCCTTCATCTGTCTGTCATTGGTGCTGGTCGCCTCTATTGTGCTTCAAGCTGTTTTCTATCCCAGGTTGGTGGACAAAATATTGGATGTGAAGAGCGATGCTCAGATGTTGAGAGATCGTGCGGACAATATCAGCAGTCTGGGTTCTGTTCTGGAGAAGGACAGAGGCCGTGTGGAGGAGGCTGAAGTTCAGATTCAGATCCTGAACACAAGCCTAACCCGGGCGCGTTCCCAGATTCTGTCTTTGCGGATCATCATGGAGCAAGCCAGTGCTCAAATCAGTGTGTTAACACGAAACTGGGAAGAGGTTGATAGTCTTAGTTCCAAAATCCCGGAGCTGCAAAGAGATCTGGATAAGTCCAGCGCCTTGAATGCGAAGGTCCGAGGACTGCAGAACAGCTTGGAGAATGTCAACAAGCTGCTCCAAAGACAGAGTGACATTCTGGAGATGGTGTCCCGAGGCTGGAAGTACTTCGGGGGGAACTTATATTACTTTTCTTATACCCCCAAGACCTGGTACAGCGCGGAGCAGTCCTGCATTTCTAGGGATGCTCATCTGACCTCAGTGACCTCAGAATCGGAGCAAGAGTTTCTCTACAAGTCAGCAGATAGGCTTCCATGCTGGATTGGTCTCACCAAGGCAGGGACTGAATGGTACTGGGTGGATGGGACGTTATTCAACAAGGAACAAAGTAAAAGGTTCTGGATTCCAGGTGAACCCAACAATACTGGGAACAACGAGCACTGTGGCAACATCAGGGTGTCCTCCCTCCAGGCGTGGAATGATGCTTCCTGTGACTCTAAGTTCCCTTTCATCTGTAAGCGACCCTTCATC
Rnorvegicus   ATGAAGGAGGAGGTTCCTGATGCTCACTTCACGGTGGACAAACAGAACATCTCTCTCTGGCCTCGAGAGCCTCCTCCCAAGCAGGACCTGACTCCAGTTCTAAGGAAACCTCACTGTATCTGTGCGGCCTTCATCTGTCTGGCGTTGGTGCTGGTCACCTCTATTGTGCTTCAGGCTGTTTTCTATCCTAGGTTGATGGGCAAAATATTGGATGTGAAGAGTGATGCCCAAATGTTGAGAGGTCGTGTGGACAACATCAGCACCCTGGGTTCCGATCTTAAGAGAGAAAGAGGTCGTGTGGATGACGCTGAGGTCCAGATGCGGATAGTGAACACCAGCCTCGGCAGGGTGCGTTCTAAGATCCTGTCTTTGGAAGCCAGCATGAAGATAGTCAGCAATCAGCTCCAGGTATTAACAATGAACTGGGGAGAGGTCGACAACCTCAATGCCAAAATCCCAGAGCTGCAAAAAGATCTGGATAAAGCCAGCGCCTTGAACACAAAGGTCCAGGGACTGCAGAACAGCTTGGAGAATATCAACAAGCTGCTCAAAGAACAGAGTGACATTCTGGAGATGATGTCTCGAGGCTGGAAGTACTTCATGGGGAACTTCTACTACTTTTCCCGCACCCCAAAGACCTGGTATAGTGCGGAGCAGTACTGTATTTCTAGGAAAGCTCATCTGACCTCAGTGTCCTCAGAATCAGAACACGAGTTTCTCTACAAGGTAGCAGATGGAATTCCACACTGGATTGGACTTACCAAGGCAGGAAGTGAATGGTACTGGGTGGACCAGACATCATTCAACAAGGAGCAAAGTAGGAGGTTCTGGATCCCAGGTGAACCCAACAATGTTAGGAACAATGAACACTGTGCCAACATCAGGGTGTCTGCCCTCAAGTGCTGGAATGATTCTCCCTGTGACAATGTATATTCTTTCATCTGCAAGATGCCCTACATC
[truncated: 1,535,607 more chars]
