# Supplementary material for: Rapid Evolution of Glycan Recognition Receptors Reveals an Axis of Host–Microbe Arms Races beyond Canonical Protein–Protein Interfaces
Source: Genome Biol Evol. 2023 Jun 30;15(7):evad119. doi: 10.1093/gbe/evad119 (PMC10329266; doi:10.1093/gbe/evad119)
Supplement: evad119_Supplementary_Data [file evad119_supplementary_data.zip › SupplementalDataFile1.xlsx]

## Sheet: Primates_SpeciesTreeResults
Gene	# Species	Model 0 lnL	dN/dS	Model 1 lnL	Model 2 lnL	Model 7 lnL	Model 8 lnL	2*delta(lnL)	PAML M7-M8 p-value	BEB Sites >90%		BUSTED LRT	BUSTED p-value	BUSTED p-value with MNMs removed
CD11B	22	-10156.9	0.34319	-10031.8	-10005.7	-10035.7	-10005.2	60.9221	5.90104e-14	26		25.0828	1.78773e-06
CD14	25	-3377.95	0.40679	-3367.99	-3367.2	-3368.43	-3367	2.84607	0.240981			3.37997	0.0922612
CD18	23	-6916.77	0.10467	-6783.8	-6783.8	-6779.08	-6767.75	22.6614	1.1999e-05	19		2.79843	0.123395
CD207	23	-3047.5	0.4575	-3017.3	-3007.43	-3017.47	-3007.49	19.976	4.59476e-05	5		6.90264	0.0158519
CLEC12A	25	-3215.81	1.12506	-3184.31	-3138.46	-3188.19	-3138.63	99.1162	3.0005e-22	29		3.42009	0.0904289
CLEC1A	25	-2468.73	0.61211	-2455.07	-2450.95	-2455.16	-2450.95	8.42691	0.0147951	11		0.00482853	0.498794
CLEC1B	25	-2066.65	0.45802	-2051.73	-2049.86	-2051.87	-2049.92	3.89471	0.142651			0	0.5
CLEC4D	25	-1878.68	0.67687	-1869.23	-1868.24	-1869.27	-1868.25	2.04237	0.360168			2.59702	0.136469
CLEC5A	25	-1508.94	0.42527	-1505.36	-1505.36	-1505.38	-1505.36	0.041998	0.97922			0	0.5
CLEC9A	24	-2311.32	0.60925	-2302.06	-2301.1	-2302.32	-2301.1	2.43757	0.295589			0	0.5
Dectin1	25	-2193.85	0.46004	-2180.26	-2178.67	-2180.55	-2178.53	4.03445	0.133024			30.3189	1.30411e-07	0.3748
Dectin2	19	-1726.43	0.65105	-1720.57	-1718.22	-1720.79	-1718.23	5.13266	0.0768168			0	0.5
FIBCD1	25	-3908.91	0.05107	-3899.22	-3899.22	-3893.97	-3893.97	0.009724	0.99515			14.0544	0.000443708	0.5
Galectin3	23	-1964.63	0.49028	-1955.34	-1954.84	-1955.43	-1954.81	1.23318	0.539783			0.117672	0.471431
MBL2	25	-2557.61	0.58604	-2534.2	-2530.04	-2534.22	-2530.03	8.36285	0.0152767	13		1.51322	0.234627
Mincle	25	-1971.72	0.60506	-1949.31	-1942.45	-1949.55	-1942.43	14.2321	0.000811965	10		0	0.5
MRC1	22	-10645.4	0.15802	-10608.8	-10608.8	-10609.1	-10608.7	0.810202	0.666909			-0.0114756	0.5
MRC2	24	-9971.14	0.06319	-9948.15	-9948.15	-9946.89	-9946.89	-2.2e-05	1			0.280221	0.434631
PTX3	24	-3007	0.34172	-2999.11	-2998.18	-2999.81	-2998.18	3.25626	0.196296			0.00504467	0.49874
SELE_CTLD	25	-793.356	0.11837	-790.614	-790.343	-791.122	-790.362	1.52107	0.467415			0	0.5
SELL_CTLD	25	-719.701	0.22358	-704.54	-704.046	-705.093	-703.567	3.05137	0.217472			0.0597371	0.485287
SELP_CTLD	25	-765.056	0.07403	-759.651	-759.651	-759.301	-759.301	-1.8e-05	1			0	0.5
SP-A	22	-2598.56	0.36835	-2584.2	-2583.43	-2584.96	-2583.34	3.2431	0.197592			0.276454	0.435451
SP-D	25	-3136.46	0.38506	-3111.2	-3109.91	-3111.75	-3110.04	3.40204	0.182497			0.101552	0.475246
TLR2	25	-6060.03	0.50084	-6029.47	-6020.94	-6029.85	-6020.99	17.7225	0.000141779	9		0.375981	0.414311
TLR4	25	-6709.51	0.52631	-6642.15	-6626.36	-6642.37	-6626.36	32.0233	1.11233e-07	21		6.68888	0.01764

## Sheet: Primates_GeneTreeResults
Gene	# Species	Model 0 lnL	dN/dS	Model 1 lnL	Model 2 lnL	Model 7 lnL	Model 8 lnL	2*delta(lnL)	PAML M7-M8 p-value	BEB Sites >90%		BUSTED LRT	BUSTED p-value
CD11B	22	-10150.4	0.34198	-10027	-10001.8	-10031.1	-10001.6	58.9384	1.59105e-13	25		1.36534	0.252633
CD14	25	-3371.53	0.39755	-3362.96	-3362.35	-3363.33	-3362.11	2.43754	0.295593			3.4253	0.0901937
CD18	23	-6905.02	0.10721	-6770.89	-6763.74	-6767.13	-6753.84	26.5633	1.70551e-06	3		0.989513	0.30486
CD207	23	-3024.43	0.44967	-2997.95	-2993.81	-2997.97	-2993.81	8.30865	0.0156964	5		3.11781	0.105183
CLEC12A	25	-3211.82	1.1138	-3180.89	-3135.33	-3184.62	-3135.45	98.3528	4.39502e-22	28		3.60019	0.0826417
CLEC1A	25	-2459.61	0.59256	-2447.42	-2444.91	-2447.5	-2444.92	5.15924	0.0758028			0	0.5
CLEC1B	25	-2038.44	0.43207	-2028.2	-2028.18	-2028.25	-2028.18	0.138022	0.933316			0	0.5
CLEC4D	25	-1870.42	0.67361	-1861.56	-1860.72	-1861.58	-1860.72	1.73021	0.421007			1.92899	0.190588
CLEC5A	25	-1497.14	0.41922	-1494.57	-1494.57	-1494.41	-1494.41	-2e-06	#NUM!			0	0.5
CLEC9A	24	-2309.25	0.62426	-2299.77	-2298.58	-2299.95	-2298.58	2.73249	0.255063			0	0.5
Dectin1	25	-2168.95	0.45514	-2158.03	-2156.36	-2158.49	-2156.24	4.50004	0.105397			34.7421	1.42829e-08
Dectin2	19	-1720.13	0.6808	-1714.61	-1712.9	-1714.64	-1712.9	3.47778	0.175715			0	0.5
FIBCD1	25	-3904.26	0.05148	-3894.5	-3894.5	-3889.29	-3889.29	0.008892	0.995564			15.8613	0.00017978
Galectin3	23	-1962.75	0.49162	-1953.94	-1953.33	-1954.01	-1953.3	1.41134	0.493777			0.260448	0.438949
MBL2	25	-2556.08	0.60096	-2532.24	-2526.91	-2532.25	-2526.93	10.6471	0.00487539	10		1.64838	0.219295
Mincle	25	-1948.64	0.57242	-1930.32	-1924.96	-1930.51	-1924.9	11.2185	0.00366383	9		0	0.5
MRC1	22	-10648.2	0.15776	-10611.6	-10611.6	-10611.9	-10611.5	0.802894	0.669351			0	0.5
MRC2	24	-9959.47	0.06393	-9936.35	-9936.35	-9935.18	-9935.18	8e-06	0.999996			0	0.5
PTX3	24	-3005.21	0.33843	-2998.14	-2997.5	-2998.75	-2997.5	2.4865	0.288446			0.0529732	0.486931
SELE_CTLD	25	-793.356	0.11837	-791.012	-790.343	-791.122	-790.362	1.52106	0.467419			0	0.5
SELL_CTLD	25	-708.101	0.25437	-690.181	-688.349	-690.255	-688.349	3.81237	0.148647			0.00169908	0.499575
SELP_CTLD	25	-760.15	0.07893	-752.874	-752.443	-753.904	-752.217	3.37388	0.185085			0	0.5
SP-A	22	-2595.77	0.36975	-2581.79	-2579.92	-2582.39	-2579.71	5.36377	0.068434			1.27149	0.26477
SP-D	25	-3116.71	0.39599	-3093.48	-3091.71	-3093.77	-3091.82	3.89077	0.142932			0.0604849	0.485105
TLR2	25	-6052.23	0.50686	-6021.85	-6013.07	-6022.27	-6013.14	18.2687	0.000107894	9		0.405394	0.408263
TLR4	25	-6702.37	0.52819	-6635.42	-6620.25	-6635.62	-6620.27	30.7039	2.15141e-07	23		5.1712	0.0376754
									Highlighted cells=changed from Species Tree Analysis

## Sheet: Rodents_SpeciesTreeResults
Gene	# Species	Model 0 lnL	dN/dS	Model 1 lnL	Model 2 lnL	Model 7 lnL	Model 8 lnL	2*delta(lnL)	PAML M7-M8 p-value	BEB Sites >90%		BUSTED LRT	BUSTED p-value	BUSTED p-value with MNMs removed
CD11B	16	-16810.1	0.32145	-16412.1	-16381.2	-16420.1	-16374.5	91.285	1.5056e-20	180		14.4798	0.000358698
CD14	16	-6585.31	0.52478	-6457.9	-6440.06	-6457.35	-6436.64	41.4295	1.00855e-09	40		1.64011	0.220204
CD18	17	-11276.3	0.15516	-10836.5	-10826.5	-10828.1	-10808.5	39.086	3.25527e-09	7		20.5219	1.74866e-05
CD207	14	-4805.95	0.43151	-4711.92	-4709.06	-4713.96	-4709.13	9.65097	0.00802267	21		5.83909	0.0269791
CLEC12A	16	-5115.05	0.87466	-5030.03	-4975.29	-5035.66	-4976.42	118.486	1.86648e-26	62		6.55819	0.0188311
CLEC1A	17	-3001.05	0.14509	-2956.83	-2956.8	-2960.56	-2956.47	8.17187	0.0168074	7		0	0.5
CLEC1B	17	-3390.99	0.34106	-3353.65	-3353.63	-3355.42	-3352.82	5.18363	0.0748841			0	0.5
CLEC4D	17	-3464.63	0.5018	-3407.48	-3400.92	-3409.26	-3400.3	17.9163	0.000128683	38		0	0.5
CLEC5A	17	-2156.79	0.4617	-2130.33	-2130.33	-2129.85	-2129.81	0.082424	0.959626			0	0.5
CLEC9A	17	-3940.29	0.61563	-3869.44	-3862.48	-3871.2	-3862.67	17.0673	0.000196732	29		6.62213	0.0182387
Dectin1	16	-3354.88	0.4668	-3307.43	-3303.67	-3310.78	-3304.22	13.1261	0.00141159	16		2.20912	0.165678
Dectin2	14	-2972.57	0.33586	-2926.66	-2919.65	-2927.49	-2918.96	17.0692	0.00019655	22		0	0.5
FIBCD1	17	-5202.97	0.04033	-5180.48	-5180.48	-5182.95	-5178.05	9.81589	0.00738767	0		0	0.5
Galectin3	16	-3188.63	0.18968	-3130.1	-3130.09	-3134.13	-3130.16	7.94413	0.0188345	9		3.91555	0.070586
MBL2	17	-5087.41	0.55657	-4954.98	-4937.52	-4954.14	-4935.86	36.5563	1.15318e-08	17		0	0.5
Mincle	16	-2940.61	0.28871	-2881.88	-2881.88	-2880.49	-2880.29	0.387514	0.823858			0	0.5
MRC1	16	-16591.7	0.11652	-16413	-16413	-16402.1	-16399.8	4.69975	0.0953809			2.14929	0.170709
MRC2	16	-15755.1	0.07369	-15621.9	-15621.9	-15599.2	-15594.2	10.0968	0.0064196	7		0	0.5
PTX3	17	-4859.54	0.14368	-4812.9	-4812.9	-4810.72	-4808.44	4.55664	0.102456			0.0308839	0.492338
SELE_CTLD	17	-1625.55	0.13725	-1578.98	-1578.98	-1575.03	-1575.03	-6e-05	1			0	0.5
SELL_CTLD	17	-1179.99	0.15625	-1154.63	-1154.63	-1153.55	-1153.55	0.00459	0.997708			7.37733	0.0125027	0.5
SELP_CTLD	17	-1096.11	0.083	-1077.57	-1077.24	-1075.11	-1072.97	4.28298	0.11748			0	0.5
SP-A	17	-3239.09	0.25545	-3175.59	-3175.52	-3176.49	-3175.34	2.30354	0.316077			0	0.5
SP-D	17	-5461.97	0.34744	-5356.68	-5356.54	-5357.41	-5356.24	2.32462	0.312763			0	0.5
TLR2	17	-12665.5	0.29383	-12418.6	-12418.6	-12422.4	-12415.1	14.638	0.000662838	125		10.006	0.00335887
TLR4	16	-12098.6	0.47155	-11873.4	-11853	-11881	-11856.1	49.7509	1.57298e-11	50		0.357309	0.418197

## Sheet: Rodents_GeneTreeResults
Gene	# Species	Model 0 lnL	dN/dS	Model 1 lnL	Model 2 lnL	Model 7 lnL	Model 8 lnL	2*delta(lnL)	PAML M7-M8 p-value	BEB Sites >90%		BUSTED LRT	BUSTED p-value
CD11B	16	-16807.2	0.32153	-16410.2	-16380.1	-16418.3	-16374.7	87.2366	1.13977e-19	184		14.1079	0.000431987
CD14	16	-6585.31	0.52478	-6457.9	-6440.06	-6457.35	-6436.64	41.4295	1.00855e-09	41		1.61866	0.222579
CD18	17	-11276.1	0.15528	-10836.2	-10826.3	-10828.2	-10808.9	38.5574	4.23993e-09	8		20.6285	1.65787e-05
CD207	14	-4802.03	0.43128	-4709.52	-4706.5	-4711.33	-4706.29	10.0698	0.00650682	22		6.15103	0.0230829
CLEC12A	16	-5115.05	0.87466	-5030.03	-4975.29	-5035.66	-4976.42	118.486	1.86648e-26	62		6.59422	0.018495
CLEC1A	17	-2999.05	0.14364	-2956.16	-2956.06	-2959.75	-2955.19	9.12655	0.0104279	5		0	0.5
CLEC1B	17	-3390.64	0.34198	-3352.88	-3352.85	-3354.71	-3352.08	5.27003	0.0717178			0	0.5
CLEC4D	17	-3464.45	0.50066	-3407.29	-3400.89	-3409.07	-3400.25	17.6385	0.000147863	39		0	0.5
CLEC5A	17	-2152.5	0.45538	-2127.69	-2127.69	-2127.12	-2127.12	-2e-06	-			0	0.5
CLEC9A	17	-3938.15	0.61607	-3868.22	-3862.03	-3870	-3862.22	15.5573	0.000418576	30		6.80682	0.0166298
Dectin1	16	-3351.33	0.4617	-3305.39	-3302.26	-3308.56	-3302.62	11.8749	0.00263878	17		2.40672	0.150092
Dectin2	14	-2970.94	0.33215	-2926.1	-2919	-2926.9	-2918.17	17.4606	0.000161614	23		0	0.5
FIBCD1	17	-5199.96	0.04088	-5177.77	-5177.77	-5180	-5175.41	9.18642	0.0101203	0		0	0.5
Galectin3	16	-3188.63	0.18968	-3130.1	-3130.09	-3134.13	-3130.12	8.01683	0.0181622	15		3.91419	0.0706342
MBL2	17	-5040.13	0.56097	-4922.14	-4906.9	-4921.55	-4905.35	32.3971	9.22712e-08	113		0	0.5
Mincle	16	-2938.3	0.2924	-2877.62	-2877.59	-2877.04	-2876.57	0.936138	0.62621			0	0.5
MRC1	16	-16591.7	0.11652	-16413	-16413	-16402.1	-16399.8	4.69975	0.0953809			2.1242	0.172864
MRC2	16	-15749.6	0.07356	-15619.2	-15619.2	-15595.9	-15591.6	8.64457	0.0132696	3		0	0.5
PTX3	17	-4857.18	0.14424	-4811.36	-4811.36	-4808.82	-4807	3.65085	0.161149			0	0.5
SELE_CTLD	17	-1620.52	0.13478	-1574.84	-1574.84	-1570.78	-1570.78	-4.4e-05	-			0	0.5
SELL_CTLD	17	-1175.84	0.14939	-1153.96	-1153.96	-1152.27	-1152.27	-1e-05	-			7.17421	0.0138392
SELP_CTLD	17	-1093.67	0.08609	-1070.7	-1070.7	-1070.47	-1068.91	3.12933	0.209158			0	0.5
SP-A	17	-3239.09	0.25545	-3175.59	-3175.52	-3176.49	-3175.34	2.30354	0.316077			0	0.5
SP-D	17	-5460.29	0.34946	-5354.91	-5354.72	-5355.67	-5354.43	2.48836	0.288177			0	0.5
TLR2	17	-12665.5	0.29383	-12418.6	-12418.6	-12422.4	-12415.1	14.638	0.000662838	125		9.89583	0.00354909
TLR4	16	-12096.5	0.47315	-11872	-11852.3	-11879.4	-11855.2	48.2546	3.32386e-11	53		0.000790589	0.499802

## Sheet: Bats_SpeciesTreeResults
Gene	# Species	Model 0 lnL	dN/dS	Model 1 lnL	Model 2 lnL	Model 7 lnL	Model 8 lnL	2*delta(lnL)	PAML M7-M8 p-value	BEB Sites >0.9		BUSTED LRT	BUSTED p-value	BUSTED p-value with MNMs removed
CD11B	14	-16325.7	0.34662	-16011.3	-15989.2	-16024.8	-15989.8	69.9654	6.41522e-16	35		0.0496226	0.487747
CD14	18	-6164.64	0.42504	-6083.17	-6080.78	-6080.13	-6074.88	10.4982	0.00525223	84		1.56333	0.228822
CD18	16	-11244.1	0.14339	-10842.4	-10836.6	-10809.3	-10800.1	18.4048	0.000100799	4		8.05578	0.00890594
CD207	18	-4593.14	0.60883	-4520.74	-4493.31	-4526.47	-4494.62	63.6904	1.47848e-14	15		0.975788	0.306959
CLEC12A	19	-4897.34	1.20574	-4812.28	-4714.56	-4823.52	-4716.52	214	3.39144e-47	39		13.9127	0.000476282
CLEC1A	17	-3571.33	0.42534	-3539.49	-3539.49	-3539.91	-3539.36	1.11577	0.572419			-0.000341376	0.5
CLEC1B	16	-3235.43	0.62024	-3206.45	-3206.23	-3206.77	-3206.15	1.23437	0.53946			0.0726402	0.482166
CLEC4D	14	-2585.98	0.74695	-2573.34	-2567.94	-2575.51	-2567.96	15.106	0.000524534	6		0	0.5
CLEC5A	15	-2532.96	0.4463	-2481.44	-2477.37	-2486.63	-2477.54	18.1688	0.00011342	12		0.565757	0.376806
CLEC9A	17	-3107.49	0.76963	-3079.23	-3075.5	-3079.48	-3075.59	7.79325	0.0203103	15		0.100716	0.475444
Dectin1	16	-3457.57	0.65424	-3408.79	-3401.14	-3409.6	-3400.5	18.1904	0.000112203	23		3.72908	0.0774838
Dectin2	13	-2442.85	0.62684	-2414.96	-2408.33	-2417.51	-2408.29	18.4371	9.91824e-05	19		0	0.5
FIBCD1	13	-4405.61	0.04961	-4379.33	-4379.33	-4372.19	-4369.09	6.20101	0.0450264	1		0.00632477	0.498421
Galectin3	15	-3489.85	0.36039	-3427.97	-3427.2	-3429.79	-3427.01	5.55021	0.0623431			0	0.5
MBL2	18	-4843.78	0.7908	-4720.88	-4691.6	-4720.8	-4691.66	58.2813	2.20997e-13	65		15.7011	0.000194766
Mincle	17	-3217.75	0.61261	-3171.1	-3166.26	-3174.35	-3166.1	16.5053	0.000260563	15		1.43626	0.243832
MRC1	17	-19890.9	0.23132	-19509.2	-19503.1	-19511.8	-19490	43.6399	3.33971e-10	114		8.4801	0.00720342
MRC2	18	-14224	0.05727	-14125.8	-14125.8	-14120.5	-14109.5	22.0402	1.63695e-05	7		5.81871	0.0272554
PTX3	13	-2977.17	0.22986	-2922.01	-2917.67	-2922.22	-2915.57	13.2996	0.00129428	5		0	0.5
SELE_CTLD	18	-2253.65	0.09344	-2137.73	-2137.73	-2106.88	-2106.45	0.871322	0.646837			2.67576	0.131201
SELL_CTLD	18	-1515.55	0.05247	-1466.39	-1466.39	-1447.4	-1447.4	-0.000824	1			5.93064	0.0257719	0.4982
SELP_CTLD	18	-1609.75	0.09807	-1539.85	-1532.62	-1533.49	-1525.37	16.2476	0.000296396	1		0.0306444	0.492397
SP-A	17	-3521.55	0.53282	-3451.58	-3444.67	-3452.56	-3444.1	16.9204	0.00021173	19		2.99958	0.111589
SP-D	12	-4817.92	0.58023	-4712.41	-4699.61	-4712.75	-4699.72	26.0688	2.18385e-06	43		11.6361	0.00148666
TLR2	18	-11674.4	0.42982	-11476.1	-11469.5	-11478.2	-11466.6	23.2768	8.82067e-06	48		-10.9776	0.5
TLR4	18	-12722.6	0.5103	-12476.2	-12452.2	-12480.5	-12451.4	58.3159	2.17204e-13	47		0.174485	0.458227

## Sheet: Bats_GeneTreeResults
Gene	# Species	Model 0 lnL	dN/dS	Model 1 lnL	Model 2 lnL	Model 7 lnL	Model 8 lnL	2*delta(lnL)	PAML M7-M8 p-value	BEB Sites >0.9		BUSTED LRT	BUSTED p-value
CD11B	14	-16325.7	0.34663	-16011.3	-15989.2	-16024.8	-15989.8	69.9654	6.41522e-16	37		-0.0302132	0.5
CD14	18	-6158.4	0.41993	-6080.09	-6077.78	-6076.62	-6071.59	10.0672	0.00651523	83		4.23718	0.0601005
CD18	16	-11201.2	0.14285	-10813.4	-10807.7	-10780.9	-10771.8	18.0197	0.000122201	4		12.7648	0.000845526
CD207	18	-4585.81	0.61264	-4514.4	-4486.75	-4520	-4487.97	64.0664	1.22503e-14	15		0.944312	0.311828
CLEC12A	19	-4890.88	1.21261	-4808.17	-4712.85	-4819.14	-4714.74	208.796	4.57591e-46	38		14.4116	0.000371129
CLEC1A	17	-3571.24	0.42909	-3538.94	-3538.94	-3539.45	-3538.83	1.23802	0.538477			0	0.5
CLEC1B	16	-3235.36	0.62019	-3206.38	-3206.16	-3206.69	-3206.08	1.22696	0.541464			4.86354	0.0439406
CLEC4D	14	-2571.8	0.75177	-2560.47	-2555.51	-2562.38	-2555.51	13.7383	0.00103935	7		0	0.5
CLEC5A	15	-2521.03	0.4243	-2473.93	-2470.13	-2478.32	-2469.82	17.0008	0.000203386	6		1.19492	0.275104
CLEC9A	17	-3106.64	0.75621	-3078.79	-3075.3	-3079.04	-3075.38	7.31879	0.0257481	16		0.11767	0.471431
Dectin1	16	-3437.62	0.65708	-3391.29	-3383.37	-3391.93	-3382.81	18.2348	0.000109741	22		3.28532	0.0967322
Dectin2	13	-2414.12	0.62037	-2389.24	-2382.47	-2391.83	-2382.44	18.7906	8.31141e-05	18		0	0.5
FIBCD1	13	-4408.89	0.04987	-4380.36	-4380.36	-4373.32	-4370.18	6.27711	0.0433455	2		0.0102755	0.497438
Galectin3	15	-3484.49	0.35575	-3424.98	-3424.35	-3426.82	-3424.23	5.19317	0.0745277			0.595628	0.37122
MBL2	18	-4825.84	0.78145	-4705.71	-4679.05	-4705.62	-4679.07	53.1054	2.93981e-12	66		15.9946	0.000168189
Mincle	17	-3217.75	0.61261	-3171.1	-3166.26	-3174.35	-3166.1	16.5053	0.000260563	15		1.23964	0.26902
MRC1	17	-19853.7	0.22921	-19481	-19474.5	-19484.1	-19460.9	46.443	8.22303e-11	117		8.18708	0.00834005
MRC2	18	-14210.1	0.05712	-14114.2	-14114.2	-14109.2	-14099	20.4978	3.53962e-05	4		19.5088	2.90188e-05
PTX3	13	-2964.05	0.225	-2914.14	-2910.96	-2913.85	-2908.27	11.1473	0.00379669	5		0	0.5
SELE_CTLD	18	-2254.83	0.0975	-2136.55	-2136.55	-2104.86	-2104.48	0.773844	0.679144			2.36963	0.152901
SELL_CTLD	18	-1507.99	0.04861	-1467.81	-1467.81	-1445.91	-1445.91	-0.002016	-			4.56917	0.0509082
SELP_CTLD	18	-1584.4	0.10137	-1520.71	-1515.53	-1516.26	-1510.27	11.9785	0.00250549	1		0.00785136	0.498041
SP-A	17	-3509.61	0.53207	-3441.12	-3435.13	-3442.07	-3434.62	14.8908	0.000584117	19		2.99682	0.111742
SP-D	12	-4805.87	0.58101	-4702.32	-4689.98	-4702.64	-4690.18	24.9075	3.90308e-06	44		7.85518	0.00984555
TLR2	18	-11638.5	0.43137	-11442.7	-11436.4	-11445.1	-11433.3	23.584	7.56494e-06	48		3.84745	0.0730308
TLR4	18	-12702.8	0.51098	-12459.4	-12436	-12463.9	-12435.3	57.2099	3.776e-13	62		0.564065	0.377125
									Highlighted cells=changed from Species Tree Analysis

## Sheet: MelLec (CLEC1A) Sites
	# Species	Model 7 lnL	Model 8 lnL	2*delta(lnL)	PAML M7-M8 p-value	Sites BEB >90%	MEME Sites p<0.1	FUBAR Sites p<0.1	Reference Species
MelLec (CLEC1A)-Primates	25	-2455.16	-2450.95	8.42691	0.0147951	32R, 84A, 96I, 98Q, 108T, 111V, 131A, 185M, 189Y, 218T, 256V	98Q, 111V, 186S, 189Y, 191E	98Q, 111V,185M, 189Y, 218T	Squirrel monkey (S. boliviensis boliviensis)
MelLec (CLEC1A)-Rodents	17	-2960.56	-2956.47	8.17187	0.0168074	28Q, 83S, 92F, 101I, 107A, 212P, 256M	101I, 256M	101I	Blind mole rat (N. galili)
MelLec (CLEC1A)-Bats	17	-3539.91	-3539.36	1.11577	0.572419

## Sheet: CLEC12A Sites
	# Species	Model 7 lnL	Model 8 lnL	2*delta(lnL)	PAML M7-M8 p-value	Sites BEB >90%	MEME Sites p<0.1	FUBAR Sites p<0.1	Reference Species
CLEC12A-Primates	25	-3188.19	-3138.63	99.116	3.0005e-22	22P,37H,151V,194S,196R,197G,198M,219M,225N,226R,227L,230Q,232Y,233H,238K	18M, 194S, 197G, 198M, 217N, 225N, 226R, 227L, 233H, 238K	22P, 63M, 151V,191E, 192E, 194S, 196R, 197G, 198M, 202N,225N, 226R, 227L, 230Q, 232Y, 233H, 237K, 238K	Human
CLEC12A-Myomorpha	16	-5035.66	-4976.42	118.486	1.86648e-26	21T,22Q,29G,37H,42T,54F,55I,65A,76R,77A,83E,93L,100K,101N,104A,109T,118Y,119S,132G,134E,136Y,144L,145N,146Q,147Y,148G,152E,155M,156A,159A,171D,172V,178Y,180K,182R,183Y,189L,193D,194R,195T,196Q,197Y,199S,211T,212D,215D,217K,223D,225V,228Y,230T,231Y,233T,234D,235E,237N,238I,245S,246K,249L,259D,261R	20E, 42T, 83E, 109T, 123E, 146Q, 148G, 152E, 171D, 194R, 195T, 203L, 211T, 212D, 222I, 228Y, 230T, 238I	42T, 83E, 109T, 146Q, 148G, 152E, 180K, 195T, 211T, 234D, 235E, 238I,	House Mouse (M. musculus)
CLEC12A-Bats	19	-4823.52	-4716.52	214	3.39144e-47	35F,39R,42A,46A,64Y,86K,100I,138L,141K,142D,144K,150D,151K,152M,155A,168V,176K,179D,180Y,187Y,188S,189L,190D,191T,195I,199S,204R,212R,213I,219R,220N,221A,226D,227Y,230K,231Q,233K,234Y,248I	33A, 35F, 42A, 100I, 104I, 116K, 130M, 144K, 151K, 152M, 155A, 176K, 178H, 180Y, 188S, 189L, 191T, 195I, 199S, 204R, 209P, 212R, 219R, 220N, 227Y, 230K, 231Q, 233K, 234Y, 248I	39R, 42A, 46A, 86K, 100I, 128E, 142D, 143F, 144K, 151K, 152M, 155A, 168V, 176K, 178H, 179D,187Y, 188S, 189L, 191T,195I, 199S, 204R, 210S, 212R,219R, 220N, 227Y, 230K, 231Q, 233K, 234Y, 248I	Greater horseshoe bat (R. ferrumequinum)

## Sheet: Fst Test
Population 1	Population 2	Fst	Empirical p-value
Papuan	French	0.71	0.00659
Sardinian	Papuan	0.866	0.0011
Sardinian	Cambodian	0.492	0.0207
Sardinian	Karitiana	0.798	0.00553
Sardinian	Mayan	0.497	0.01165
Lahu	Dai	0.629	0.00324
Lahu	Naxi	0.373	0.02222

## Sheet: Tajima's D
Super Population	Population	D	Empirical P-value
AMR	Colombian	2.76709	0.0039659
AMR	Mexican Ancestry	3.24196	0.0013567
AMR	Peruvian	2.55834	0.0108385
AMR	Puerto Rican	2.37049	0.00714944
AMR	Maya	1.7601	0.0835439
AMR	Surui	1.44251	0.20182
AFR	African Caribbean	2.07126	0.00597509
AFR	African Ancestry SW	2.10778	0.00525275
AFR	Esan	2.87318	0.00127247
AFR	Gambian Mandinka	1.69015	0.00170868
AFR	Luhya	1.99749	0.00952125
AFR	Mende	1.53543	0.0253119
AFR	Yoruba	1.97085	0.0101149
AFR	Bantu Kenya	1.06591	0.0986263
AFR	Biaka	0.163989	0.294783
AFR	Mandenka	0.733157	0.154016
AFR	Mbuti	1.37376	0.0708922
AFR	Yoruba2	0.714082	0.143609
CSA	Balochi	0.954971	0.187274
CSA	Brahui	1.4965	0.0996591
CSA	Burusho	1.79085	0.0484357
CSA	Hazara	2.43279	0.00496337
CSA	Kalash	1.85543	0.0705495
CSA	Makrani	0.785422	0.191223
CSA	Sindhi	1.12201	0.144666
CSA	Uygur	2.3642	0.00481909
CSA	Pathan	1.08033	0.166458
EAS	Han Chinese	3.73315	0.0012473
EAS	Dai Chinese	2.60635	0.0214726
EAS	Southern Han Chinese	1.99505	0.0459165
EAS	Japanese	3.41373	0.00433955
EAS	Kinh Vietnamese	2.35222	0.0271883
EAS	Daur	2.08961	0.0206434
EAS	Han	2.36247	0.0214854
EAS	Hezhen	2.11285	0.0168942
EAS	Japanese2	1.97197	0.0574569
EAS	Miao	1.83528	0.0503056
EAS	Mongolian	1.68148	0.0651143
EAS	Naxi	1.68859	0.0646794
EAS	Northern Has	2.50056	0.0052815
EAS	Oroqen	2.07682	0.0182069
EAS	She	1.77808	0.0658348
EAS	Tu	1.53852	0.0879379
EAS	Tujia	0.970708	0.255971
EAS	Xibo	0.717391	0.31942
EAS	Yi	2.62866	0.00144493
EUR	Adygei	1.16576	0.181223
EUR	Basque	0.0950332	0.514521
EUR	French	1.11518	0.185842
EUR	CEPH	0.665275	0.2459
EUR	Finnish	1.32668	0.159951
EUR	British	0.134551	0.444896
EUR	Iberian	0.792976	0.178577
EUR	Toscani	0.683993	0.255478
ME	Bedouin	0.37794	0.259846
ME	Mozabite	1.69611	0.0490725
ME	Palestinian	0.114759	0.353742
OC	Bougainville	0.203802	0.501235
SAS	Bengali	3.33796	0.00148725
SAS	Gujarati	3.30665	0.0029167
SAS	Telugu	2.9555	0.00581169
SAS	Punjabi	3.19346	0.00233753
SAS	Tamil	3.31511	0.00218903

[truncated: 6 more sheets: BetaScan, LD, Primate MelLec Genotypes, Primate Sequence Accession Nos., Rodent Sequence Accession Nos., Bat Sequence Acession Nos.]
